# Supplementary material for: Interrogating bromodomain inhibitor resistance in KMT2A-rearranged leukemia through combinatorial CRISPR screens
Source: Proc Natl Acad Sci U S A. 2023 Apr 10;120(16):e2220134120. doi: 10.1073/pnas.2220134120 (PMC10120025; doi:10.1073/pnas.2220134120)
Supplement: Supplementary file 9 — Dataset S01 (XLSX) [file pnas.2220134120.sd01.xlsx]

## Sheet: whole-genome H3 library+ABBV744
id	num	neg|score	neg|p-value	neg|fdr	neg|rank	neg|goodsgrna	neg|lfc	pos|score	pos|p-value	pos|fdr	pos|rank	pos|goodsgrna	pos|lfc			id	rank	fdr log10
SPOP	5	1	1	1	19013	0	5.4701	5.1038e-15	2.6037e-07	0.002475	1	5	5.4701			2020-03-01	1	0.000962594
DNTTIP1	6	0.99927	0.99927	1	18979	0	2.3493	5.5638e-08	2.6037e-07	0.002475	2	6	2.3493			2020-03-02	2	3.51793e-05
EPC2	5	0.99981	0.99981	1	18998	0	2.3534	7.3241e-07	2.3434e-06	0.014851	3	5	2.3534			2020-03-03	3	1.69378e-05
ARID3A	5	0.99998	0.99998	1	19009	0	4.5303	1.7589e-06	5.9886e-06	0.028465	4	5	4.5303			2020-03-04	4	0.0122381
MTA2	4	0.95074	0.95068	1	18042	0	2.0293	9.3897e-06	3.0464e-05	0.109736	5	3	2.0293			2020-03-05	5	1.69378e-05
EPC1	3	0.99999	0.99999	1	19012	0	3.0768	9.5278e-06	3.463e-05	0.109736	6	3	3.0768			2020-03-06	6	0.0718321
LOC388813	4	0.99999	0.99999	1	19011	0	3.1555	1.2373e-05	4.4524e-05	0.120934	7	4	3.1555			2020-03-07	7	0.000962594
CAND1	3	0.99998	0.99998	1	19010	0	2.9561	2.1867e-05	6.952e-05	0.165223	8	3	2.9561			2020-03-08	8	0.000962594
KCNG4	3	0.99997	0.99998	1	19008	0	3.9759	2.8438e-05	9.0871e-05	0.172772	9	3	3.9759			2020-03-09	9	0.000962594
TMEM243	5	0.99996	0.99997	1	19007	0	2.1128	3.5892e-05	0.00016898	0.214036	10	5	2.1128			2020-03-10	10	0.00225331
TMEM114	5	0.9927	0.99274	1	18843	0	1.6974	3.8848e-05	0.00018304	0.214036	11	4	1.6974			2020-03-11	11	0.000962594
OR2F1	5	0.99996	0.99996	1	19006	0	1.1042	4.0221e-05	0.00019138	0.214036	12	5	1.1042			2020-09-01	12	1.69378e-05
FBXO42	4	0.99996	0.99995	1	19005	0	1.915	4.3632e-05	0.00016221	0.214036	13	4	1.915			2020-09-02	13	0.000962594
NXF5	6	0.5979	0.80225	1	13517	1	1.3085	4.713e-05	0.00025491	0.234088	14	5	1.3085			2020-09-03	14	0.000962594
CCDC112	6	0.12714	0.32898	0.993277	5028	3	-0.66223	4.8081e-05	0.00025855	0.234088	15	2	-0.66223			2020-09-04	15	0.0440839
TPM2	4	0.99297	0.99304	1	18850	0	2.3238	4.8686e-05	0.000182	0.214036	16	4	2.3238			2020-09-05	16	0.0122381
LARP4B	5	0.83472	0.9072	1	16329	1	3.1819	4.9751e-05	0.00023356	0.233715	17	4	3.1819			2020-09-06	17	0.000962594
RRAGA	3	0.99995	0.99995	1	19004	0	2.1099	5.3591e-05	0.00016325	0.214036	18	3	2.1099			2020-09-07	18	0.000962594
ADAM7	4	0.93831	0.93826	1	17836	0	3.275	5.6965e-05	0.00021012	0.221947	19	3	3.275			2020-09-08	19	0.000962594
FAM150A	3	0.99994	0.99994	1	19003	0	4.367	6.0384e-05	0.00018929	0.214036	20	3	4.367			2020-09-09	20	0.05071
TRIT1	4	0.20228	0.38808	0.993277	6942	1	3.6886	8.6698e-05	0.00032989	0.272708	21	3	3.6886			2020-09-10	21	0.000962594
RBM12B	1	0.99991	0.99991	1	19002	0	5.9257	9.295e-05	8.9829e-05	0.172772	22	1	5.9257			2020-09-11	22	0.00225331
OR4L1	4	0.94426	0.94416	1	17926	0	2.9118	9.7343e-05	0.00037103	0.293936	23	3	2.9118			2020-09-12	23	0.000962594
TEAD2	4	0.45793	0.63846	1	11631	2	2.4683	0.0001051	0.0004002	0.304356	24	2	2.4683			2020-09-14	24	0.000962594
CAMK2D	5	0.94805	0.9522	1	17985	1	2.1405	0.00012338	0.0005434	0.382655	25	3	2.1405			2020-09-15	25	0.000962594
PPP1R3A	2	0.99985	0.99985	1	19001	0	3.7732	0.00014722	0.00029813	0.257651	26	2	3.7732			2020-12-01	26	0.000962594
OTP	3	0.89665	0.89678	1	17177	0	2.9716	0.00015014	0.00046112	0.337205	27	2	2.9716			A1BG	27	0.00225331
EDC3	5	0.99984	0.99984	1	19000	0	0.93509	0.00016138	0.00074233	0.427693	28	5	0.93509			A1CF	28	0.000962594
RAB40A	5	0.99983	0.99983	1	18999	0	0.85883	0.00017302	0.00079805	0.446273	29	5	0.85883			A2M	29	0.00457762
WSB2	4	0.93274	0.93265	1	17749	1	2.4438	0.00017377	0.00066369	0.427693	30	3	2.4438			A2ML1	30	0.000962594
MPI	4	0.99804	0.99806	1	18949	0	2.8397	0.00019386	0.00073399	0.427693	31	4	2.8397			A3GALT2	31	0.000962594
CREB3	5	0.99979	0.99979	1	18997	0	1.5342	0.00020833	0.00095583	0.45953	32	5	1.5342			A4GALT	32	0.000962594
ENSA	5	0.61335	0.78269	1	13722	2	0.69884	0.00021073	0.00096521	0.45953	33	3	0.69884			A4GNT	33	0.000962594
C11orf88	5	0.99332	0.99332	1	18856	0	1.9558	0.00021127	0.00096677	0.45953	34	4	1.9558			AAAS	34	0.000962594
GNG3	4	0.37383	0.57713	1	10329	1	2.7071	0.00022034	0.00082617	0.448798	35	3	2.7071			AACS	35	0.000962594
IL5	5	0.99961	0.9996	1	18992	0	0.85436	0.00022536	0.0010324	0.471594	36	5	0.85436			AADAC	36	0.000962594
SAFB2	5	0.99977	0.99977	1	18996	0	0.89861	0.00022733	0.0010418	0.471594	37	5	0.89861			AADACL2	37	0.000962594
SLC38A11	3	0.885	0.8851	1	17008	0	2.5353	0.00023593	0.00070327	0.427693	38	2	2.5353			AADACL3	38	0.000962594
RPUSD3	6	0.96725	0.97214	1	18345	1	1.3083	0.00024254	0.0012902	0.511035	39	4	1.3083			AADACL4	39	0.000962594
OR8J1	3	0.99975	0.99974	1	18995	0	3.0682	0.00024961	0.0007392	0.427693	40	3	3.0682			AADAT	40	0.00225331
PRR9	5	0.63182	0.79272	1	13926	2	-0.22432	0.00025296	0.0011548	0.48461	41	2	-0.22432			AAED1	41	0.00225331
AP3B1	6	0.99971	0.9997	1	18994	0	0.68379	0.00028636	0.0015224	0.546142	42	6	0.68379			AAGAB	42	0.000674114
BAHD1	4	0.99512	0.99517	1	18888	0	1.6978	0.00028771	0.0010668	0.471679	43	4	1.6978			AAK1	43	0.000962594
INTS12	3	0.99971	0.9997	1	18993	0	2.9326	0.00029335	0.00087043	0.45953	44	3	2.9326			AAMDC	44	0.000962594
RBMX	5	0.98871	0.98876	1	18756	0	3.6932	0.00030106	0.0013933	0.540614	45	4	3.6932			AAMP	45	0.0170887
ANPEP	4	0.39628	0.59339	1	10669	1	1.821	0.00030564	0.0011266	0.48461	46	3	1.821			AANAT	46	0.000962594
CS	6	0.98844	0.98845	1	18752	0	1.463	0.00031657	0.0016776	0.557003	47	5	1.463			AAR2	47	0.00225331
SUSD3	5	0.12028	0.29398	0.993277	4823	2	0.59115	0.00032171	0.0014724	0.546142	48	3	0.59115			AARD	48	1.69378e-05
TMIGD3	3	0.028066	0.070832	0.993277	1493	2	-1.3904	0.00032172	0.00095948	0.45953	49	1	-1.3904			AARS	49	0.000962594
CFC1	5	0.90655	0.93064	1	17351	1	0.79793	0.00032911	0.0015052	0.546142	50	4	0.79793			AARS2	50	0.000962594
TSC2	5	0.0016077	0.0070741	0.782434	126	1	2.0908	0.00035188	0.0016031	0.556706	51	3	2.0908			AARSD1	51	0.000962594
APOBEC3D	5	0.20007	0.425	0.993277	6900	2	0.49086	0.00035388	0.0016104	0.556706	52	3	0.49086			AASDH	52	0.000962594
GLYR1	5	0.47946	0.7051	1	11984	2	0.27701	0.00039714	0.0018015	0.557003	53	3	0.27701			AASDHPPT	53	0.000962594
FAM84A	3	0.9996	0.9996	1	18991	0	2.979	0.00039826	0.0011725	0.48461	54	3	2.979			AASS	54	0.000962594
NAGA	3	0.89249	0.89257	1	17108	0	2.5687	0.00042483	0.0012615	0.510322	55	2	2.5687			AATF	55	0.000962594
JMJD4	5	0.99957	0.99955	1	18990	0	1.4715	0.00043467	0.0019796	0.557003	56	5	1.4715			AATK	56	0.000962594
MRPS25	6	0.99952	0.99952	1	18989	0	2.57	0.00048324	0.0025363	0.605929	57	6	2.57			AAVS1	57	0.000962594
SGCD	4	0.13194	0.2859	0.993277	5164	2	-0.29438	0.00048611	0.0017838	0.557003	58	2	-0.29438			ABAT	58	0.00225331
ALX3	3	0.34773	0.50207	0.99474	9922	1	0.27679	0.00049327	0.0014542	0.546142	59	2	0.27679			ABCA1	59	0.000962594
RANBP1	5	0.99546	0.99545	1	18894	0	3.0312	0.00051715	0.0023509	0.604027	60	5	3.0312			ABCA10	60	0.000962594
ZNF567	4	0.99948	0.9995	1	18988	0	2.2959	0.00052128	0.0019124	0.557003	61	4	2.2959			ABCA12	61	0.000962594
INO80D	6	0.75726	0.88328	1	15382	1	0.95507	0.00052267	0.0027472	0.621818	62	4	0.95507			ABCA13	62	0.000962594
TOPBP1	4	0.95886	0.95882	1	18199	0	2.0022	0.00052537	0.0019239	0.557003	63	3	2.0022			ABCA2	63	0.0440839
GADD45A	4	0.4917	0.66322	1	12187	2	0.058032	0.00054329	0.0019796	0.557003	64	2	0.058032			ABCA3	64	0.109487
SPPL3	5	0.99945	0.99943	1	18987	0	1.5252	0.00054691	0.0024811	0.605929	65	5	1.5252			ABCA4	65	0.00225331
CUTA	5	0.8858	0.92269	1	17022	1	1.2559	0.00058165	0.0026352	0.605929	66	4	1.2559			ABCA5	66	0.000962594
ZSCAN22	1	0.99939	0.99943	1	18986	0	6.4138	0.00060775	0.0006111	0.414958	67	1	6.4138			ABCA6	67	0.000962594
MYO7B	3	0.99678	0.99685	1	18928	0	1.5171	0.00062192	0.0018161	0.557003	68	3	1.5171			ABCA7	68	0.0944842
FRMD1	4	0.99934	0.99935	1	18985	0	1.8132	0.0006567	0.0024061	0.605929	69	4	1.8132			ABCA8	69	0.000962594
IFNA7	4	0.99934	0.99935	1	18984	0	1.6656	0.00066329	0.0024322	0.605929	70	4	1.6656			ABCA9	70	0.000962594
C10orf90	3	0.99933	0.99935	1	18983	0	2.0947	0.00066521	0.0019369	0.557003	71	3	2.0947			ABCB1	71	0.000962594
CRIP3	3	0.99932	0.99933	1	18982	0	1.7423	0.00067771	0.0019723	0.557003	72	3	1.7423			ABCB10	72	0.000962594
CCDC42B	3	0.99932	0.99933	1	18981	0	3.3903	0.00068136	0.0019775	0.557003	73	3	3.3903			ABCB11	73	0.0111932
LRRC3	3	0.99931	0.99932	1	18980	0	2.875	0.00068702	0.0019921	0.557003	74	3	2.875			ABCB4	74	0.000962594
SAE1	4	0.99066	0.99071	1	18803	0	3.3398	0.00068845	0.0025275	0.605929	75	4	3.3398			ABCB5	75	0.000962594
VAMP3	5	0.017007	0.064307	0.98364	972	2	0.62007	0.00069872	0.0031497	0.646813	76	3	0.62007			ABCB6	76	0.000962594
ZBTB32	4	0.81317	0.85855	1	16083	1	2.2345	0.00070674	0.0025951	0.605929	77	3	2.2345			ABCB7	77	0.000962594
SLC5A11	3	0.20043	0.34863	0.993277	6908	1	2.026	0.00070688	0.0020437	0.563137	78	2	2.026			ABCB8	78	0.000962594
PEX13	5	0.91704	0.93527	1	17515	1	1.1102	0.00075053	0.0033846	0.6612	79	3	1.1102			ABCB9	79	0.000962594
SOX8	3	0.97175	0.97192	1	18425	0	3.2232	0.00077218	0.0022296	0.604027	80	3	3.2232			ABCC1	80	0.00225331
FAM47E	4	0.99922	0.99922	1	18978	0	1.5763	0.00077785	0.0028425	0.628425	81	4	1.5763			ABCC10	81	0.000962594
MIXL1	6	0.0064294	0.03	0.943756	420	4	-0.70963	0.00079004	0.0040918	0.68243	82	2	-0.70963			ABCC11	82	0.000962594
SEMA3C	3	0.8999	0.90004	1	17230	0	4.2122	0.00080173	0.0023113	0.604027	83	2	4.2122			ABCC12	83	0.000962594
OR10C1	3	0.59333	0.69449	1	13470	1	4.2122	0.0008045	0.0023186	0.604027	84	2	4.2122			ABCC2	84	0.000962594
TBXAS1	5	0.97699	0.97711	1	18529	0	1.2722	0.000818	0.0036827	0.6612	85	4	1.2722			ABCC3	85	0.000962594
UGT1A8	4	0.79208	0.84963	1	15805	1	2.3356	0.000823	0.0030071	0.638009	86	3	2.3356			ABCC4	86	0.000962594
CLSTN3	4	0.99916	0.99915	1	18977	0	1.8119	0.00084039	0.0030638	0.640137	87	4	1.8119			ABCC5	87	0.0176107
WNT9B	6	0.99913	0.99913	1	18976	0	0.96094	0.00086543	0.0044735	0.708787	88	6	0.96094			ABCC6	88	0.000962594
CXCL3	5	0.99913	0.99912	1	18975	0	0.5522	0.00086704	0.0038798	0.6612	89	5	0.5522			ABCC8	89	0.00225331
C1QTNF2	4	0.99913	0.99913	1	18974	0	1.3102	0.00086956	0.003176	0.646813	90	4	1.3102			ABCC9	90	0.000962594
SCUBE2	4	0.98933	0.9894	1	18772	0	3.188	0.00088631	0.0032351	0.646813	91	4	3.188			ABCD1	91	0.000962594
XPO4	4	0.46787	0.64573	1	11795	1	1.5766	0.00089473	0.0032648	0.646813	92	3	1.5766			ABCD2	92	0.000962594
ELMSAN1	3	0.97375	0.97389	1	18460	0	1.3154	0.00089733	0.0025738	0.605929	93	3	1.3154			ABCD3	93	1.69378e-05
METTL4	3	0.36608	0.52087	0.996668	10221	2	-0.27813	0.00092207	0.0026451	0.605929	94	1	-0.27813			ABCD4	94	0.000962594
MKX	5	0.93465	0.94409	1	17774	1	1.6569	0.00092801	0.0041371	0.683986	95	3	1.6569			ABCE1	95	0.000962594
FAM188B	2	0.99907	0.99903	1	18973	0	3.1106	0.00092819	0.001737	0.557003	96	2	3.1106			ABCF1	96	0.00225331
METTL5	4	0.99904	0.99904	1	18972	0	0.93479	0.00095821	0.0034976	0.6612	97	4	0.93479			ABCF2	97	0.000962594
ST6GALNAC3	5	0.45611	0.68355	1	11610	2	-0.072977	0.00096488	0.0043042	0.699458	98	1	-0.072977			ABCF3	98	0.000962594
NDUFAF3	4	0.62485	0.76403	1	13854	1	1.0457	0.00097578	0.0035481	0.6612	99	2	1.0457			ABCG1	99	0.000962594
RNF125	4	0.37024	0.57451	1	10283	1	1.8626	0.0009897	0.0035955	0.6612	100	3	1.8626			ABCG2	100	0.000962594
RRP8	4	0.99901	0.999	1	18971	0	1.515	0.0009939	0.0036111	0.6612	101	4	1.515			ABCG4	101	1.69378e-05
C1orf122	4	0.99899	0.99898	1	18970	0	0.95583	0.0010094	0.0036653	0.6612	102	4	0.95583			ABCG5	102	0.000962594
FCAMR	4	0.21447	0.40511	0.993277	7237	1	1.3155	0.0010275	0.0037262	0.6612	103	3	1.3155			ABCG8	103	0.000962594
MEMO1	4	0.97818	0.97827	1	18558	0	1.1382	0.0010389	0.0037731	0.6612	104	3	1.1382			ABHD1	104	0.000962594
DYNC2LI1	3	0.56705	0.68272	1	13145	1	3.9552	0.0010507	0.0030175	0.638009	105	2	3.9552			ABHD10	105	0.00457762
AKAP3	4	0.99895	0.99895	1	18969	0	1.6838	0.0010515	0.0038184	0.6612	106	4	1.6838			ABHD11	106	0.0440839
BAG4	4	0.65603	0.78836	1	14223	2	0.078161	0.0010578	0.0038403	0.6612	107	2	0.078161			ABHD12	107	3.51793e-05
ALPK1	4	0.99893	0.99892	1	18968	0	0.96503	0.0010737	0.0038949	0.6612	108	4	0.96503			ABHD12B	108	0.000962594
PCDHB11	5	0.9989	0.99889	1	18967	0	2.1822	0.0011015	0.0049297	0.732248	109	5	2.1822			ABHD13	109	1.69378e-05
CTSL	4	0.89324	0.90142	1	17129	1	0.8971	0.0011149	0.0040501	0.68146	110	2	0.8971			ABHD14A	110	3.51793e-05
PASK	4	0.99885	0.99884	1	18966	0	0.87016	0.0011531	0.0041777	0.684747	111	4	0.87016			ABHD14B	111	0.000962594
RER1	5	0.62568	0.78935	1	13869	1	0.40388	0.0012506	0.0055926	0.767327	112	3	0.40388			ABHD15	112	0.000962594
DHRSX	5	0.99842	0.99842	1	18961	0	1.9631	0.0013072	0.0058332	0.777164	113	5	1.9631			ABHD16A	113	0.00225331
MYL1	5	0.58242	0.76604	1	13344	2	1.6007	0.0013446	0.0059899	0.777164	114	3	1.6007			ABHD16B	114	0.000962594
OR2T29	6	0.74298	0.87726	1	15201	2	1.469	0.0013603	0.0068419	0.777164	115	3	1.469			ABHD17A	115	0.0155366
PHF8	5	0.52884	0.73836	1	12694	2	1.0768	0.0013609	0.006054	0.777164	116	3	1.0768			ABHD17B	116	0.000962594
TIGD1	4	0.96261	0.96256	1	18262	0	2.2143	0.0014578	0.0052635	0.763926	117	3	2.2143			ABHD17C	117	0.000962594
SMOC1	2	0.21578	0.33804	0.993277	7271	1	2.5338	0.0014724	0.0028191	0.628425	118	1	2.5338			ABHD2	118	0.000962594
SOX7	6	0.30474	0.56998	1	9154	1	1.4828	0.0014745	0.0074043	0.777164	119	3	1.4828			ABHD3	119	0.000962594
FRG2C	4	0.92074	0.92201	1	17564	1	2.9424	0.0014905	0.0053858	0.767327	120	3	2.9424			ABHD4	120	0.000962594
UBE2G2	4	0.99848	0.99851	1	18965	0	1.2179	0.0015181	0.0054936	0.767327	121	4	1.2179			ABHD5	121	0.000962594
NUP188	5	0.98319	0.98327	1	18664	0	1.4059	0.0015257	0.0067419	0.777164	122	4	1.4059			ABHD6	122	0.000962594
HDX	2	0.99847	0.99841	1	18964	0	2.8073	0.0015313	0.0029342	0.638009	123	2	2.8073			ABHD8	123	0.00225331
ABCA3	5	0.99846	0.99847	1	18963	0	1.5893	0.0015354	0.0067773	0.777164	124	5	1.5893			ABI1	124	1.69378e-05
HGC6.3	4	0.084391	0.21139	0.993277	3677	2	1.7528	0.0015506	0.0056098	0.767327	125	2	1.7528			ABI2	125	0.000962594
STXBP2	6	0.93863	0.96042	1	17842	1	1.3445	0.0015573	0.0078193	0.777164	126	5	1.3445			ABI3	126	0.0111932
FRMD4A	3	0.52847	0.66644	1	12690	1	-0.054535	0.001565	0.0044391	0.708787	127	1	-0.054535			ABI3BP	127	0.000962594
WDR70	2	0.99843	0.99837	1	18962	0	3.5467	0.0015724	0.0030201	0.638009	128	2	3.5467			ABL1	128	0.0944842
NUTM2B	4	0.21204	0.40176	0.993277	7172	1	1.5828	0.0015808	0.0057155	0.776202	129	3	1.5828			ABL2	129	0.000674114
COMMD4	4	0.2429	0.44351	0.993277	7923	2	0.96291	0.0015968	0.0057728	0.777164	130	2	0.96291			ABLIM1	130	0.000962594
VPS11	3	0.9984	0.99844	1	18960	0	2.4821	0.0016011	0.0045433	0.713894	131	3	2.4821			ABLIM2	131	0.00225331
SH3GL1	4	0.5726	0.72368	1	13226	1	1.6511	0.0016772	0.006056	0.777164	132	3	1.6511			ABLIM3	132	0.000962594
UBP1	4	0.99832	0.99834	1	18959	0	1.9545	0.0016785	0.0060592	0.777164	133	4	1.9545			ABO	133	0.000962594
ZCCHC13	3	0.99832	0.99837	1	18958	0	1.035	0.001679	0.0047714	0.732248	134	3	1.035			ABR	134	0.0440839
POPDC3	5	0.51248	0.73012	1	12492	2	-0.054079	0.0016791	0.0073741	0.777164	135	2	-0.054079			ABRA	135	0.0176546
TRIM6-TRIM34	3	0.97065	0.97081	1	18411	0	2.57	0.0016936	0.0048146	0.732248	136	3	2.57			ABRACL	136	0.000962594
CCDC85C	2	0.9983	0.99823	1	18957	0	2.7204	0.0016967	0.0032659	0.646813	137	2	2.7204			ABT1	137	3.51793e-05
KIAA2013	3	0.099727	0.22034	0.993277	4191	1	2.5473	0.0017017	0.0048333	0.732248	138	2	2.5473			ABTB1	138	0.000962594
SLC16A13	5	0.56322	0.756	1	13099	2	1.4889	0.0017093	0.0075011	0.777164	139	3	1.4889			ABTB2	139	0.00225331
RPF2	3	0.99828	0.99832	1	18956	0	2.9426	0.0017236	0.0048896	0.732248	140	3	2.9426			ACAA1	140	0.000962594
SLC6A14	3	0.99022	0.99036	1	18792	0	3.9103	0.001731	0.0049073	0.732248	141	3	3.9103			ACAA2	141	0.000962594
KRBA2	5	0.89809	0.92726	1	17203	1	1.441	0.0017364	0.0076136	0.777164	142	4	1.441			ACACA	142	0.000962594
PRAMEF6	4	0.88319	0.8948	1	16979	1	1.0311	0.0017452	0.0062982	0.777164	143	2	1.0311			ACACB	143	0.00225331
RSPH1	4	0.021363	0.067808	0.993277	1173	2	1.5011	0.0017595	0.0063492	0.777164	144	2	1.5011			ACAD10	144	0.000962594
FBN2	3	0.70655	0.75181	1	14813	1	0.71521	0.0017793	0.0050468	0.743841	145	2	0.71521			ACAD11	145	0.000962594
OR5B12	4	0.99323	0.9933	1	18852	0	3.4256	0.0017924	0.0064758	0.777164	146	4	3.4256			ACAD8	146	0.000962594
ACBD3	2	0.9982	0.99811	1	18955	0	1.9959	0.0018032	0.0034898	0.6612	147	2	1.9959			ACAD9	147	0.000962594
LRPPRC	4	0.99817	0.99821	1	18954	0	1.476	0.0018294	0.006595	0.777164	148	4	1.476			ACADL	148	0.000962594
MRPL45	3	0.98672	0.98687	1	18722	0	3.8764	0.0018579	0.0052614	0.763926	149	3	3.8764			ACADM	149	0.000962594
AKR1B1	4	0.99814	0.99818	1	18953	0	0.91302	0.00186	0.0067033	0.777164	150	4	0.91302			ACADS	150	0.000962594
CTLA4	6	0.5657	0.77916	1	13125	3	1.0627	0.0018861	0.0093701	0.777164	151	3	1.0627			ACADSB	151	3.51793e-05
ERRFI1	5	0.67639	0.81773	1	14485	2	0.56096	0.0018933	0.0082979	0.777164	152	3	0.56096			ACADVL	152	0.00225331
FAM109B	4	0.40757	0.60164	1	10832	2	0.42181	0.0019148	0.0068997	0.777164	153	2	0.42181			ACAN	153	0.0550694
HEPACAM2	5	0.99807	0.99807	1	18952	0	1.21	0.0019262	0.0084333	0.777164	154	5	1.21			ACAP1	154	0.000962594
NT5C3B	5	0.99807	0.99807	1	18951	0	0.92616	0.0019282	0.0084421	0.777164	155	5	0.92616			ACAP2	155	0.000962594
CHRND	5	0.91457	0.93413	1	17477	1	1.3926	0.0019343	0.0084629	0.777164	156	4	1.3926			ACAP3	156	0.00225331
E2F3	5	0.99805	0.99804	1	18950	0	1.2745	0.0019502	0.0085231	0.777164	157	5	1.2745			ACAT1	157	0.000962594
SMAD1	4	0.9085	0.9123	1	17378	1	1.4647	0.0019509	0.0070257	0.777164	158	3	1.4647			ACAT2	158	0.000962594
P2RY2	5	0.15639	0.35918	0.993277	5800	2	1.4491	0.0019647	0.0085801	0.777164	159	3	1.4491			ACBD3	159	0.179667
SECISBP2	3	0.99804	0.99808	1	18948	0	2.4871	0.0019647	0.0055681	0.767327	160	3	2.4871			ACBD4	160	0.000962594
TM9SF2	3	0.99803	0.99808	1	18947	0	2.265	0.0019694	0.0055749	0.767327	161	3	2.265			ACBD5	161	0.000962594
VPS41	3	0.99802	0.99808	1	18946	0	1.8063	0.0019768	0.0055921	0.767327	162	3	1.8063			ACBD6	162	0.0497228
ZNF169	4	0.97441	0.97439	1	18471	0	1.4975	0.0020291	0.0073069	0.777164	163	3	1.4975			ACBD7	163	0.000674114
TFCP2	5	0.30119	0.53169	0.999454	9081	2	1.8023	0.0020361	0.0088827	0.777164	164	3	1.8023			ACCS	164	0.000962594
FAM160A2	4	0.95364	0.95354	1	18100	0	1.1135	0.0020469	0.0073626	0.777164	165	3	1.1135			ACCSL	165	0.000962594
GJB3	4	0.99794	0.99797	1	18945	0	1.4332	0.0020636	0.007423	0.777164	166	4	1.4332			ACD	166	0.000962594
MGAT3	4	0.15979	0.32726	0.993277	5876	1	1.5957	0.0020722	0.0074584	0.777164	167	3	1.5957			ACE	167	0.000962594
KCNJ18	5	0.45851	0.68578	1	11642	3	-0.4884	0.0021075	0.0091816	0.777164	168	1	-0.4884			ACE2	168	0.000962594
PLS1	3	0.99787	0.99792	1	18944	0	1.4048	0.0021335	0.0060076	0.777164	169	3	1.4048			ACER1	169	0.000962594
COL6A2	4	0.17941	0.35571	0.993277	6376	3	-0.22933	0.0021433	0.0077136	0.777164	170	1	-0.22933			ACER2	170	0.000962594
UTS2R	5	0.23411	0.46153	0.993277	7706	1	0.57629	0.0021789	0.0094805	0.777164	171	3	0.57629			ACER3	171	0.000962594
ZDHHC12	4	0.97772	0.9778	1	18544	0	1.465	0.0021901	0.0078656	0.777164	172	3	1.465			ACHE	172	0.000962594
OR6K6	2	0.99501	0.99487	1	18886	0	2.5634	0.0022438	0.0043683	0.703851	173	2	2.5634			ACIN1	173	0.000962594
CABS1	5	0.2559	0.48447	0.993277	8203	3	-0.89228	0.0022502	0.0097851	0.785207	174	1	-0.89228			ACKR1	174	0.00225331
DDX43	4	0.99775	0.99777	1	18943	0	1.6089	0.0022525	0.0080906	0.777164	175	4	1.6089			ACKR2	175	0.000674114
TARM1	3	0.99772	0.99777	1	18942	0	1.1863	0.0022819	0.0064044	0.777164	176	3	1.1863			ACKR3	176	0.000962594
CNTN1	5	0.95158	0.95461	1	18065	1	2.5774	0.0022963	0.0099783	0.790995	177	3	2.5774			ACKR4	177	1.69378e-05
LRCH1	3	0.43684	0.59212	1	11300	1	0.065166	0.0023362	0.0065685	0.777164	178	1	0.065166			ACLY	178	0.000962594
CTRL0012	1	0.99765	0.99767	1	18941	0	3.8999	0.0023524	0.0023202	0.604027	179	1	3.8999			ACMSD	179	0.000674114
MT1G	3	0.99764	0.99769	1	18940	0	1.8879	0.0023574	0.006631	0.777164	180	3	1.8879			ACO1	180	0.000962594
ROPN1	3	0.32214	0.47589	0.993277	9477	2	-1.1119	0.0023791	0.0066804	0.777164	181	1	-1.1119			ACO2	181	3.51793e-05
MAP2K1	4	0.76768	0.84019	1	15501	1	3.0827	0.0024098	0.0086447	0.777164	182	3	3.0827			ACOT1	182	0.000962594
DKKL1	5	0.99759	0.99756	1	18939	0	1.1645	0.0024147	0.010466	0.799278	183	5	1.1645			ACOT11	183	0.000962594
LACTBL1	3	0.9852	0.98536	1	18689	0	1.105	0.0024219	0.0067861	0.777164	184	3	1.105			ACOT12	184	0.000962594
GRIK3	6	0.28752	0.54883	1	8815	3	-0.071099	0.0024506	0.011595	0.799724	185	2	-0.071099			ACOT13	185	0.000962594
PDE8A	4	0.30536	0.52407	0.996668	9174	1	1.6955	0.002451	0.0087889	0.777164	186	3	1.6955			ACOT2	186	1.69378e-05
SRRD	4	0.26644	0.47457	0.993277	8391	1	2.594	0.0024529	0.0087936	0.777164	187	3	2.594			ACOT4	187	0.000962594
IL5RA	3	0.70615	0.75158	1	14809	1	0.80751	0.0024647	0.0068981	0.777164	188	2	0.80751			ACOT6	188	0.000962594
RIPK1	4	0.99753	0.99755	1	18938	0	1.0458	0.0024667	0.008842	0.777164	189	4	1.0458			ACOT7	189	0.00225331
MAD2L1	2	0.82654	0.82616	1	16233	0	3.028	0.0024724	0.0047828	0.732248	190	1	3.028			ACOT8	190	0.00225331
GRAMD1B	4	0.9975	0.99752	1	18937	0	1.0325	0.0025024	0.0089488	0.777164	191	4	1.0325			ACOT9	191	0.000962594
SRP68	5	0.98364	0.98374	1	18668	0	1.7053	0.0025078	0.010845	0.799724	192	4	1.7053			ACOX1	192	0.000962594
LHX1	4	0.61721	0.75802	1	13767	2	-0.1501	0.002543	0.0090847	0.777164	193	1	-0.1501			ACOX2	193	0.000962594
MDH2	3	0.76981	0.79063	1	15524	1	2.8049	0.0025657	0.007172	0.777164	194	2	2.8049			ACOX3	194	1.69378e-05
SPAG17	5	0.63982	0.79721	1	14017	2	-0.12282	0.0025875	0.011204	0.799724	195	2	-0.12282			ACOXL	195	0.000962594
ADAM11	4	0.81274	0.85837	1	16077	1	1.477	0.0026001	0.0092613	0.777164	196	3	1.477			ACP1	196	0.000962594
URGCP-MRPS24	4	0.75999	0.83734	1	15418	1	1.4733	0.0026042	0.0092732	0.777164	197	3	1.4733			ACP2	197	0.00225331
TAF1D	3	0.26342	0.41488	0.993277	8333	2	-0.83262	0.002636	0.0073668	0.777164	198	1	-0.83262			ACP5	198	0.00225331
REV3L	6	0.5253	0.75012	1	12661	3	0.071644	0.0026557	0.012404	0.799724	199	3	0.071644			ACP6	199	0.000962594
PCDHA6	4	0.54202	0.70058	1	12849	1	2.0315	0.0026849	0.0095456	0.777164	200	3	2.0315			ACPP	200	0.000962594
TSPAN16	4	0.39563	0.59295	1	10654	2	0.42482	0.0027142	0.0096513	0.780851	201	2	0.42482			ACPT	201	0.000962594
DDX39B	3	0.7755	0.7944	1	15602	1	3.7582	0.0027154	0.0075782	0.777164	202	2	3.7582			ACR	202	0.000962594
KCNE5	5	0.086735	0.22957	0.993277	3762	1	0.054209	0.0027318	0.011787	0.799724	203	2	0.054209			ACRBP	203	0.000962594
TUBA3C	5	0.96464	0.96505	1	18307	1	0.69672	0.0027497	0.011858	0.799724	204	3	0.69672			ACRC	204	0.000962594
LDHB	2	0.68685	0.69013	1	14601	1	2.3247	0.002758	0.0053181	0.766014	205	1	2.3247			ACRV1	205	0.000962594
ADGRG5	5	0.97974	0.97987	1	18592	0	0.76227	0.0027609	0.011906	0.799724	206	4	0.76227			ACSBG1	206	0.000962594
SH2D7	3	0.80318	0.81375	1	15951	1	1.9339	0.0027764	0.0077469	0.777164	207	2	1.9339			ACSBG2	207	0.0122381
CALB2	6	0.00043666	0.0023098	0.65546	51	5	-1.9596	0.0027853	0.012903	0.799724	208	1	-1.9596			ACSF2	208	0.000962594
SPATA2	4	0.27601	0.48693	0.993277	8600	1	0.96021	0.002798	0.0099533	0.790995	209	2	0.96021			ACSF3	209	0.000962594
SCAF8	3	0.87516	0.87529	1	16862	0	1.7477	0.0028097	0.0078365	0.777164	210	2	1.7477			ACSL1	210	0.000962594
PPP1R36	4	0.49376	0.66468	1	12228	1	0.97599	0.0028197	0.010039	0.790995	211	2	0.97599			ACSL3	211	0.000962594
CCZ1	4	0.28108	0.49348	0.99474	8684	2	0.52238	0.0028269	0.010065	0.790995	212	2	0.52238			ACSL4	212	0.000962594
CUL1	4	0.20136	0.38678	0.993277	6928	2	1.1543	0.0028284	0.010068	0.790995	213	2	1.1543			ACSL5	213	0.000962594
PRSS35	5	0.99712	0.9971	1	18935	0	0.57385	0.0028789	0.012396	0.799724	214	5	0.57385			ACSL6	214	0.00225331
TOMM34	6	0.99437	0.99436	1	18876	0	0.73375	0.0028917	0.0133	0.799724	215	4	0.73375			ACSM1	215	0.000962594
SPPL2B	5	0.2125	0.43841	0.993277	7188	2	0.92619	0.0028924	0.012447	0.799724	216	3	0.92619			ACSM2A	216	0.00225331
HPCA	3	0.26733	0.41894	0.993277	8412	1	0.75597	0.0029358	0.0081932	0.777164	217	2	0.75597			ACSM2B	217	0.000962594
C5orf47	5	0.39366	0.62391	1	10632	2	0.92045	0.0029551	0.012694	0.799724	218	3	0.92045			ACSM3	218	0.000962594
NPNT	4	0.99704	0.99706	1	18934	0	1.3593	0.0029551	0.010517	0.799278	219	4	1.3593			ACSM4	219	1.69378e-05
SLC25A28	4	0.97957	0.97966	1	18589	0	1.6309	0.0029568	0.010525	0.799278	220	3	1.6309			ACSM5	220	0.000962594
NOP58	5	0.99704	0.99702	1	18933	0	1.3882	0.0029601	0.012713	0.799724	221	5	1.3882			ACSM6	221	0.00225331
MTCP1	5	0.088529	0.23312	0.993277	3829	1	1.1004	0.0029759	0.012776	0.799724	222	4	1.1004			ACSS1	222	0.000962594
HRAS	5	0.99702	0.997	1	18932	0	0.81402	0.0029839	0.012805	0.799724	223	5	0.81402			ACSS2	223	0.000962594
ZNF548	6	0.97669	0.97789	1	18519	1	1.1591	0.0029966	0.013721	0.799724	224	5	1.1591			ACSS3	224	0.000962594
RNF141	3	0.997	0.99705	1	18931	0	1.7476	0.0029972	0.0083598	0.777164	225	3	1.7476			ACTA1	225	0.000962594
RAB7A	3	0.96016	0.96042	1	18221	0	2.3564	0.0030164	0.0084109	0.777164	226	3	2.3564			ACTA2	226	0.000962594
ZNF468	3	0.42589	0.58121	1	11129	1	0.14859	0.0030214	0.0084239	0.777164	227	2	0.14859			ACTB	227	0.000962594
SLC25A16	3	0.99697	0.99702	1	18930	0	1.871	0.0030321	0.0084546	0.777164	228	3	1.871			ACTBL2	228	0.000962594
DUSP6	2	0.99694	0.99683	1	18929	0	1.4719	0.0030618	0.0058837	0.777164	229	2	1.4719			ACTC1	229	0.038233
CCDC134	4	0.95334	0.95324	1	18093	0	2.0021	0.0030649	0.01089	0.799724	230	3	2.0021			ACTG1	230	0.000962594
PHLDB2	5	0.73014	0.84927	1	15069	1	1.3396	0.0031318	0.013403	0.799724	231	4	1.3396			ACTG2	231	1.69378e-05
RPLP1	3	0.17303	0.31912	0.993277	6208	2	-3.7575	0.0031498	0.0087686	0.777164	232	1	-3.7575			ACTL10	232	0.000962594
RBBP8NL	4	0.88914	0.89866	1	17069	1	1.7504	0.0031686	0.011239	0.799724	233	3	1.7504			ACTL6A	233	0.000962594
PTAFR	5	0.64219	0.79851	1	14040	2	0.10842	0.0031727	0.013576	0.799724	234	2	0.10842			ACTL6B	234	0.000962594
TDP2	3	0.64547	0.7194	1	14087	1	3.6537	0.0032317	0.0089691	0.777164	235	2	3.6537			ACTL7A	235	0.000962594
RPUSD4	2	0.90655	0.90632	1	17352	0	3.3336	0.0032435	0.0062326	0.777164	236	2	3.3336			ACTL7B	236	0.000962594
OR5V1	4	0.99674	0.99676	1	18927	0	0.61645	0.0032575	0.011565	0.799724	237	4	0.61645			ACTL8	237	0.000962594
REM1	3	0.19099	0.33858	0.993277	6655	2	-0.96874	0.0032783	0.0091082	0.777164	238	1	-0.96874			ACTL9	238	0.000962594
NANS	4	0.93096	0.93098	1	17708	1	1.2568	0.0032859	0.011655	0.799724	239	3	1.2568			ACTN1	239	0.000962594
MORC2	4	0.7962	0.85134	1	15859	1	2.9601	0.0033119	0.011741	0.799724	240	3	2.9601			ACTN2	240	0.000962594
NOV	3	0.87066	0.87083	1	16785	1	-0.16462	0.0033211	0.0092185	0.777164	241	1	-0.16462			ACTN3	241	0.000962594
NDUFA4	5	0.015667	0.059632	0.975329	895	3	-0.56058	0.0033216	0.014193	0.804481	242	2	-0.56058			ACTN4	242	1.69378e-05
C11orf86	4	0.50113	0.67004	1	12363	1	-0.10232	0.003342	0.01185	0.799724	243	1	-0.10232			ACTR10	243	0.000962594
MADCAM1	5	0.99665	0.99662	1	18925	0	0.5436	0.0033539	0.014313	0.804481	244	5	0.5436			ACTR1A	244	0.0235799
STMN1	4	0.99423	0.99431	1	18875	0	2.2914	0.0033825	0.011993	0.799724	245	4	2.2914			ACTR1B	245	0.000962594
TMA16	4	0.16728	0.33817	0.993277	6056	2	-0.40212	0.0033991	0.012049	0.799724	246	1	-0.40212			ACTR2	246	0.000962594
ARRDC3	3	0.53809	0.67049	1	12801	1	1.1487	0.003406	0.0094326	0.777164	247	2	1.1487			ACTR3	247	0.000962594
MYBPC2	3	0.26458	0.41607	0.993277	8359	2	-1.4497	0.0034495	0.009556	0.777164	248	1	-1.4497			ACTR3B	248	0.000962594
NSMCE1	3	0.99655	0.99663	1	18922	0	2.182	0.0034499	0.0095581	0.777164	249	3	2.182			ACTR3C	249	0.000962594
CD40	3	0.99655	0.99663	1	18923	0	2.182	0.0034499	0.0095581	0.777164	250	3	2.182			ACTR5	250	0.000962594
MCFD2	4	0.99655	0.99657	1	18921	0	1.8844	0.0034504	0.012227	0.799724	251	4	1.8844			ACTR6	251	0.000962594
PANK3	4	0.99655	0.99657	1	18920	0	1.9215	0.0034512	0.012231	0.799724	252	4	1.9215			ACTR8	252	0.000962594
KIF14	4	0.44595	0.62961	1	11448	2	-0.25984	0.0034561	0.012246	0.799724	253	2	-0.25984			ACTRT1	253	0.000962594
KRTAP4-8	6	0.757	0.88316	1	15380	1	1.2729	0.0034734	0.015526	0.804481	254	5	1.2729			ACTRT2	254	0.000962594
MYCBP2	5	0.77907	0.87978	1	15640	2	2.9424	0.0034877	0.014845	0.804481	255	3	2.9424			ACTRT3	255	0.000962594
ZNF778	1	0.9965	0.99657	1	18919	0	5.3049	0.0034964	0.0034497	0.6612	256	1	5.3049			ACVR1	256	0.000962594
TUBB8	2	0.99649	0.99637	1	18918	0	3.1555	0.0035074	0.0067289	0.777164	257	2	3.1555			ACVR1B	257	1.69378e-05
ISL1	4	0.81921	0.86119	1	16148	1	1.7599	0.0035098	0.012433	0.799724	258	3	1.7599			ACVR1C	258	0.00225331
LOC100996693	3	0.90119	0.90131	1	17258	0	1.5813	0.0035314	0.0097877	0.785207	259	2	1.5813			ACVR2A	259	3.51793e-05
COL1A1	6	0.034458	0.12181	0.993277	1794	2	1.0561	0.003547	0.01581	0.804481	260	4	1.0561			ACVR2B	260	1.69378e-05
ANXA4	4	0.85821	0.88033	1	16617	1	-0.024697	0.0035702	0.01262	0.799724	261	1	-0.024697			ACVRL1	261	0.000962594
SULT1A3	5	0.12208	0.29727	0.993277	4875	3	-0.23658	0.0036055	0.015306	0.804481	262	1	-0.23658			ACY1	262	0.00225331
USP10	4	0.98853	0.9886	1	18754	0	2.526	0.0036538	0.012925	0.799724	263	4	2.526			ACY3	263	0.000962594
MFF	3	0.99219	0.99232	1	18831	0	2.3251	0.0036707	0.010153	0.791166	264	3	2.3251			ACYP1	264	0.0018667
BATF2	4	0.48711	0.65986	1	12111	2	-0.83981	0.0036843	0.013031	0.799724	265	2	-0.83981			ACYP2	265	0.000962594
ARAF	4	0.55081	0.7073	1	12948	1	1.656	0.0036845	0.013032	0.799724	266	3	1.656			ADA	266	0.0550694
OSBPL1A	3	0.99631	0.99639	1	18917	0	1.4458	0.0036862	0.010197	0.791291	267	3	1.4458			ADAD1	267	0.000674114
BTG2	4	0.99627	0.99632	1	18916	0	0.74811	0.0037254	0.013168	0.799724	268	4	0.74811			ADAD2	268	0.000962594
LHFPL5	6	0.15462	0.37003	0.993277	5752	1	1.5176	0.0037265	0.016498	0.810538	269	4	1.5176			ADAL	269	0.000962594
CAMK1G	2	0.94056	0.94048	1	17869	0	3.1618	0.0037288	0.0071824	0.777164	270	2	3.1618			ADAM10	270	0.000962594
ARF4	5	0.54189	0.74495	1	12847	1	1.9275	0.0037331	0.015808	0.804481	271	4	1.9275			ADAM11	271	0.109487
OR52A5	4	0.14529	0.30598	0.993277	5516	2	0.039141	0.0037413	0.013224	0.799724	272	2	0.039141			ADAM12	272	3.51793e-05
UBL7	6	0.38544	0.64761	1	10495	2	0.76216	0.0037507	0.016586	0.812762	273	3	0.76216			ADAM15	273	0.00457762
ABL1	5	0.99623	0.99619	1	18915	0	1.1376	0.0037745	0.015965	0.804481	274	5	1.1376			ADAM17	274	0.000962594
ENTPD5	5	0.99622	0.99618	1	18914	0	2.1031	0.0037819	0.015999	0.804481	275	5	2.1031			ADAM18	275	0.000962594
GEMIN4	2	0.49579	0.53984	0.999973	12264	1	1.5568	0.0037859	0.0072834	0.777164	276	1	1.5568			ADAM19	276	0.000962594
RHPN1	2	0.99621	0.99609	1	18913	0	3.1255	0.0037889	0.0072892	0.777164	277	2	3.1255			ADAM2	277	0.000962594
IGF2BP2	4	0.36301	0.56929	1	10175	1	0.94171	0.0037984	0.013419	0.799724	278	2	0.94171			ADAM20	278	0.000962594
PCDHAC2	5	0.99619	0.99615	1	18912	0	0.69274	0.0038117	0.016118	0.804481	279	5	0.69274			ADAM21	279	0.0018667
SIPA1L2	4	0.99616	0.9962	1	18911	0	1.4986	0.0038449	0.013586	0.799724	280	4	1.4986			ADAM22	280	0.00225331
ASB4	4	0.90885	0.91256	1	17382	1	0.27172	0.0038554	0.013617	0.799724	281	2	0.27172			ADAM23	281	0.0111932
DNM3	4	0.99483	0.99489	1	18885	0	0.9076	0.0038653	0.013653	0.799724	282	4	0.9076			ADAM28	282	0.000962594
IL17RB	4	0.99612	0.99617	1	18910	0	0.87303	0.0038831	0.013708	0.799724	283	4	0.87303			ADAM29	283	0.000962594
KIAA1524	3	0.99611	0.9962	1	18909	0	1.499	0.0038905	0.010746	0.799724	284	3	1.499			ADAM30	284	0.000962594
IFNA13	2	0.99609	0.99597	1	18908	0	3.4463	0.0039096	0.0075068	0.777164	285	2	3.4463			ADAM32	285	0.00225331
NRG2	1	0.99605	0.99612	1	18907	0	5.2262	0.0039468	0.0038783	0.6612	286	1	5.2262			ADAM33	286	0.000962594
CYP20A1	3	0.066979	0.15581	0.993277	3069	1	1.865	0.0039724	0.010978	0.799724	287	2	1.865			ADAM7	287	0.653751
LANCL2	6	0.85364	0.92826	1	16558	1	1.0015	0.0039831	0.017446	0.822378	288	4	1.0015			ADAM8	288	0.000962594
SPACA5B	3	0.99599	0.99608	1	18906	0	1.7041	0.0040074	0.011085	0.799724	289	3	1.7041			ADAM9	289	0.000962594
USP17L4	2	0.61563	0.6298	1	13748	1	1.525	0.0040143	0.0077042	0.777164	290	1	1.525			ADAMDEC1	290	0.000962594
CDK17	3	0.62609	0.70988	1	13874	1	2.9979	0.0040397	0.011164	0.799724	291	2	2.9979			ADAMTS1	291	0.000962594
SIRPA	4	0.086317	0.21446	0.993277	3748	2	0.31512	0.0040547	0.01428	0.804481	292	2	0.31512			ADAMTS10	292	1.69378e-05
UBE2Q1	2	0.99592	0.9958	1	18905	0	1.4804	0.0040777	0.0078292	0.777164	293	2	1.4804			ADAMTS12	293	0.000962594
FOXN1	4	0.75981	0.83727	1	15416	1	2.0627	0.0040869	0.01439	0.804481	294	3	2.0627			ADAMTS13	294	0.000962594
RALGAPA1	5	0.99588	0.99586	1	18904	0	0.67466	0.0041183	0.017346	0.822378	295	5	0.67466			ADAMTS14	295	0.000962594
SAAL1	4	0.96854	0.96851	1	18364	0	1.5034	0.0041348	0.014564	0.804481	296	3	1.5034			ADAMTS15	296	0.000962594
TBC1D5	4	0.99408	0.99416	1	18869	0	2.1003	0.0041406	0.014579	0.804481	297	4	2.1003			ADAMTS16	297	0.000962594
DPF3	2	0.95317	0.95301	1	18089	0	1.9218	0.004157	0.0079786	0.777164	298	2	1.9218			ADAMTS17	298	0.000962594
IZUMO4	5	0.96471	0.96511	1	18308	1	0.90728	0.004171	0.017579	0.822378	299	3	0.90728			ADAMTS18	299	0.000962594
CKLF	3	0.15852	0.30344	0.993277	5849	1	0.63525	0.0041769	0.011505	0.799724	300	2	0.63525			ADAMTS19	300	0.00225331
CLDN7	4	0.6979	0.81639	1	14725	1	1.5048	0.0041781	0.014688	0.804481	301	3	1.5048			ADAMTS2	301	0.000962594
CLASP2	4	0.98106	0.98111	1	18620	0	1.1891	0.0042538	0.01495	0.804481	302	3	1.1891			ADAMTS20	302	0.00225331
UVRAG	4	0.99572	0.99578	1	18903	0	1.4111	0.0042762	0.01502	0.804481	303	4	1.4111			ADAMTS3	303	0.000962594
GPALPP1	4	0.3691	0.5737	1	10270	2	-1.124	0.0043116	0.015142	0.804481	304	2	-1.124			ADAMTS4	304	0.0111932
FNTA	4	0.88676	0.89714	1	17036	1	2.1376	0.0043324	0.015205	0.804481	305	3	2.1376			ADAMTS5	305	0.000962594
GDPD4	2	0.99566	0.99552	1	18902	0	2.2123	0.004343	0.0083463	0.777164	306	2	2.2123			ADAMTS6	306	0.0440839
GYPE	4	0.99562	0.99568	1	18901	0	0.72115	0.0043795	0.015369	0.804481	307	4	0.72115			ADAMTS7	307	0.00230876
ABCA7	4	0.99562	0.99568	1	18900	0	1.0096	0.0043805	0.015371	0.804481	308	4	1.0096			ADAMTS8	308	0.000962594
CEP120	3	0.93603	0.9362	1	17792	0	1.5885	0.0043908	0.012114	0.799724	309	2	1.5885			ADAMTS9	309	0.000962594
PTEN	3	0.99558	0.99569	1	18899	0	1.3158	0.004419	0.012202	0.799724	310	3	1.3158			ADAMTSL1	310	0.000962594
GALT	3	0.99557	0.99569	1	18898	0	1.0211	0.0044259	0.01222	0.799724	311	3	1.0211			ADAMTSL2	311	0.000962594
HIST1H2AL	3	0.8042	0.81449	1	15960	1	3.0565	0.0044355	0.012251	0.799724	312	2	3.0565			ADAMTSL3	312	0.000962594
KIZ	3	0.99556	0.99568	1	18897	0	1.2484	0.0044364	0.012256	0.799724	313	3	1.2484			ADAMTSL4	313	0.000962594
KREMEN2	5	0.99555	0.99553	1	18896	0	1.3678	0.004451	0.018667	0.839045	314	5	1.3678			ADAMTSL5	314	0.000962594
FCRL2	4	0.9955	0.99556	1	18895	0	1.7535	0.0044985	0.015763	0.804481	315	4	1.7535			ADAP1	315	0.000962594
PPP1R2	4	0.13076	0.28405	0.993277	5126	2	-0.35958	0.0045397	0.015916	0.804481	316	2	-0.35958			ADAP2	316	0.000962594
PSMB6	3	0.61473	0.70441	1	13732	1	3.4838	0.0045584	0.012608	0.799724	317	2	3.4838			ADAR	317	1.69378e-05
RSPH9	4	0.85031	0.87608	1	16509	1	1.9056	0.0045597	0.015979	0.804481	318	3	1.9056			ADARB1	318	0.000962594
SCNM1	3	0.98348	0.98363	1	18667	0	0.57512	0.0045619	0.01262	0.799724	319	3	0.57512			ADARB2	319	0.000962594
PPP1R8	4	0.98479	0.98481	1	18685	0	2.5214	0.0045934	0.016089	0.804481	320	3	2.5214			ADAT1	320	0.000962594
KRTAP9-6	3	0.71656	0.75754	1	14911	1	-0.16567	0.0046047	0.012737	0.799724	321	1	-0.16567			ADAT2	321	0.000962594
SPATA31D3	2	0.37253	0.45772	0.993277	10312	1	2.3878	0.0046136	0.0088436	0.777164	322	1	2.3878			ADAT3	322	0.000962594
PRR35	4	0.99538	0.99544	1	18893	0	0.57987	0.0046159	0.016163	0.804481	323	4	0.57987			ADCK1	323	0.000962594
KCTD17	4	0.85343	0.87773	1	16554	1	-0.1258	0.0046537	0.016292	0.806995	324	1	-0.1258			ADCK2	324	0.000962594
GINS3	4	0.99531	0.99536	1	18892	0	1.6407	0.0046933	0.016426	0.809098	325	4	1.6407			ADCK3	325	0.000962594
AK7	6	0.84029	0.92148	1	16395	2	0.29934	0.0047525	0.020242	0.871388	326	3	0.29934			ADCK4	326	1.69378e-05
APBA3	4	0.50331	0.67164	1	12385	2	1.0037	0.0047551	0.016654	0.814006	327	2	1.0037			ADCK5	327	0.000962594
RAB8A	3	0.78282	0.79935	1	15690	1	2.0057	0.0047757	0.013191	0.799724	328	2	2.0057			ADCY1	328	0.000962594
KRTAP19-3	2	0.032802	0.059796	0.975329	1724	1	0.7291	0.0047848	0.00918	0.777164	329	1	0.7291			ADCY10	329	0.000962594
ITIH3	2	0.9952	0.99506	1	18891	0	2.6133	0.0048012	0.0092133	0.777164	330	2	2.6133			ADCY2	330	0.000962594
TTYH1	2	0.9952	0.99505	1	18890	0	2.621	0.0048032	0.0092175	0.777164	331	2	2.621			ADCY3	331	0.000962594
NUFIP2	3	0.56633	0.68239	1	13135	1	2.0041	0.0048057	0.013272	0.799724	332	2	2.0041			ADCY4	332	0.000962594
SLC7A6	4	0.99517	0.99522	1	18889	0	1.4877	0.0048323	0.016918	0.820557	333	4	1.4877			ADCY5	333	1.69378e-05
SIAH1	4	0.94168	0.94161	1	17889	0	1.2156	0.0048999	0.017155	0.822378	334	3	1.2156			ADCY6	334	0.000962594
ANP32E	3	0.99504	0.99517	1	18887	0	2.288	0.0049558	0.013675	0.799724	335	3	2.288			ADCY7	335	0.000962594
GALNS	2	0.44302	0.50351	0.99474	11386	1	1.1194	0.0049559	0.0095211	0.777164	336	1	1.1194			ADCY8	336	0.000962594
KCNA1	4	0.93488	0.93478	1	17776	1	1.9591	0.0049856	0.017431	0.822378	337	3	1.9591			ADCY9	337	0.000962594
DNAJC7	3	0.63727	0.71538	1	13986	1	0.80922	0.0049895	0.013754	0.799724	338	2	0.80922			ADCYAP1	338	0.00225331
ZNF2	4	0.31192	0.53229	0.999454	9298	2	-0.90723	0.0049956	0.017465	0.822378	339	1	-0.90723			ADCYAP1R1	339	0.000962594
KLHL22	4	0.72517	0.82509	1	15004	1	1.7394	0.0050211	0.017548	0.822378	340	3	1.7394			ADD1	340	0.000962594
GOLGA6C	4	0.90114	0.90686	1	17257	1	1.0858	0.0050213	0.017549	0.822378	341	3	1.0858			ADD2	341	0.000962594
MTIF2	6	0.61717	0.81596	1	13765	2	1.9271	0.0050418	0.021291	0.880908	342	4	1.9271			ADD3	342	1.69378e-05
KAT6B	3	0.87183	0.87199	1	16807	1	1.1635	0.005075	0.013997	0.804481	343	2	1.1635			ADGB	343	0.00225331
RMDN3	4	0.75964	0.8372	1	15412	1	2.0056	0.0050779	0.017752	0.82561	344	3	2.0056			ADGRA1	344	0.000962594
TOP3B	4	0.80408	0.85462	1	15958	1	1.8047	0.0050857	0.017779	0.82561	345	2	1.8047			ADGRA2	345	0.000962594
MRPL24	4	0.13045	0.28358	0.993277	5117	2	1.4944	0.0050929	0.017804	0.82561	346	2	1.4944			ADGRA3	346	0.000962594
PALM	3	0.99023	0.99037	1	18794	0	2.5255	0.0050954	0.014046	0.804481	347	3	2.5255			ADGRB1	347	0.00225331
SLC22A24	4	0.32942	0.54509	1	9616	1	0.69124	0.0051096	0.01786	0.826227	348	3	0.69124			ADGRB2	348	0.000962594
HOXB1	6	0.97626	0.97757	1	18512	1	0.71004	0.005115	0.021553	0.880908	349	5	0.71004			ADGRB3	349	0.000962594
CHMP3	5	0.99088	0.99095	1	18810	0	1.8977	0.0051842	0.021598	0.880908	350	3	1.8977			ADGRD1	350	0.000962594
MAPK6	3	0.42734	0.58266	1	11155	1	2.4527	0.0052077	0.014354	0.804481	351	2	2.4527			ADGRE1	351	0.000962594
S1PR5	4	0.47906	0.65396	1	11974	2	1.5605	0.0052184	0.01821	0.83494	352	2	1.5605			ADGRE2	352	0.000962594
DTD1	4	0.92186	0.92297	1	17582	1	2.1671	0.0052235	0.018224	0.83494	353	3	2.1671			ADGRE3	353	0.000962594
OR3A2	5	0.99477	0.99475	1	18884	0	0.54609	0.0052318	0.021776	0.880908	354	5	0.54609			ADGRE5	354	0.0111932
LOXL3	4	0.49053	0.66236	1	12170	1	0.91675	0.0052476	0.01831	0.83686	355	2	0.91675			ADGRF1	355	0.000674114
SPEN	5	0.13267	0.31679	0.993277	5189	3	-0.70852	0.0052747	0.021922	0.880908	356	2	-0.70852			ADGRF2	356	0.000962594
MUC17	4	0.024723	0.077428	0.993277	1340	3	-1.414	0.0052805	0.018427	0.83791	357	1	-1.414			ADGRF3	357	0.00225331
WTH3DI	3	0.66949	0.73156	1	14407	1	1.3049	0.0052888	0.014564	0.804481	358	2	1.3049			ADGRF4	358	0.012898
PROKR2	3	0.99471	0.99482	1	18882	0	1.2508	0.005291	0.014571	0.804481	359	3	1.2508			ADGRF5	359	0.000962594
TPCN1	4	0.90895	0.91264	1	17385	1	1.6595	0.0052916	0.018465	0.83791	360	3	1.6595			ADGRG1	360	0.000962594
CEP63	5	0.86131	0.91469	1	16659	1	1.7545	0.0053138	0.02204	0.880908	361	4	1.7545			ADGRG2	361	0.000962594
MGAT5	5	0.94525	0.95036	1	17938	1	1.4263	0.0053537	0.022172	0.880908	362	3	1.4263			ADGRG3	362	0.000962594
GH2	3	0.99464	0.99475	1	18881	0	1.2849	0.0053577	0.014746	0.804481	363	3	1.2849			ADGRG4	363	1.69378e-05
TMEM253	3	0.95026	0.9505	1	18036	0	1.536	0.0053686	0.014779	0.804481	364	2	1.536			ADGRG5	364	0.0970599
CD207	2	0.5211	0.5579	1	12598	1	0.77016	0.0053838	0.010318	0.797493	365	1	0.77016			ADGRG6	365	0.000962594
TM2D2	4	0.62545	0.7645	1	13862	2	0.29918	0.0053945	0.018789	0.841107	366	2	0.29918			ADGRG7	366	0.000962594
BST1	3	0.70732	0.75224	1	14823	1	1.968	0.0054252	0.014914	0.804481	367	2	1.968			ADGRL1	367	0.000962594
FAM168A	4	0.074122	0.19463	0.993277	3319	2	0.23394	0.0054343	0.018935	0.845105	368	2	0.23394			ADGRL2	368	0.000962594
ECI2	3	0.96217	0.9624	1	18255	0	2.3664	0.0054358	0.014944	0.804481	369	3	2.3664			ADGRL3	369	0.000962594
ALDH4A1	4	0.086693	0.21505	0.993277	3759	2	0.80818	0.0054514	0.018989	0.845505	370	2	0.80818			ADGRL4	370	0.000962594
NTPCR	4	0.94888	0.94883	1	18008	0	1.043	0.005464	0.019033	0.845505	371	3	1.043			ADGRV1	371	0.000962594
RAI2	2	0.99454	0.99439	1	18880	0	1.529	0.0054647	0.010464	0.799278	372	2	1.529			ADH1A	372	0.000962594
LILRB4	3	0.99452	0.99463	1	18879	0	2.0663	0.0054795	0.015052	0.804481	373	3	2.0663			ADH1B	373	0.000962594
CHST7	3	0.98891	0.98904	1	18765	0	2.4109	0.0054927	0.015085	0.804481	374	3	2.4109			ADH1C	374	0.000962594
MTA1	3	0.9945	0.99461	1	18878	0	1.6144	0.0054995	0.015103	0.804481	375	3	1.6144			ADH4	375	0.000962594
NRDE2	2	0.99449	0.99435	1	18877	0	1.6373	0.0055114	0.010552	0.799278	376	2	1.6373			ADH5	376	0.000962594
ACAN	6	0.13957	0.34779	0.993277	5360	3	1.1937	0.0055408	0.023121	0.880908	377	3	1.1937			ADH6	377	0.00225331
UBXN1	4	0.933	0.9329	1	17755	1	1.1557	0.005576	0.019397	0.848788	378	3	1.1557			ADH7	378	0.000962594
MAFF	6	0.86809	0.9359	1	16751	2	0.55375	0.0055917	0.023293	0.880908	379	3	0.55375			ADHFE1	379	0.000962594
ZNF182	3	0.98277	0.98292	1	18656	0	2.7222	0.0055965	0.015352	0.804481	380	3	2.7222			ADI1	380	0.000962594
CLYBL	3	0.72563	0.7629	1	15011	1	2.3257	0.0056073	0.015383	0.804481	381	2	2.3257			ADIG	381	0.000962594
HDAC2	6	0.9967	0.99668	1	18926	0	1.5822	0.005623	0.023409	0.880908	382	5	1.5822			ADIPOQ	382	0.0115053
OBP2A	3	0.78515	0.80096	1	15712	1	2.8446	0.0056433	0.015479	0.804481	383	2	2.8446			ADIPOR1	383	0.000962594
C20orf202	5	0.059979	0.17443	0.993277	2822	2	0.078032	0.0056567	0.023093	0.880908	384	2	0.078032			ADIPOR2	384	0.000962594
IFNLR1	5	0.0096508	0.038301	0.952651	583	1	0.59475	0.0056745	0.023144	0.880908	385	4	0.59475			ADIRF	385	1.69378e-05
ZNF30	4	0.76705	0.83997	1	15496	1	0.24066	0.0057362	0.019937	0.867401	386	2	0.24066			ADK	386	0.000962594
SNX27	4	0.74963	0.83356	1	15290	1	0.93071	0.0057761	0.020061	0.870801	387	3	0.93071			ADM	387	0.00225331
TXNRD1	2	0.30312	0.41506	0.993277	9121	1	0.37796	0.0057831	0.011071	0.799724	388	1	0.37796			ADM2	388	0.00225331
PPP1R42	4	0.94696	0.94692	1	17970	0	0.3553	0.0057932	0.020121	0.871388	389	2	0.3553			ADM5	389	0.000962594
YDJC	5	0.94542	0.95047	1	17942	1	0.6153	0.0057935	0.023517	0.880908	390	3	0.6153			ADNP	390	1.69378e-05
NALCN	5	0.88202	0.92138	1	16961	1	0.27228	0.0058	0.023537	0.880908	391	4	0.27228			ADNP2	391	1.69378e-05
ATP13A3	3	0.29691	0.44973	0.993277	8980	1	1.9755	0.0058017	0.015906	0.804481	392	2	1.9755			ADO	392	0.000962594
METTL10	2	0.95014	0.95006	1	18035	0	3.0979	0.0058116	0.011128	0.799724	393	2	3.0979			ADORA1	393	0.000962594
ERBB2IP	3	0.99418	0.99429	1	18874	0	1.5951	0.0058196	0.015961	0.804481	394	3	1.5951			ADORA2A	394	0.000962594
CNST	5	0.93846	0.94625	1	17839	1	0.63791	0.0058249	0.023612	0.880908	395	4	0.63791			ADORA2B	395	0.000962594
PDLIM1	3	0.59391	0.69476	1	13477	1	0.096679	0.0058444	0.016021	0.804481	396	1	0.096679			ADORA3	396	1.69378e-05
RHEB	5	0.98977	0.98983	1	18782	0	2.0661	0.005858	0.023709	0.880908	397	4	2.0661			ADPGK	397	0.000962594
PAFAH1B3	3	0.1866	0.33381	0.993277	6559	2	-0.94389	0.0058872	0.016125	0.804481	398	1	-0.94389			ADPRH	398	0.00225331
GHRHR	2	0.9941	0.99397	1	18872	0	3.3291	0.005898	0.011298	0.799724	399	2	3.3291			ADPRHL1	399	0.000962594
SEC14L6	4	0.9941	0.99418	1	18871	0	0.88445	0.005903	0.020486	0.87893	400	4	0.88445			ADPRHL2	400	0.000962594
FAM13C	4	0.19744	0.38129	0.993277	6839	2	0.79782	0.0059301	0.020571	0.87893	401	2	0.79782			ADPRM	401	0.0122381
PUSL1	4	0.28539	0.499	0.99474	8762	1	1.6178	0.005964	0.020684	0.880908	402	3	1.6178			ADRA1A	402	1.69378e-05
XPNPEP2	4	0.82407	0.86338	1	16200	1	1.3106	0.0059766	0.020718	0.880908	403	3	1.3106			ADRA1B	403	0.000962594
S100A12	5	0.24741	0.4757	0.993277	8022	3	-0.11662	0.0060272	0.024219	0.889795	404	2	-0.11662			ADRA1D	404	0.000962594
DNASE2B	4	0.99394	0.99401	1	18868	0	0.70183	0.0060617	0.021007	0.880908	405	4	0.70183			ADRA2A	405	0.00230876
SEC22A	5	0.8857	0.92264	1	17020	1	0.26553	0.0060648	0.024333	0.889795	406	3	0.26553			ADRA2B	406	0.00225331
ZNF630	6	0.94531	0.96268	1	17939	1	1.066	0.0060926	0.025156	0.889795	407	5	1.066			ADRA2C	407	0.000962594
C8orf44	4	0.52824	0.69019	1	12688	2	-0.016442	0.0060964	0.02112	0.880908	408	2	-0.016442			ADRB1	408	0.000962594
BRICD5	5	0.21391	0.43988	0.993277	7222	1	0.85233	0.0060985	0.024434	0.889795	409	4	0.85233			ADRB2	409	0.000962594
DCST2	3	0.68188	0.73811	1	14543	1	1.5987	0.0061222	0.016743	0.816235	410	2	1.5987			ADRB3	410	0.000962594
WDR33	6	0.90652	0.95195	1	17350	1	1.2153	0.0062127	0.025614	0.889795	411	4	1.2153			ADRBK1	411	0.0430852
SLC26A7	4	0.99374	0.9938	1	18867	0	0.80392	0.0062554	0.021641	0.880908	412	4	0.80392			ADRBK2	412	0.000962594
PNPT1	2	0.99374	0.9936	1	18866	0	3.1083	0.0062558	0.011954	0.799724	413	2	3.1083			ADRM1	413	0.00225331
ZMYND19	4	0.99372	0.99378	1	18865	0	1.2551	0.006277	0.02172	0.880908	414	4	1.2551			ADSL	414	0.000962594
RNF115	3	0.9937	0.99384	1	18864	0	2.2051	0.0063	0.017205	0.822378	415	3	2.2051			ADSS	415	0.000962594
UAP1	4	0.90521	0.90981	1	17330	1	1.369	0.0063006	0.021788	0.880908	416	3	1.369			ADSSL1	416	0.000962594
BTNL3	4	0.98897	0.98904	1	18767	0	1.3008	0.0063056	0.021803	0.880908	417	4	1.3008			ADTRP	417	0.000962594
ERLIN1	2	0.99368	0.99354	1	18863	0	2.039	0.0063159	0.012061	0.799724	418	2	2.039			AEBP1	418	0.000962594
DAND5	5	0.99408	0.99408	1	18870	0	1.1529	0.0063235	0.025096	0.889795	419	4	1.1529			AEBP2	419	0.000962594
ISG20L2	5	0.82652	0.90509	1	16232	1	1.8978	0.0063593	0.025196	0.889795	420	4	1.8978			AEN	420	1.69378e-05
RHOT1	4	0.50104	0.66998	1	12362	2	1.5132	0.0063626	0.021999	0.880908	421	2	1.5132			AES	421	0.000962594
ZFP42	6	0.75775	0.8835	1	15390	2	0.097514	0.0063751	0.02621	0.889795	422	2	0.097514			AFAP1	422	0.000962594
RBM34	4	0.28125	0.4937	0.99474	8687	1	1.9074	0.0063771	0.022047	0.880908	423	3	1.9074			AFAP1L1	423	3.51793e-05
CFHR3	3	0.52528	0.66511	1	12660	1	3.3415	0.0063783	0.017421	0.822378	424	2	3.3415			AFAP1L2	424	1.69378e-05
DCTN3	3	0.82774	0.83268	1	16246	1	3.3415	0.0063783	0.017421	0.822378	425	2	3.3415			AFF1	425	0.000962594
PGK1	3	0.95661	0.95691	1	18157	0	3.3414	0.0064243	0.017545	0.822378	426	2	3.3414			AFF2	426	1.69378e-05
OR2H2	2	0.99357	0.99344	1	18862	0	1.8901	0.0064277	0.012261	0.799724	427	2	1.8901			AFF3	427	0.000962594
PTBP2	4	0.96507	0.96504	1	18312	0	1.224	0.0064299	0.022226	0.880908	428	3	1.224			AFF4	428	0.000962594
TRABD	3	0.82973	0.83429	1	16268	1	3.3413	0.0064513	0.017604	0.822378	429	2	3.3413			AFG3L2	429	0.000962594
SCAF4	4	0.99354	0.9936	1	18861	0	1.1374	0.0064601	0.022332	0.880908	430	4	1.1374			AFM	430	0.0122381
C6	4	0.22992	0.42617	0.993277	7622	1	0.8241	0.0065489	0.022602	0.880908	431	2	0.8241			AFMID	431	0.000962594
NDUFA10	3	0.45564	0.61085	1	11604	2	-0.30868	0.0065707	0.017904	0.82624	432	1	-0.30868			AFP	432	0.000962594
KCNAB1	2	0.99342	0.99329	1	18859	0	1.9809	0.0065753	0.012545	0.799724	433	2	1.9809			AFTPH	433	0.000962594
CSPP1	2	0.99341	0.99328	1	18858	0	1.9739	0.0065869	0.012567	0.799724	434	2	1.9739			AGA	434	0.000962594
PMM2	4	0.96165	0.96158	1	18247	0	2.3707	0.0065923	0.022741	0.880908	435	3	2.3707			AGAP1	435	0.000962594
TMEM189-UBE2V1	3	0.086463	0.19484	0.993277	3752	1	1.957	0.0066668	0.018158	0.83494	436	2	1.957			AGAP11	436	0.000962594
ANKRD36	5	0.98871	0.98876	1	18758	0	0.26801	0.0066674	0.026098	0.889795	437	3	0.26801			AGAP2	437	0.000962594
DDX28	2	0.9933	0.99315	1	18855	0	2.4313	0.0067011	0.012785	0.799724	438	2	2.4313			AGAP3	438	0.000962594
C9orf57	4	0.42346	0.61319	1	11082	2	-0.0046304	0.0067041	0.023099	0.880908	439	2	-0.0046304			AGAP4	439	0.0108061
BRDT	6	0.87326	0.93873	1	16835	1	0.69067	0.006718	0.027435	0.898016	440	5	0.69067			AGAP5	440	0.000962594
SCN2A	4	0.44005	0.62531	1	11348	1	1.5281	0.0067457	0.023242	0.880908	441	3	1.5281			AGAP6	441	1.69378e-05
FBXO4	3	0.99325	0.99341	1	18854	0	1.0622	0.0067478	0.018369	0.837512	442	3	1.0622			AGAP9	442	0.000962594
RRH	1	0.99324	0.99326	1	18853	0	2.2333	0.0067568	0.0066945	0.777164	443	1	2.2333			AGBL1	443	0.000962594
HCAR3	3	0.9932	0.99335	1	18851	0	1.3141	0.0068046	0.018536	0.838139	444	3	1.3141			AGBL2	444	0.0018667
STK16	2	0.72336	0.72366	1	14985	1	1.4988	0.0068095	0.012993	0.799724	445	1	1.4988			AGBL3	445	0.000962594
PRSS3	5	0.86975	0.91733	1	16769	1	1.8021	0.0068231	0.026539	0.889795	446	4	1.8021			AGBL4	446	0.000962594
CHP2	3	0.47335	0.62854	1	11876	1	1.5316	0.0068321	0.018604	0.838194	447	2	1.5316			AGBL5	447	0.000962594
LOC100129940	4	0.60164	0.74585	1	13576	2	-0.15777	0.0068748	0.023639	0.880908	448	1	-0.15777			AGER	448	0.000962594
HDDC2	3	0.42253	0.57794	1	11071	1	1.463	0.0069036	0.018801	0.841107	449	2	1.463			AGFG1	449	0.000962594
THUMPD2	4	0.99219	0.99228	1	18832	0	1.3914	0.0069849	0.023997	0.889381	450	4	1.3914			AGFG2	450	0.000962594
ACBD6	5	0.95749	0.95902	1	18174	1	1.8722	0.0069902	0.027018	0.89182	451	4	1.8722			AGGF1	451	0.000962594
RAPGEFL1	3	0.99297	0.99312	1	18849	0	2.5696	0.0070289	0.019121	0.847412	452	3	2.5696			AGK	452	0.00225331
PKM	2	0.99295	0.99279	1	18848	0	3.1673	0.0070545	0.01345	0.799724	453	2	3.1673			AGL	453	0.00457762
SLC25A37	3	0.99293	0.99307	1	18847	0	1.881	0.007073	0.019229	0.847555	454	3	1.881			AGMAT	454	0.000962594
SHKBP1	5	0.14149	0.33281	0.993277	5409	1	0.038337	0.007094	0.027317	0.898016	455	1	0.038337			AGMO	455	0.00225331
C1GALT1C1L	5	0.97824	0.97838	1	18559	0	1.2251	0.0071077	0.027355	0.898016	456	3	1.2251			AGO1	456	0.00350628
LIX1L	2	0.40704	0.47971	0.993277	10821	1	0.64345	0.007123	0.013553	0.799724	457	1	0.64345			AGO2	457	1.69378e-05
INO80E	3	0.60957	0.70199	1	13679	1	1.2022	0.0071259	0.019376	0.848788	458	2	1.2022			AGO3	458	0.000962594
ALB	4	0.64647	0.78092	1	14097	1	1.8888	0.0071291	0.024454	0.889795	459	2	1.8888			AGO4	459	3.51793e-05
BRINP2	2	0.99285	0.9927	1	18846	0	2.9367	0.0071546	0.013609	0.799724	460	2	2.9367			AGPAT1	460	0.000962594
PPP1R1B	2	0.9928	0.99265	1	18845	0	3.6557	0.0071957	0.013681	0.799724	461	2	3.6557			AGPAT2	461	1.69378e-05
LSMEM2	4	0.017868	0.057608	0.970214	1020	2	0.1421	0.0072162	0.024749	0.889795	462	2	0.1421			AGPAT3	462	0.0440839
GPR160	4	0.04865	0.14087	0.993277	2361	1	2.4795	0.0072235	0.02477	0.889795	463	3	2.4795			AGPAT4	463	1.69378e-05
PIP5KL1	3	0.12951	0.27195	0.993277	5098	1	0.61138	0.0072539	0.019726	0.860194	464	2	0.61138			AGPAT5	464	0.00225331
ATP5O	4	0.38008	0.58164	1	10422	2	1.1668	0.0072707	0.024921	0.889795	465	2	1.1668			AGPS	465	0.000962594
OPN1LW	4	0.02305	0.072656	0.993277	1266	2	-0.42532	0.0072731	0.024931	0.889795	466	1	-0.42532			AGR2	466	0.000962594
DYRK1B	6	0.090602	0.26034	0.993277	3893	3	-0.30208	0.0073135	0.02957	0.902808	467	3	-0.30208			AGR3	467	0.000674114
IFIT1B	1	0.99269	0.99267	1	18842	0	3.1876	0.0073145	0.007248	0.777164	468	1	3.1876			AGRN	468	0.00225331
KIF27	4	0.91483	0.91721	1	17479	1	0.60841	0.00733	0.02512	0.889795	469	3	0.60841			AGRP	469	0.00225331
SPSB2	2	0.825	0.82463	1	16218	0	1.2582	0.0073794	0.014021	0.804481	470	1	1.2582			AGT	470	0.000962594
KIAA1468	2	0.88551	0.88519	1	17015	0	1.6143	0.0074364	0.014131	0.804481	471	2	1.6143			AGTPBP1	471	0.000962594
FAM206A	5	0.99352	0.99352	1	18860	0	0.66329	0.0074607	0.02836	0.902808	472	4	0.66329			AGTR1	472	0.00230876
FGF12	3	0.024201	0.061731	0.975329	1315	2	-1.1399	0.0074674	0.020257	0.871388	473	1	-1.1399			AGTR2	473	1.69378e-05
DUSP7	6	0.99473	0.99472	1	18883	0	0.50025	0.0074895	0.0302	0.903475	474	5	0.50025			AGTRAP	474	0.000962594
PEX16	4	0.88644	0.89694	1	17032	1	0.035165	0.0075006	0.025692	0.889795	475	1	0.035165			AGXT	475	0.000962594
SLC39A3	4	0.99249	0.99258	1	18838	0	1.0121	0.0075062	0.025713	0.889795	476	4	1.0121			AGXT2	476	0.0122381
RASEF	4	0.52834	0.69026	1	12689	2	1.1793	0.0075174	0.025754	0.889795	477	2	1.1793			AHCTF1	477	1.69378e-05
BABAM1	6	0.051873	0.16776	0.993277	2498	2	0.63805	0.0075281	0.030369	0.903475	478	4	0.63805			AHCY	478	0.000962594
DDX19A	4	0.99244	0.99253	1	18837	0	1.9921	0.007556	0.025871	0.889795	479	4	1.9921			AHCYL2	479	0.000962594
OR2A4	5	0.44842	0.67637	1	11490	3	-0.83213	0.0075687	0.028678	0.902808	480	2	-0.83213			AHDC1	480	0.000962594
NUP37	3	0.99243	0.99254	1	18836	0	1.5627	0.0075712	0.020528	0.87893	481	3	1.5627			AHI1	481	0.000962594
RFX1	2	0.96989	0.9698	1	18394	0	2.997	0.0075789	0.0144	0.804481	482	2	2.997			AHNAK	482	0.000962594
SIAH2	6	0.99657	0.99655	1	18924	0	1.8072	0.007602	0.030643	0.903475	483	5	1.8072			AHNAK2	483	0.000962594
FGD1	4	0.30281	0.52093	0.996668	9112	3	-0.5416	0.0076144	0.026065	0.889795	484	1	-0.5416			AHR	484	0.000962594
ITGB1BP2	6	0.38845	0.64989	1	10550	3	-0.0083747	0.0076199	0.030712	0.903475	485	3	-0.0083747			AHRR	485	0.000962594
NETO1	5	0.35307	0.58394	1	10011	1	0.52491	0.0076357	0.028865	0.902808	486	3	0.52491			AHSA1	486	1.69378e-05
LOC730183	4	0.96673	0.9667	1	18338	0	1.5217	0.0076625	0.026206	0.889795	487	3	1.5217			AHSA2	487	1.69378e-05
NUDT9	4	0.98898	0.98906	1	18768	0	1.5947	0.0076755	0.026245	0.889795	488	4	1.5947			AHSG	488	0.000962594
FOXA2	3	0.57211	0.68492	1	13221	1	0.21271	0.0076808	0.020823	0.880908	489	1	0.21271			AHSP	489	0.00225331
CACNA1I	3	0.60677	0.70068	1	13638	1	1.8845	0.007705	0.020889	0.880908	490	2	1.8845			AICDA	490	0.000962594
TMEM252	5	0.42856	0.65753	1	11172	1	1.1339	0.0077184	0.029106	0.902808	491	4	1.1339			AIDA	491	0.000962594
SH3BP4	3	0.99228	0.9924	1	18835	0	1.1509	0.0077193	0.020926	0.880908	492	3	1.1509			AIF1	492	0.000962594
GBA2	4	0.99225	0.99233	1	18834	0	0.81618	0.0077543	0.0265	0.889795	493	4	0.81618			AIF1L	493	0.000962594
PRSS45	4	0.90872	0.91246	1	17380	1	0.79851	0.0077747	0.026566	0.889795	494	3	0.79851			AIFM1	494	1.69378e-05
PIP4K2A	3	0.99221	0.99234	1	18833	0	1.1122	0.0077899	0.021111	0.880908	495	3	1.1122			AIFM2	495	0.000962594
DNAJA4	3	0.92761	0.92774	1	17675	0	1.2731	0.007806	0.021159	0.880908	496	2	1.2731			AIFM3	496	0.000962594
HNRNPUL1	5	0.97679	0.97692	1	18525	0	0.53123	0.0078671	0.029527	0.902808	497	4	0.53123			AIG1	497	0.000962594
RGR	5	0.24894	0.4773	0.993277	8059	2	-0.066094	0.0079368	0.02975	0.902808	498	2	-0.066094			AIM1	498	0.000962594
OPN1MW	4	0.99205	0.99214	1	18830	0	1.8252	0.007952	0.027123	0.89374	499	4	1.8252			AIM1L	499	0.000962594
STARD8	5	0.32243	0.55327	1	9487	1	0.023046	0.0080179	0.029979	0.903305	500	2	0.023046			AIM2	500	0.000962594
CAPNS2	3	0.16032	0.30535	0.993277	5885	2	-3.8615	0.0080222	0.021713	0.880908	501	1	-3.8615			AIMP1	501	0.000962594
HLA-DMB	2	0.99195	0.9918	1	18829	0	2.3098	0.0080507	0.015294	0.804481	502	2	2.3098			AIMP2	502	0.000962594
TBPL1	2	0.9919	0.99175	1	18828	0	2.1275	0.0080995	0.015391	0.804481	503	2	2.1275			AIP	503	3.51793e-05
TRAT1	3	0.16857	0.31429	0.993277	6084	2	-1.0268	0.0081075	0.021942	0.880908	504	1	-1.0268			AIPL1	504	0.000962594
LY6G6F	2	0.0030436	0.0058462	0.762797	225	1	1.4758	0.0081202	0.015426	0.804481	505	1	1.4758			AIRE	505	1.69378e-05
SPATA32	4	0.53876	0.69812	1	12806	1	0.53135	0.0081261	0.027666	0.900693	506	2	0.53135			AJAP1	506	0.000962594
DUSP9	1	0.99187	0.99186	1	18827	0	3.5245	0.0081296	0.0080948	0.777164	507	1	3.5245			AJUBA	507	0.000962594
CBL	2	0.99187	0.99172	1	18826	0	1.8105	0.0081304	0.015443	0.804481	508	2	1.8105			AK1	508	0.000674114
EPHB3	4	0.86076	0.88172	1	16653	1	1.8417	0.008167	0.027804	0.90211	509	3	1.8417			AK2	509	0.000962594
DEAF1	5	0.012131	0.047239	0.956473	726	2	0.062749	0.008231	0.030608	0.903475	510	2	0.062749			AK3	510	0.000962594
SPATA2L	4	0.99175	0.99184	1	18825	0	0.76114	0.0082469	0.028062	0.902808	511	4	0.76114			AK4	511	1.69378e-05
BCKDK	3	0.49368	0.64863	1	12226	1	2.4862	0.0082859	0.022396	0.880908	512	2	2.4862			AK5	512	1.69378e-05
ZNF611	2	0.79537	0.79476	1	15847	0	2.5569	0.0082911	0.015741	0.804481	513	1	2.5569			AK6	513	1.69378e-05
ZAR1	5	0.95575	0.95768	1	18130	1	0.68752	0.0083042	0.030822	0.903475	514	4	0.68752			AK7	514	0.0597884
LMNTD1	5	0.85052	0.9115	1	16514	1	0.67303	0.0083091	0.030841	0.903475	515	3	0.67303			AK8	515	0.000962594
HSFY2	3	0.87214	0.87231	1	16812	1	2.2635	0.008312	0.022459	0.880908	516	2	2.2635			AK9	516	0.000962594
NDRG1	4	0.96109	0.96101	1	18235	0	1.5578	0.0083352	0.028351	0.902808	517	3	1.5578			AKAP1	517	0.000962594
KRTAP10-4	5	0.23388	0.46126	0.993277	7699	2	1.8102	0.0083497	0.030964	0.903475	518	3	1.8102			AKAP10	518	0.000962594
TUBGCP4	3	0.16145	0.30656	0.993277	5912	2	-3.6648	0.0083635	0.022599	0.880908	519	1	-3.6648			AKAP11	519	0.000962594
SMAD3	4	0.99159	0.99167	1	18823	0	1.1522	0.0084117	0.028584	0.902808	520	4	1.1522			AKAP12	520	0.0141251
IAH1	3	0.99157	0.9917	1	18822	0	2.0837	0.008434	0.02277	0.880908	521	3	2.0837			AKAP13	521	0.000962594
GFAP	4	0.66954	0.79909	1	14408	1	0.20577	0.0084388	0.028674	0.902808	522	2	0.20577			AKAP14	522	0.00457762
ARL13B	4	0.88259	0.89441	1	16970	1	1.1663	0.0084388	0.028674	0.902808	523	3	1.1663			AKAP17A	523	1.69378e-05
ZNF808	3	0.98612	0.98628	1	18709	0	1.4794	0.0084489	0.022811	0.880908	524	3	1.4794			AKAP2	524	0.000962594
ZNF516	2	0.12639	0.21055	0.993277	5006	1	-0.28003	0.0084619	0.016077	0.804481	525	1	-0.28003			AKAP3	525	0.179667
MFSD6	4	0.2783	0.48991	0.994341	8638	1	1.1786	0.0085056	0.028881	0.902808	526	3	1.1786			AKAP4	526	0.0550694
C1GALT1	5	0.89266	0.92518	1	17125	1	0.095298	0.0085151	0.031437	0.903475	527	2	0.095298			AKAP5	527	0.000962594
LRRC16B	3	0.8673	0.8675	1	16742	1	0.3721	0.0085342	0.023026	0.880908	528	2	0.3721			AKAP6	528	0.000674114
MDGA2	4	0.72932	0.8265	1	15062	1	2.1901	0.0085366	0.028974	0.902808	529	3	2.1901			AKAP7	529	0.000962594
FGD6	4	0.99145	0.99153	1	18821	0	0.77578	0.0085532	0.029032	0.902808	530	4	0.77578			AKAP8	530	0.000415819
LYPD5	3	0.99143	0.99156	1	18820	0	1.2679	0.0085663	0.023114	0.880908	531	3	1.2679			AKAP8L	531	0.00225331
GTF3C6	2	0.99143	0.99126	1	18819	0	2.761	0.0085721	0.016299	0.806995	532	2	2.761			AKAP9	532	0.000962594
AP1S3	4	0.19827	0.38243	0.993277	6859	1	0.40838	0.0085809	0.029123	0.902808	533	3	0.40838			AKIP1	533	1.69378e-05
RAB14	4	0.32218	0.53984	0.999973	9478	1	1.4248	0.0086166	0.029225	0.902808	534	3	1.4248			AKIRIN1	534	0.000962594
PLAU	4	0.99137	0.99143	1	18818	0	0.83308	0.0086291	0.029277	0.902808	535	4	0.83308			AKIRIN2	535	0.000962594
FEM1A	3	0.97126	0.97143	1	18420	0	1.2533	0.0086327	0.023275	0.880908	536	3	1.2533			AKNA	536	0.000962594
PGGT1B	2	0.78979	0.7892	1	15768	0	2.3647	0.0086328	0.016417	0.809098	537	1	2.3647			AKNAD1	537	0.000962594
SEC14L5	4	0.30326	0.52148	0.996668	9124	3	-0.38504	0.0086377	0.029305	0.902808	538	1	-0.38504			AKR1A1	538	0.00225331
CHRNG	3	0.98049	0.98061	1	18608	0	1.2923	0.0086504	0.023316	0.880908	539	3	1.2923			AKR1B1	539	0.109487
CYP2A13	4	0.98437	0.9844	1	18680	0	2.376	0.0086515	0.029345	0.902808	540	3	2.376			AKR1B10	540	0.000962594
MIER2	5	0.23747	0.46517	0.993277	7786	2	1.447	0.0086524	0.031846	0.903475	541	3	1.447			AKR1B15	541	0.000962594
C20orf197	5	0.44956	0.67742	1	11506	2	-0.091624	0.0086571	0.031857	0.903475	542	2	-0.091624			AKR1C1	542	0.000962594
ARMCX5	6	0.54244	0.76244	1	12854	3	-0.29282	0.0087117	0.034603	0.903475	543	2	-0.29282			AKR1C2	543	0.000962594
RGS22	4	0.76222	0.83819	1	15440	1	2.1032	0.0087398	0.029624	0.902808	544	3	2.1032			AKR1C3	544	0.0122381
NOMO3	5	0.49832	0.72234	1	12319	2	2.6526	0.0087824	0.032187	0.903475	545	3	2.6526			AKR1C4	545	0.000962594
LCE3A	3	0.95819	0.95845	1	18186	0	1.4794	0.0087901	0.023662	0.880908	546	3	1.4794			AKR1D1	546	1.69378e-05
OR2M2	1	0.9912	0.9912	1	18817	0	4.694	0.0088017	0.0087535	0.777164	547	1	4.694			AKR1E2	547	0.000962594
SERPINI2	4	0.59639	0.74182	1	13503	1	1.4046	0.0088044	0.029817	0.902808	548	3	1.4046			AKR7A2	548	0.000962594
USP25	4	0.56077	0.71481	1	13068	1	0.74797	0.0088082	0.029825	0.902808	549	2	0.74797			AKR7A3	549	3.51793e-05
CSNK1E	4	0.80246	0.85393	1	15939	1	1.3318	0.008815	0.029844	0.902808	550	3	1.3318			AKT1	550	0.000962594
ADA	3	0.90054	0.90069	1	17239	0	2.2718	0.0088153	0.023722	0.880908	551	2	2.2718			AKT1S1	551	3.51793e-05
NME2	2	0.86162	0.86144	1	16665	0	2.6815	0.0088321	0.016791	0.816502	552	1	2.6815			AKT2	552	0.000962594
ABR	6	0.42025	0.67345	1	11040	2	0.49301	0.0088475	0.035074	0.903475	553	4	0.49301			AKT3	553	0.000962594
FAM53A	4	0.81767	0.8605	1	16133	1	-0.25679	0.0089218	0.030179	0.903475	554	1	-0.25679			AKTIP	554	0.000962594
MAP3K7CL	5	0.37029	0.60095	1	10287	2	1.1611	0.0089244	0.032588	0.903475	555	3	1.1611			ALAD	555	0.000962594
OR5D18	5	0.98871	0.98876	1	18759	0	1.0321	0.008928	0.032601	0.903475	556	3	1.0321			ALAS1	556	0.000962594
CCDC57	1	0.99107	0.99106	1	18814	0	4.7976	0.0089304	0.008879	0.777164	557	1	4.7976			ALAS2	557	0.000962594
ZNF230	3	0.76915	0.79021	1	15517	1	0.054209	0.0089607	0.024103	0.889795	558	1	0.054209			ALB	558	0.05071
POLR3A	3	0.13494	0.27794	0.993277	5242	2	-0.50076	0.0090033	0.024223	0.889795	559	1	-0.50076			ALCAM	559	0.000962594
WSCD2	6	0.077388	0.23012	0.993277	3429	4	-0.50966	0.0090178	0.035657	0.903475	560	2	-0.50966			ALDH16A1	560	0.000962594
ZASP	3	0.99097	0.99109	1	18813	0	1.0072	0.0090269	0.024286	0.889795	561	3	1.0072			ALDH18A1	561	0.000962594
PRKCH	4	0.97232	0.97231	1	18432	0	0.57963	0.0090354	0.030547	0.903475	562	3	0.57963			ALDH1A1	562	0.000962594
ZNF620	4	0.99093	0.991	1	18811	0	1.4732	0.009068	0.030654	0.903475	563	4	1.4732			ALDH1A2	563	0.000962594
SPATA17	4	0.99087	0.99094	1	18809	0	0.61518	0.009132	0.030845	0.903475	564	4	0.61518			ALDH1A3	564	0.000962594
CELA1	4	0.94888	0.94883	1	18013	0	1.0217	0.0091419	0.030875	0.903475	565	2	1.0217			ALDH1B1	565	0.000962594
MAPK14	2	0.99085	0.99065	1	18808	0	2.6534	0.0091536	0.017392	0.822378	566	2	2.6534			ALDH1L1	566	0.000962594
IQSEC3	5	0.69014	0.82574	1	14639	2	1.8571	0.0091654	0.033281	0.903475	567	3	1.8571			ALDH1L2	567	0.000962594
AP1G1	3	0.94096	0.94111	1	17880	0	1.4471	0.0091739	0.024669	0.889795	568	2	1.4471			ALDH2	568	0.000962594
RNF41	5	0.49677	0.72092	1	12282	2	0.1039	0.0092035	0.033384	0.903475	569	3	0.1039			ALDH3A1	569	3.51793e-05
CCL7	3	0.88684	0.88696	1	17043	0	1.0039	0.0092165	0.024787	0.889795	570	2	1.0039			ALDH3A2	570	0.000674114
BMP5	4	0.048816	0.14131	0.993277	2366	2	-0.18687	0.0092627	0.031266	0.903475	571	2	-0.18687			ALDH3B1	571	0.000962594
PRRC2B	4	0.83378	0.86788	1	16319	1	0.98828	0.0092691	0.031284	0.903475	572	3	0.98828			ALDH3B2	572	0.000962594
RND3	3	0.31955	0.47321	0.993277	9428	1	1.5404	0.0092914	0.024983	0.889795	573	2	1.5404			ALDH4A1	573	0.0728838
PPM1F	4	0.99068	0.99074	1	18804	0	0.5523	0.0093193	0.031438	0.903475	574	4	0.5523			ALDH5A1	574	0.00225331
LGALS13	5	0.23725	0.46495	0.993277	7782	3	-1.057	0.0093588	0.033856	0.903475	575	2	-1.057			ALDH6A1	575	0.00225331
CXCL16	6	0.99071	0.99073	1	18805	0	1.2321	0.0093603	0.036848	0.903475	576	4	1.2321			ALDH7A1	576	0.000962594
GIT2	3	0.94085	0.941	1	17877	0	1.0633	0.009387	0.025228	0.889795	577	2	1.0633			ALDH8A1	577	0.000962594
CD79B	3	0.73826	0.77054	1	15142	1	0.91113	0.0094089	0.025276	0.889795	578	2	0.91113			ALDH9A1	578	0.00225331
CCNF	4	0.60822	0.75096	1	13660	1	2.3856	0.0094614	0.031865	0.903475	579	3	2.3856			ALDOA	579	0.000962594
NUAK2	4	0.92523	0.92584	1	17639	1	2.2468	0.0094614	0.031865	0.903475	580	3	2.2468			ALDOB	580	1.69378e-05
ABCA2	4	0.69467	0.81545	1	14691	1	2.2323	0.0094614	0.031865	0.903475	581	3	2.2323			ALDOC	581	0.00457762
BCL2L2-PABPN1	4	0.80185	0.85368	1	15936	1	1.194	0.0094938	0.031961	0.903475	582	2	1.194			ALG1	582	0.000962594
DNAH7	3	0.99047	0.99061	1	18802	0	0.88999	0.0095288	0.025579	0.889795	583	3	0.88999			ALG10	583	0.000962594
ARL6IP4	5	0.72389	0.84555	1	14988	1	1.3905	0.0095549	0.034436	0.903475	584	3	1.3905			ALG10B	584	0.000962594
PRKCSH	4	0.99045	0.99049	1	18801	0	0.66359	0.0095549	0.032152	0.903475	585	4	0.66359			ALG11	585	0.000962594
CBLN4	3	0.036882	0.090966	0.993277	1885	2	-0.52216	0.0095575	0.025644	0.889795	586	1	-0.52216			ALG12	586	0.0102464
NUAK1	5	0.6109	0.78132	1	13694	2	0.80785	0.0095586	0.03445	0.903475	587	3	0.80785			ALG13	587	0.000962594
OR4C3	3	0.99042	0.99056	1	18800	0	1.1671	0.009579	0.025695	0.889795	588	3	1.1671			ALG14	588	0.00225331
HTR6	5	0.52537	0.73656	1	12662	2	2.0987	0.0096147	0.03462	0.903475	589	3	2.0987			ALG1L	589	0.000962594
IDO1	3	0.99038	0.99051	1	18799	0	1.2411	0.0096158	0.025794	0.889795	590	3	1.2411			ALG1L2	590	0.000962594
EFCAB3	1	0.99037	0.99038	1	18798	0	4.1098	0.0096311	0.0095648	0.777164	591	1	4.1098			ALG2	591	0.000962594
CCDC184	3	0.059682	0.14073	0.993277	2810	2	-1.3246	0.0096854	0.025981	0.889795	592	1	-1.3246			ALG3	592	0.000962594
OR6N2	4	0.99024	0.99027	1	18796	0	0.74633	0.0097646	0.032844	0.903475	593	4	0.74633			ALG5	593	0.000962594
SLC18A3	4	0.99023	0.99026	1	18795	0	0.66108	0.0097681	0.032858	0.903475	594	4	0.66108			ALG6	594	0.040846
KRTAP15-1	3	0.16317	0.30851	0.993277	5959	1	0.58888	0.0097707	0.02622	0.889795	595	2	0.58888			ALG8	595	0.000962594
SH3GLB1	4	0.15873	0.32572	0.993277	5852	2	0.8487	0.0097738	0.032876	0.903475	596	2	0.8487			ALG9	596	0.00972465
SHOC2	2	0.99022	0.99004	1	18793	0	3.2979	0.0097767	0.018559	0.838139	597	2	3.2979			ALK	597	0.000962594
LMX1A	4	0.46823	0.64599	1	11803	2	1.219	0.009806	0.032971	0.903475	598	2	1.219			ALKBH1	598	0.000962594
MARK3	3	0.024908	0.063436	0.98364	1349	1	-0.36271	0.0098133	0.026321	0.889795	599	1	-0.36271			ALKBH2	599	0.000962594
COPB2	4	0.99018	0.99022	1	18791	0	1.7728	0.0098198	0.033019	0.903475	600	4	1.7728			ALKBH3	600	0.000962594
KIF15	3	0.99018	0.99031	1	18790	0	1.1058	0.0098209	0.026338	0.889795	601	3	1.1058			ALKBH4	601	0.000962594
RNF220	3	0.32075	0.47445	0.993277	9455	1	1.9684	0.0098219	0.026338	0.889795	602	2	1.9684			ALKBH5	602	0.000962594
C7orf49	4	0.11646	0.26213	0.993277	4699	1	1.4062	0.0098244	0.033034	0.903475	603	3	1.4062			ALKBH6	603	1.69378e-05
ADAMTS6	5	0.96747	0.96765	1	18350	1	0.84774	0.0098745	0.035373	0.903475	604	3	0.84774			ALKBH7	604	0.000962594
DDRGK1	3	0.95316	0.95348	1	18088	0	1.3839	0.0098833	0.0265	0.889795	605	2	1.3839			ALKBH8	605	0.000962594
PMS1	3	0.30451	0.45771	0.993277	9150	1	0.84973	0.0098881	0.026508	0.889795	606	2	0.84973			ALLC	606	0.0018667
HMX2	4	0.99011	0.99014	1	18789	0	1.0134	0.0098932	0.033245	0.903475	607	4	1.0134			ALMS1	607	0.000962594
IFNL1	5	0.49725	0.72136	1	12291	1	1.5646	0.0099077	0.035469	0.903475	608	4	1.5646			ALOX12	608	0.000962594
L3MBTL3	5	0.15239	0.3522	0.993277	5694	2	0.26752	0.0099345	0.035541	0.903475	609	2	0.26752			ALOX12B	609	0.000962594
C10orf128	3	0.99004	0.99018	1	18788	0	0.79555	0.0099573	0.026671	0.889795	610	3	0.79555			ALOX15	610	3.51793e-05
TBC1D29	4	0.99002	0.99006	1	18787	0	0.82701	0.0099796	0.033513	0.903475	611	4	0.82701			ALOX15B	611	1.69378e-05
NT5C1B-RDH14	3	0.98999	0.99013	1	18786	0	1.284	0.010011	0.026814	0.89182	612	3	1.284			ALOX5	612	0.000674114
STRAP	3	0.30166	0.45474	0.993277	9094	1	2.8019	0.01005	0.026917	0.89182	613	2	2.8019			ALOX5AP	613	0.000962594
TTC7B	3	0.34252	0.49676	0.99474	9848	1	1.5503	0.010069	0.026969	0.89182	614	2	1.5503			ALOXE3	614	0.000674114
SCTR	4	0.95741	0.9574	1	18171	0	1.9749	0.01007	0.033771	0.903475	615	3	1.9749			ALPI	615	1.69378e-05
RPH3A	4	0.85792	0.88018	1	16613	1	1.8765	0.01007	0.033771	0.903475	616	3	1.8765			ALPK1	616	0.179667
DENND5B	3	0.98992	0.99007	1	18785	0	0.82123	0.010077	0.026988	0.89182	617	3	0.82123			ALPK2	617	0.0197993
CYFIP2	4	0.98992	0.98997	1	18784	0	0.56347	0.010077	0.033787	0.903475	618	4	0.56347			ALPK3	618	0.000962594
2020-03-06	2	0.51083	0.55048	1	12473	1	-0.29094	0.010113	0.019183	0.847555	619	1	-0.29094			ALPL	619	0.000962594
AGPAT3	4	0.96587	0.96584	1	18329	0	0.36603	0.010114	0.033901	0.903475	620	3	0.36603			ALPP	620	0.000962594
FAM19A4	5	0.95081	0.95408	1	18046	1	1.4948	0.010116	0.036058	0.903475	621	4	1.4948			ALPPL2	621	0.00972465
CRYBB2	4	0.57392	0.7247	1	13242	1	0.78233	0.010131	0.033953	0.903475	622	3	0.78233			ALS2	622	0.000962594
IFT81	4	0.97232	0.97231	1	18437	0	0.86228	0.010149	0.034024	0.903475	623	3	0.86228			ALS2CL	623	0.000962594
LHX6	5	0.98575	0.98583	1	18697	0	2.57	0.010199	0.036315	0.903475	624	4	2.57			ALS2CR11	624	0.000962594
C3orf14	5	0.45427	0.68186	1	11583	1	1.0621	0.010217	0.036372	0.903475	625	4	1.0621			ALS2CR12	625	0.000962594
SAMD4B	1	0.98978	0.98978	1	18783	0	4.593	0.010217	0.010132	0.791166	626	1	4.593			ALX1	626	1.69378e-05
PRKAR2B	4	0.2436	0.44442	0.993277	7936	1	1.6762	0.010229	0.034264	0.903475	627	3	1.6762			ALX3	627	0.262694
SLCO3A1	2	0.98977	0.98958	1	18778	0	2.1216	0.010234	0.019419	0.848788	628	2	2.1216			ALX4	628	1.69378e-05
NPTX2	5	0.30133	0.53185	0.999454	9085	1	0.74744	0.010238	0.036434	0.903475	629	4	0.74744			ALYREF	629	0.000962594
KIAA2018	3	0.94973	0.94993	1	18030	0	3.1271	0.010253	0.027442	0.898016	630	2	3.1271			AMACR	630	0.000962594
PQLC2	5	0.63597	0.79507	1	13968	2	-0.23986	0.01026	0.036501	0.903475	631	2	-0.23986			AMBN	631	0.000962594
MCCD1	4	0.78284	0.84598	1	15691	1	2.0602	0.010276	0.034418	0.903475	632	3	2.0602			AMBP	632	0.000962594
HDHD3	4	0.98972	0.98976	1	18776	0	0.3078	0.010285	0.034445	0.903475	633	4	0.3078			AMBRA1	633	0.000962594
SLC25A33	4	0.98965	0.98969	1	18775	0	0.46127	0.010353	0.034665	0.903475	634	4	0.46127			AMD1	634	0.000962594
HLA-DRB1	4	0.85854	0.88051	1	16621	1	1.0916	0.010363	0.034694	0.903475	635	3	1.0916			AMDHD1	635	3.51793e-05
TCF7L2	4	0.53384	0.69438	1	12757	2	-0.81925	0.010398	0.034807	0.903475	636	1	-0.81925			AMDHD2	636	0.0440839
GNRHR	4	0.98958	0.98964	1	18774	0	0.7849	0.010416	0.034857	0.903475	637	4	0.7849			AMELX	637	1.69378e-05
NUB1	5	0.12796	0.30821	0.993277	5053	3	-1.0712	0.010431	0.036979	0.903475	638	2	-1.0712			AMELY	638	0.000962594
CRYBB3	4	0.5734	0.7243	1	13236	2	-0.12161	0.010455	0.034987	0.903475	639	2	-0.12161			AMER1	639	0.000962594
FAM156A	4	0.74655	0.83245	1	15250	1	0.82842	0.010478	0.035063	0.903475	640	3	0.82842			AMER2	640	0.000962594
CLDN24	4	0.53936	0.69855	1	12810	2	-0.40857	0.010512	0.03516	0.903475	641	1	-0.40857			AMER3	641	0.000962594
TOP1	4	0.97441	0.97439	1	18476	0	1.259	0.010568	0.035328	0.903475	642	3	1.259			AMFR	642	0.000962594
GTF2IRD2	3	0.98939	0.98952	1	18773	0	1.6499	0.010606	0.02834	0.902808	643	3	1.6499			AMH	643	0.000962594
DDX58	3	0.60011	0.69761	1	13548	1	0.054209	0.010623	0.028385	0.902808	644	1	0.054209			AMHR2	644	0.000962594
DEFA4	3	0.1865	0.33372	0.993277	6556	1	1.1612	0.010649	0.028457	0.902808	645	2	1.1612			AMICA1	645	0.000962594
APOL4	2	0.77004	0.76938	1	15525	0	2.4523	0.010654	0.020187	0.871388	646	1	2.4523			AMIGO1	646	0.000962594
PPP1R16A	6	0.83971	0.9212	1	16372	2	-0.0020981	0.010669	0.041433	0.932269	647	2	-0.0020981			AMIGO2	647	0.000962594
TRIM15	5	0.66243	0.80978	1	14301	2	0.58786	0.010701	0.037746	0.910236	648	3	0.58786			AMIGO3	648	0.040846
POTEB	3	0.90362	0.90368	1	17294	0	-0.060316	0.010708	0.028608	0.902808	649	1	-0.060316			AMMECR1	649	0.000962594
ATP6V0B	4	0.98927	0.98934	1	18771	0	1.5082	0.010732	0.03585	0.903475	650	4	1.5082			AMMECR1L	650	0.000962594
SPAST	3	0.73294	0.76726	1	15094	1	2.0836	0.010751	0.028722	0.902808	651	2	2.0836			AMN	651	1.69378e-05
SHISA6	4	0.58055	0.7297	1	13319	2	1.1829	0.010764	0.035945	0.903475	652	2	1.1829			AMN1	652	1.69378e-05
SPDYE4	4	0.0024859	0.0088967	0.833268	192	1	1.629	0.010798	0.036069	0.903475	653	3	1.629			AMOT	653	0.000674114
S100A1	5	0.01602	0.060866	0.975329	923	2	0.66701	0.010828	0.038103	0.911349	654	3	0.66701			AMOTL1	654	0.000962594
PITPNM1	4	0.17192	0.34491	0.993277	6174	3	-0.52548	0.010852	0.036231	0.903475	655	1	-0.52548			AMOTL2	655	0.000962594
STK32A	3	0.98913	0.98926	1	18770	0	0.98362	0.010869	0.02903	0.902808	656	3	0.98362			AMPD1	656	3.51793e-05
NACC1	3	0.52578	0.6653	1	12664	1	0.79845	0.010921	0.029179	0.902808	657	2	0.79845			AMPD2	657	0.000962594
DLD	5	0.98977	0.98983	1	18780	0	0.86829	0.010973	0.038543	0.911349	658	3	0.86829			AMPD3	658	0.00225331
MIPOL1	3	0.98901	0.98914	1	18769	0	1.7319	0.010988	0.029345	0.902808	659	3	1.7319			AMPH	659	0.00230876
GLRX	2	0.89992	0.89959	1	17231	0	2.9025	0.010995	0.020831	0.880908	660	2	2.9025			AMT	660	0.000962594
FKBP15	6	0.8145	0.90891	1	16101	2	1.6835	0.011	0.042556	0.940842	661	4	1.6835			AMTN	661	1.69378e-05
SKOR2	4	0.085317	0.21287	0.993277	3720	2	-0.42653	0.011022	0.036765	0.903475	662	2	-0.42653			AMY1A	662	0.000962594
FAM171A2	5	0.42715	0.65616	1	11152	1	0.8724	0.01103	0.038721	0.911349	663	4	0.8724			AMY1B	663	0.000962594
EMB	4	0.98232	0.98236	1	18641	0	1.8162	0.011036	0.036814	0.903475	664	3	1.8162			AMY1C	664	0.00225331
KPNA5	5	0.34046	0.5715	1	9807	2	0.94324	0.011039	0.038738	0.911349	665	3	0.94324			AMY2A	665	1.69378e-05
2020-09-04	4	0.76732	0.84007	1	15497	1	0.84468	0.011041	0.03683	0.903475	666	3	0.84468			AMY2B	666	0.000962594
VWA5B1	4	0.98165	0.98171	1	18633	0	1.5595	0.011047	0.036848	0.903475	667	3	1.5595			AMZ1	667	0.000962594
CDHR4	5	0.58469	0.76724	1	13363	1	0.5686	0.011051	0.038769	0.911349	668	4	0.5686			AMZ2	668	0.000962594
NDUFAF7	3	0.98894	0.98906	1	18766	0	1.0332	0.011064	0.029525	0.902808	669	3	1.0332			ANAPC1	669	0.0108061
USP46	5	0.65417	0.8052	1	14194	1	-0.020351	0.011069	0.038826	0.911349	670	2	-0.020351			ANAPC10	670	0.000674114
CHD6	4	0.75162	0.8343	1	15314	1	0.40192	0.011079	0.036954	0.903475	671	3	0.40192			ANAPC11	671	1.69378e-05
MBD3L4	3	0.61965	0.70674	1	13792	1	1.6464	0.011085	0.029567	0.902808	672	2	1.6464			ANAPC13	672	0.000962594
ZNF436	4	0.98891	0.98898	1	18764	0	1.5655	0.011094	0.036999	0.903475	673	4	1.5655			ANAPC15	673	0.000962594
ZFP69	4	0.85563	0.87892	1	16585	1	1.2254	0.011097	0.037009	0.903475	674	3	1.2254			ANAPC16	674	1.69378e-05
GPR142	3	0.98886	0.98899	1	18763	0	0.61316	0.011137	0.029694	0.902808	675	3	0.61316			ANAPC2	675	0.000962594
SYPL2	5	0.39664	0.62678	1	10672	2	0.28965	0.011137	0.039044	0.912562	676	3	0.28965			ANAPC4	676	0.000962594
H2AFJ	4	0.98886	0.98893	1	18762	0	0.65321	0.011139	0.037158	0.904719	677	4	0.65321			ANAPC5	677	0.000962594
PARVG	4	0.98884	0.98892	1	18761	0	0.7675	0.011157	0.037211	0.904719	678	4	0.7675			ANAPC7	678	0.000962594
CD24	2	0.21573	0.33796	0.993277	7268	1	1.6389	0.011222	0.021256	0.880908	679	1	1.6389			ANG	679	0.000962594
CCDC43	3	0.82463	0.83021	1	16212	1	2.0567	0.011235	0.029933	0.903305	680	2	2.0567			ANGEL1	680	0.000962594
DEFB125	3	0.91677	0.91686	1	17510	0	0.94578	0.011275	0.030037	0.903475	681	2	0.94578			ANGEL2	681	0.000674114
ZNF160	3	0.83504	0.83867	1	16332	1	0.60046	0.011304	0.03011	0.903475	682	2	0.60046			ANGPT1	682	0.000962594
AMIGO3	4	0.94635	0.94628	1	17959	0	0.17733	0.011306	0.037662	0.910236	683	2	0.17733			ANGPT2	683	0.000962594
HBP1	4	0.98554	0.98558	1	18690	0	1.5425	0.011352	0.037797	0.910236	684	4	1.5425			ANGPT4	684	0.000962594
DPY19L4	2	0.98657	0.98643	1	18717	0	3.7935	0.011365	0.021534	0.880908	685	2	3.7935			ANGPTL1	685	1.69378e-05
PRSS2	1	0.98861	0.98866	1	18755	0	2.0483	0.01139	0.011296	0.799724	686	1	2.0483			ANGPTL2	686	0.000962594
ZCCHC2	4	0.8943	0.90212	1	17142	1	1.7239	0.011403	0.037945	0.910236	687	3	1.7239			ANGPTL3	687	1.69378e-05
POMT2	5	0.012769	0.049503	0.956473	762	1	1.0122	0.011423	0.039855	0.915729	688	3	1.0122			ANGPTL4	688	0.00225331
SUPT20HL1	3	0.44685	0.60202	1	11462	2	-1.3395	0.011432	0.030423	0.903475	689	1	-1.3395			ANGPTL5	689	0.000962594
APTX	4	0.73924	0.82983	1	15153	1	0.94536	0.011459	0.038116	0.911349	690	3	0.94536			ANGPTL6	690	0.000962594
ETV2	5	0.9329	0.94313	1	17751	1	0.53924	0.011467	0.039984	0.915729	691	4	0.53924			ANGPTL7	691	0.000962594
NEURL1B	4	0.63639	0.77301	1	13972	1	1.1668	0.011476	0.038163	0.911349	692	3	1.1668			ANHX	692	0.000962594
USP17L15	2	0.26176	0.39057	0.993277	8303	1	1.9211	0.011478	0.021749	0.880908	693	1	1.9211			ANK1	693	0.000962594
SH2D6	5	0.42536	0.65447	1	11118	1	1.499	0.011481	0.040024	0.915729	694	4	1.499			ANK2	694	0.000962594
BCL3	1	0.98847	0.98851	1	18753	0	1.77	0.011533	0.011447	0.799724	695	1	1.77			ANK3	695	0.000962594
TBC1D3L	3	0.82239	0.82848	1	16176	1	0.32207	0.011645	0.03094	0.903475	696	1	0.32207			ANKAR	696	0.000962594
SLC4A11	4	0.36363	0.56972	1	10185	2	-0.21043	0.011646	0.038675	0.911349	697	2	-0.21043			ANKDD1A	697	0.000674114
ZBTB14	3	0.98779	0.98797	1	18744	0	1.305	0.011692	0.031061	0.903475	698	3	1.305			ANKDD1B	698	3.51793e-05
AKAP4	2	0.2971	0.41147	0.993277	8986	1	1.6708	0.011734	0.022222	0.880908	699	1	1.6708			ANKEF1	699	0.000674114
CATSPERB	4	0.8805	0.8931	1	16935	1	0.23248	0.01176	0.039011	0.912562	700	2	0.23248			ANKFN1	700	1.69378e-05
HSPB7	3	0.92815	0.92831	1	17681	0	0.080037	0.011794	0.031312	0.903475	701	1	0.080037			ANKFY1	701	0.000674114
C20orf144	2	0.83362	0.83322	1	16313	0	2.5351	0.01182	0.022379	0.880908	702	1	2.5351			ANKH	702	0.000962594
CXorf49	2	0.98817	0.98798	1	18751	0	1.3247	0.011825	0.022392	0.880908	703	2	1.3247			ANKHD1	703	0.000962594
SSX7	4	0.033518	0.10154	0.993277	1756	1	1.3974	0.011831	0.039239	0.913151	704	3	1.3974			ANKHD1-EIF4EBP3	704	0.000962594
CTRL0004	1	0.98814	0.98817	1	18750	0	2.9279	0.011862	0.011778	0.799724	705	1	2.9279			ANKIB1	705	0.000962594
CFTR	3	0.98812	0.98829	1	18749	0	1.9404	0.011882	0.031547	0.903475	706	3	1.9404			ANKK1	706	0.000962594
KSR2	4	0.98811	0.98817	1	18748	0	0.45618	0.011885	0.039396	0.914572	707	4	0.45618			ANKLE1	707	0.000962594
MYLK2	4	0.0072162	0.024749	0.927209	463	2	0.30151	0.011904	0.039455	0.914833	708	2	0.30151			ANKLE2	708	1.69378e-05
TMEM212	2	0.31606	0.42277	0.993277	9363	1	1.3126	0.011905	0.022524	0.880908	709	1	1.3126			ANKMY1	709	0.000962594
SYNPR	4	0.98804	0.98809	1	18747	0	0.76678	0.011961	0.039636	0.915729	710	4	0.76678			ANKMY2	710	0.000962594
TBC1D1	4	0.026586	0.082597	0.993277	1429	1	0.91352	0.012015	0.039805	0.915729	711	3	0.91352			ANKRA2	711	0.000962594
NCKAP5L	4	0.98798	0.98803	1	18746	0	1.0807	0.012022	0.039827	0.915729	712	4	1.0807			ANKRD1	712	0.000962594
ARL10	5	0.99113	0.99119	1	18816	0	1.0526	0.012025	0.041589	0.934666	713	4	1.0526			ANKRD10	713	0.000962594
TXNDC9	4	0.059272	0.16748	0.993277	2789	2	-0.44223	0.012145	0.040202	0.917589	714	2	-0.44223			ANKRD11	714	0.000962594
CCDC125	2	0.67912	0.68325	1	14513	1	2.147	0.012161	0.023003	0.880908	715	1	2.147			ANKRD12	715	0.000962594
THEM4	4	0.98781	0.98787	1	18745	0	0.81773	0.012187	0.040324	0.918788	716	4	0.81773			ANKRD13A	716	0.000962594
IFNGR2	2	0.98778	0.98758	1	18742	0	3.0776	0.01222	0.023118	0.880908	717	2	3.0776			ANKRD13B	717	0.00225331
C17orf89	3	0.98777	0.98794	1	18741	0	1.1047	0.01223	0.032412	0.903475	718	3	1.1047			ANKRD13C	718	0.000962594
HTR3E	5	0.11484	0.28397	0.993277	4655	1	0.91107	0.012246	0.042218	0.940842	719	4	0.91107			ANKRD13D	719	0.00225331
NOL11	2	0.94225	0.94213	1	17900	0	3.2656	0.012274	0.023211	0.880908	720	2	3.2656			ANKRD16	720	0.000962594
GSTA5	3	0.2039	0.35239	0.993277	6978	1	2.1476	0.012278	0.032521	0.903475	721	2	2.1476			ANKRD17	721	3.51793e-05
EMX1	6	0.98066	0.98096	1	18612	1	1.3841	0.012291	0.046926	0.961416	722	5	1.3841			ANKRD18A	722	0.00225331
SPAG7	5	0.81971	0.90342	1	16150	1	1.1125	0.012301	0.042386	0.940842	723	4	1.1125			ANKRD18B	723	0.00457762
AMDHD2	3	0.9877	0.98787	1	18740	0	1.7539	0.012303	0.032592	0.903475	724	3	1.7539			ANKRD2	724	0.000962594
C2orf15	4	0.98767	0.98771	1	18739	0	0.6085	0.01233	0.040761	0.924803	725	4	0.6085			ANKRD20A1	725	0.000962594
ANKRD60	2	0.95079	0.9507	1	18045	0	1.7582	0.012331	0.023312	0.880908	726	2	1.7582			ANKRD20A2	726	0.000962594
TIGD7	5	0.82792	0.90544	1	16248	1	0.63831	0.012338	0.042485	0.940842	727	4	0.63831			ANKRD20A3	727	0.000962594
RACGAP1	4	0.88125	0.89355	1	16945	1	2.6003	0.012352	0.040833	0.925341	728	3	2.6003			ANKRD20A4	728	0.000962594
CCNYL1	3	0.98761	0.98777	1	18738	0	1.6099	0.012385	0.032785	0.903475	729	3	1.6099			ANKRD22	729	0.000962594
MYH8	6	0.24381	0.4932	0.99474	7948	3	0.67784	0.012406	0.047308	0.961416	730	3	0.67784			ANKRD23	730	0.000962594
MAP10	2	0.72066	0.72109	1	14951	1	1.8452	0.012417	0.023469	0.880908	731	1	1.8452			ANKRD24	731	0.000962594
ZNF423	2	0.98751	0.98731	1	18737	0	2.3257	0.012487	0.023608	0.880908	732	2	2.3257			ANKRD26	732	0.000962594
DCP1A	3	0.12155	0.26074	0.993277	4861	1	1.7983	0.012504	0.033068	0.903475	733	2	1.7983			ANKRD27	733	0.000962594
ACTR1A	5	0.74275	0.85696	1	15198	2	-0.21301	0.012545	0.043058	0.947153	734	2	-0.21301			ANKRD28	734	0.000962594
NSUN2	5	0.07053	0.19645	0.993277	3190	1	1.3851	0.012558	0.043091	0.947153	735	3	1.3851			ANKRD30A	735	0.000962594
HERC1	5	0.43321	0.66194	1	11251	2	0.3846	0.012649	0.043353	0.948232	736	3	0.3846			ANKRD30B	736	0.000962594
TMX4	4	0.17232	0.34549	0.993277	6186	2	-0.16813	0.012666	0.041799	0.936716	737	2	-0.16813			ANKRD31	737	0.000962594
DUSP23	5	0.99107	0.99113	1	18815	0	0.66185	0.012715	0.043539	0.948232	738	4	0.66185			ANKRD33	738	0.000962594
CACNB1	1	0.98727	0.98729	1	18735	0	4.4384	0.012734	0.012642	0.799724	739	1	4.4384			ANKRD33B	739	3.51793e-05
RAB35	4	0.98726	0.9873	1	18734	0	0.38797	0.012743	0.042029	0.940111	740	4	0.38797			ANKRD34A	740	0.000962594
SSTR2	6	0.035791	0.12556	0.993277	1845	3	-0.44842	0.012759	0.048523	0.965366	741	2	-0.44842			ANKRD34B	741	0.000962594
PCDHA11	6	0.99722	0.99721	1	18936	0	0.59076	0.012771	0.04856	0.965366	742	5	0.59076			ANKRD34C	742	0.000962594
CLEC14A	5	0.054506	0.16267	0.993277	2593	2	0.89091	0.012775	0.043703	0.948545	743	3	0.89091			ANKRD35	743	0.000962594
GCG	6	0.74329	0.87738	1	15204	2	0.99567	0.012786	0.048617	0.965366	744	4	0.99567			ANKRD36	744	0.05071
RANBP3L	3	0.9872	0.98736	1	18733	0	1.382	0.012797	0.033827	0.903475	745	3	1.382			ANKRD36B	745	0.000962594
ENPP6	6	0.74458	0.87792	1	15218	2	0.32909	0.012818	0.048722	0.965366	746	3	0.32909			ANKRD37	746	0.000962594
TPPP	3	0.50332	0.65619	1	12386	1	1.979	0.012836	0.033922	0.903475	747	2	1.979			ANKRD39	747	0.00225331
KIF5A	5	0.2091	0.43481	0.993277	7098	3	-3.084	0.012839	0.043885	0.950332	748	2	-3.084			ANKRD40	748	0.000962594
PCP2	3	0.98714	0.98729	1	18732	0	0.90297	0.012864	0.033987	0.903475	749	3	0.90297			ANKRD42	749	0.000962594
HNRNPAB	3	0.11417	0.24733	0.993277	4639	1	1.2946	0.012879	0.034018	0.903475	750	2	1.2946			ANKRD45	750	0.000962594
FAM21C	3	0.9871	0.98726	1	18730	0	0.81902	0.012895	0.034062	0.903475	751	3	0.81902			ANKRD46	751	0.000962594
LRRC46	4	0.97856	0.97864	1	18568	0	1.7166	0.012902	0.04253	0.940842	752	3	1.7166			ANKRD49	752	0.000962594
IL36A	3	0.012879	0.034018	0.952651	768	1	1.739	0.012909	0.0341	0.903475	753	2	1.739			ANKRD50	753	0.000962594
CPA4	3	0.98708	0.98723	1	18729	0	1.1633	0.012923	0.034138	0.903475	754	3	1.1633			ANKRD52	754	0.000962594
ST6GALNAC2	3	0.98707	0.98722	1	18728	0	1.3857	0.012926	0.034146	0.903475	755	3	1.3857			ANKRD53	755	0.0108061
CARD9	6	0.97847	0.97919	1	18563	1	0.5802	0.012936	0.049118	0.965366	756	5	0.5802			ANKRD54	756	0.000962594
PTCD2	3	0.078158	0.17846	0.993277	3454	2	-0.98927	0.012964	0.034236	0.903475	757	1	-0.98927			ANKRD55	757	0.000962594
GPR78	6	0.020462	0.081646	0.993277	1135	4	-0.64615	0.013013	0.049373	0.965366	758	2	-0.64615			ANKRD6	758	0.000962594
NANOG	4	0.84078	0.87122	1	16401	1	1.2773	0.01304	0.042957	0.947153	759	3	1.2773			ANKRD60	759	0.0550694
KCNJ11	5	0.55274	0.75056	1	12967	1	0.48601	0.013048	0.044473	0.955434	760	3	0.48601			ANKRD61	760	0.000962594
SMCP	3	0.47097	0.62614	1	11847	1	1.9402	0.01307	0.03448	0.903475	761	2	1.9402			ANKRD62	761	0.000962594
DNAJC13	2	0.98689	0.98672	1	18727	0	1.9712	0.013109	0.024724	0.889795	762	2	1.9712			ANKRD63	762	0.000962594
CPA3	4	0.98594	0.98596	1	18701	0	0.57914	0.01312	0.043202	0.948232	763	4	0.57914			ANKRD65	763	0.000962594
ODF4	3	0.2125	0.36142	0.993277	7189	1	1.3114	0.013163	0.03472	0.903475	764	2	1.3114			ANKRD66	764	0.000962594
OR10A4	4	0.96781	0.96778	1	18355	0	0.91597	0.013171	0.043337	0.948232	765	3	0.91597			ANKRD7	765	0.000962594
TRPT1	4	0.9868	0.98683	1	18726	0	1.374	0.013203	0.04344	0.948232	766	4	1.374			ANKRD9	766	0.000962594
PHF19	3	0.9868	0.98695	1	18725	0	1.9402	0.013204	0.034817	0.903475	767	3	1.9402			ANKS1A	767	0.000962594
HACD2	4	0.98678	0.98681	1	18724	0	0.33708	0.013221	0.043493	0.948232	768	4	0.33708			ANKS1B	768	0.000962594
GMFB	5	0.96924	0.96932	1	18378	0	0.80298	0.013264	0.045088	0.958959	769	3	0.80298			ANKS3	769	0.000962594
NUDT10	4	0.2449	0.44617	0.993277	7974	1	1.4343	0.013344	0.043888	0.950332	770	3	1.4343			ANKS4B	770	0.000962594
SWAP70	3	0.98661	0.98677	1	18719	0	1.1386	0.013387	0.035275	0.903475	771	3	1.1386			ANKS6	771	0.000962594
TSPEAR	5	0.81587	0.90251	1	16116	1	0.18519	0.013394	0.045435	0.958959	772	2	0.18519			ANKUB1	772	0.0018667
ZNF83	4	0.98659	0.98661	1	18718	0	1.3996	0.013414	0.044123	0.952231	773	4	1.3996			ANKZF1	773	0.000962594
OR5M10	6	0.96878	0.97297	1	18367	1	0.75198	0.013418	0.050724	0.965366	774	5	0.75198			ANLN	774	0.000962594
PTPRG	3	0.49683	0.65174	1	12283	1	2.3979	0.013438	0.035414	0.903475	775	2	2.3979			ANO1	775	3.51793e-05
GNS	4	0.98652	0.98655	1	18716	0	1.5747	0.013463	0.04426	0.953012	776	4	1.5747			ANO10	776	0.000962594
CABP2	5	0.14868	0.34561	0.993277	5595	1	0.85892	0.013471	0.045649	0.958959	777	4	0.85892			ANO2	777	0.000962594
ALPK2	4	0.77416	0.8426	1	15591	1	0.57578	0.013516	0.044425	0.955434	778	2	0.57578			ANO3	778	1.69378e-05
MBTD1	2	0.058784	0.10392	0.993277	2763	1	1.7045	0.013553	0.025506	0.889795	779	1	1.7045			ANO4	779	0.000962594
PLSCR4	5	0.19446	0.4189	0.993277	6760	3	-0.43117	0.013579	0.045951	0.960164	780	2	-0.43117			ANO5	780	0.000674114
RTN4IP1	3	0.20964	0.35841	0.993277	7118	2	-1.3881	0.013602	0.035811	0.903475	781	1	-1.3881			ANO6	781	0.000962594
BLOC1S1	5	0.30807	0.53867	0.999973	9223	2	0.21633	0.013617	0.046046	0.960164	782	3	0.21633			ANO8	782	1.69378e-05
TIFAB	4	0.13896	0.29654	0.993277	5352	3	-1.4604	0.013629	0.044775	0.958959	783	1	-1.4604			ANO9	783	0.000962594
LCE3E	3	0.98636	0.98653	1	18714	0	0.69082	0.01364	0.035909	0.903475	784	3	0.69082			ANOS1	784	0.000962594
WDR31	3	0.075718	0.17352	0.993277	3378	2	-0.60154	0.013644	0.035922	0.903475	785	1	-0.60154			ANP32A	785	0.000962594
MSGN1	2	0.53323	0.56682	1	12749	1	1.9352	0.013652	0.025696	0.889795	786	1	1.9352			ANP32B	786	0.000962594
GCHFR	4	0.94888	0.94883	1	18019	0	0.55725	0.013655	0.044845	0.958959	787	3	0.55725			ANP32C	787	0.000962594
ABRA	5	0.60161	0.77634	1	13575	1	0.89448	0.013688	0.046258	0.960164	788	4	0.89448			ANP32D	788	0.000962594
HNF1A	5	0.99417	0.99417	1	18873	0	0.75699	0.013688	0.046258	0.960164	789	4	0.75699			ANP32E	789	0.0970599
PSMG1	5	0.73251	0.85073	1	15090	1	0.67428	0.013688	0.046258	0.960164	790	4	0.67428			ANPEP	790	0.314608
FOXD4L3	3	0.95483	0.95516	1	18122	0	1.7728	0.013729	0.03614	0.903475	791	2	1.7728			ANTXR1	791	0.000962594
OAS1	4	0.11453	0.25921	0.993277	4648	1	1.1747	0.013742	0.045111	0.958959	792	3	1.1747			ANTXR2	792	0.000962594
KPNA4	4	0.60136	0.74563	1	13568	2	1.1064	0.01378	0.045222	0.958959	793	2	1.1064			ANTXRL	793	0.000962594
ZNF136	4	0.4822	0.65625	1	12023	1	1.4009	0.013798	0.045279	0.958959	794	3	1.4009			ANXA1	794	0.000962594
AP5Z1	4	0.77211	0.84186	1	15543	1	0.38116	0.013799	0.045284	0.958959	795	1	0.38116			ANXA10	795	0.000962594
INSM2	3	0.9862	0.98636	1	18712	0	1.2545	0.013803	0.036328	0.903475	796	3	1.2545			ANXA11	796	0.000962594
TOMM7	2	0.98617	0.98602	1	18711	0	3.4108	0.013825	0.026003	0.889795	797	2	3.4108			ANXA13	797	0.000962594
KIAA1804	3	0.91529	0.91535	1	17484	0	0.67379	0.013857	0.036472	0.903475	798	2	0.67379			ANXA2	798	0.000962594
PHF20	4	0.98614	0.98616	1	18710	0	0.67228	0.013863	0.0455	0.958959	799	4	0.67228			ANXA2R	799	0.000962594
RRAS	3	0.95702	0.95731	1	18166	0	1.6522	0.013877	0.036523	0.903475	800	2	1.6522			ANXA3	800	0.000415819
MAX	3	0.98612	0.98628	1	18708	0	1.0208	0.013879	0.036533	0.903475	801	3	1.0208			ANXA4	801	0.0970599
RCOR3	5	0.037845	0.12571	0.993277	1937	1	0.62093	0.013892	0.046857	0.961416	802	3	0.62093			ANXA5	802	0.000962594
MC1R	5	0.98587	0.98595	1	18699	0	1.4012	0.013904	0.046896	0.961416	803	4	1.4012			ANXA6	803	0.000962594
SAMHD1	4	0.98608	0.98611	1	18706	0	0.39247	0.013921	0.04568	0.958959	804	4	0.39247			ANXA7	804	0.00225331
PAGR1	4	0.42312	0.61295	1	11077	2	0.15074	0.013926	0.045696	0.958959	805	2	0.15074			ANXA8	805	0.000962594
PRR30	4	0.98604	0.98607	1	18705	0	0.34357	0.013963	0.045797	0.958973	806	4	0.34357			ANXA8L1	806	1.69378e-05
LIN54	3	0.98603	0.98619	1	18704	0	1.4793	0.013966	0.036755	0.903475	807	3	1.4793			ANXA9	807	0.000962594
MUC12	5	0.96513	0.96548	1	18313	1	1.0692	0.013981	0.047098	0.961416	808	4	1.0692			AOAH	808	0.000962594
CDK16	3	0.47548	0.63062	1	11915	1	1.6246	0.013999	0.036828	0.903475	809	2	1.6246			AOC1	809	0.000962594
GMEB1	5	0.99261	0.99266	1	18840	0	0.51549	0.014009	0.047174	0.961416	810	4	0.51549			AOC3	810	0.000962594
ZNF594	2	0.98599	0.98584	1	18703	0	1.3021	0.014014	0.026344	0.889795	811	2	1.3021			AOX1	811	0.000962594
ZC3H3	3	0.4003	0.55545	1	10732	1	0.27264	0.014027	0.036894	0.903475	812	2	0.27264			AP1AR	812	0.000962594
ABHD11	3	0.98594	0.9861	1	18702	0	2.2891	0.014057	0.036967	0.903475	813	3	2.2891			AP1B1	813	0.000962594
C17orf77	2	0.91607	0.91589	1	17497	0	2.7389	0.014064	0.02643	0.889795	814	2	2.7389			AP1G1	814	0.05071
CCDC179	3	0.55922	0.67934	1	13049	1	-0.015143	0.014069	0.036992	0.903475	815	1	-0.015143			AP1G2	815	0.000962594
SERP2	4	0.10241	0.24015	0.993277	4273	2	0.50565	0.014073	0.046136	0.960164	816	2	0.50565			AP1M1	816	0.000962594
CHST12	5	0.097259	0.25018	0.993277	4104	3	-0.27726	0.01411	0.047451	0.961816	817	2	-0.27726			AP1M2	817	0.00225331
EMC3	3	0.53598	0.6696	1	12781	1	0.48717	0.014154	0.037201	0.904719	818	2	0.48717			AP1S1	818	0.000962594
ABCC5	4	0.98584	0.98586	1	18698	0	0.71508	0.014157	0.046391	0.960261	819	4	0.71508			AP1S2	819	1.69378e-05
TIGD5	2	0.90032	0.89997	1	17235	0	2.653	0.014164	0.026618	0.889795	820	2	2.653			AP1S3	820	0.0444046
QARS	3	0.72157	0.7605	1	14964	1	3.0067	0.014196	0.037301	0.905555	821	2	3.0067			AP2A1	821	0.000962594
PATE3	4	0.67798	0.80567	1	14502	1	0.92458	0.014229	0.046607	0.961416	822	3	0.92458			AP2A2	822	0.000962594
TNFRSF10A	4	0.98574	0.98577	1	18696	0	0.81169	0.01426	0.046718	0.961416	823	4	0.81169			AP2B1	823	0.000962594
SUN5	4	0.27102	0.48054	0.993277	8495	2	-0.9705	0.014291	0.046819	0.961416	824	2	-0.9705			AP2M1	824	0.000962594
CLIP4	4	0.98569	0.98572	1	18695	0	0.83881	0.014305	0.046862	0.961416	825	4	0.83881			AP2S1	825	0.000962594
SPRYD3	3	0.98567	0.98583	1	18694	0	1.0629	0.014327	0.037655	0.910236	826	3	1.0629			AP3B1	826	0.262694
NPAS1	2	0.98566	0.98552	1	18693	0	0.96266	0.014338	0.026949	0.89182	827	2	0.96266			AP3B2	827	0.000962594
RMI1	4	0.073268	0.19325	0.993277	3289	3	-1.7613	0.014365	0.047051	0.961416	828	1	-1.7613			AP3D1	828	0.000962594
SLFN14	3	0.9856	0.98575	1	18692	0	1.0116	0.014398	0.037818	0.910236	829	3	1.0116			AP3M1	829	0.000962594
DDIT4L	4	0.27484	0.48544	0.993277	8576	2	-0.66962	0.014422	0.047235	0.961416	830	2	-0.66962			AP3M2	830	1.69378e-05
DCK	3	0.42621	0.58152	1	11133	1	0.90235	0.014451	0.037964	0.910236	831	2	0.90235			AP3S1	831	0.000962594
RGL1	5	0.98292	0.98301	1	18660	0	1.9768	0.01448	0.048487	0.965366	832	4	1.9768			AP3S2	832	3.51793e-05
RNF103	4	0.072772	0.19243	0.993277	3265	3	-0.2741	0.014591	0.047765	0.964858	833	1	-0.2741			AP4B1	833	0.000962594
C6orf136	4	0.75479	0.83543	1	15355	1	1.4007	0.014597	0.047779	0.964858	834	3	1.4007			AP4E1	834	0.000962594
ABHD17A	4	0.10578	0.24555	0.993277	4388	1	1.3064	0.014606	0.047804	0.964858	835	3	1.3064			AP4M1	835	0.00225331
PSME4	3	0.90728	0.90738	1	17362	0	2.0487	0.014654	0.038487	0.911349	836	2	2.0487			AP4S1	836	0.000962594
OR7E24	2	0.95338	0.95324	1	18095	0	1.8625	0.014717	0.027628	0.900693	837	2	1.8625			AP5B1	837	0.000962594
EPHX3	5	0.37733	0.60787	1	10381	1	0.47335	0.014748	0.049218	0.965366	838	2	0.47335			AP5M1	838	0.000962594
OR10A5	3	0.68963	0.74229	1	14637	1	3.0465	0.014757	0.038736	0.911349	839	2	3.0465			AP5S1	839	0.000962594
ODC1	4	0.34342	0.55515	1	9858	2	0.32266	0.014761	0.048282	0.965366	840	2	0.32266			AP5Z1	840	0.0182
MOSPD3	5	0.74471	0.8582	1	15219	1	1.0059	0.014802	0.049378	0.965366	841	4	1.0059			APAF1	841	0.00225331
POM121C	5	0.34792	0.57883	1	9925	3	-0.50787	0.014819	0.04943	0.965366	842	2	-0.50787			APBA1	842	0.000962594
ZNF883	2	0.98515	0.98501	1	18688	0	2.0786	0.014846	0.027845	0.90211	843	2	2.0786			APBA2	843	0.000962594
KCNK1	6	0.10057	0.28259	0.993277	4210	4	-0.75215	0.014873	0.055544	0.972214	844	2	-0.75215			APBA3	844	0.0893724
BBS10	2	0.85503	0.85475	1	16579	0	2.4534	0.014873	0.027899	0.90211	845	1	2.4534			APBB1	845	0.000962594
MAP2K5	2	0.45201	0.5096	0.995467	11543	1	1.7269	0.014873	0.027899	0.90211	846	1	1.7269			APBB1IP	846	1.69378e-05
CRTC2	5	0.72013	0.84331	1	14948	2	0.52888	0.014885	0.049608	0.965366	847	3	0.52888			APBB2	847	0.000962594
HIST1H2AJ	4	0.91388	0.91644	1	17464	1	1.7572	0.01489	0.048706	0.965366	848	3	1.7572			APBB3	848	1.69378e-05
TBC1D10A	3	0.46279	0.61802	1	11704	1	1.204	0.014919	0.039117	0.912562	849	2	1.204			APC	849	0.000962594
SPERT	3	0.95083	0.95109	1	18047	0	1.5781	0.014958	0.039216	0.913151	850	2	1.5781			APC2	850	0.000962594
PLA2G12B	4	0.97441	0.97439	1	18468	0	2.0886	0.014962	0.048925	0.965366	851	3	2.0886			APCDD1	851	0.000962594
SLC35E2B	6	0.5452	0.76444	1	12881	2	0.98327	0.014964	0.055837	0.972214	852	4	0.98327			APCDD1L	852	0.00225331
ZNF384	4	0.94888	0.94883	1	18005	0	0.24088	0.014987	0.049002	0.965366	853	2	0.24088			APCS	853	0.000962594
PPP1R3E	5	0.88371	0.92196	1	16988	1	1.2593	0.014994	0.049915	0.965366	854	4	1.2593			APEH	854	1.69378e-05
ODF2	4	0.93767	0.93762	1	17826	0	1.9704	0.015011	0.049058	0.965366	855	3	1.9704			APELA	855	0.000962594
EPPIN-WFDC6	6	0.86843	0.93608	1	16754	1	0.47554	0.015069	0.056162	0.972214	856	5	0.47554			APEX1	856	0.000962594
KIRREL2	5	0.48861	0.71345	1	12138	2	0.48292	0.015087	0.050176	0.965366	857	3	0.48292			APEX2	857	0.000962594
CDY2A	1	0.98491	0.98491	1	18687	0	2.3139	0.015094	0.014981	0.804481	858	1	2.3139			APH1A	858	1.69378e-05
RP1L1	6	0.063502	0.19692	0.993277	2959	3	0.036747	0.015115	0.056319	0.972214	859	3	0.036747			APH1B	859	0.000962594
PRMT8	5	0.26931	0.49866	0.99474	8456	2	0.64207	0.015172	0.050415	0.965366	860	3	0.64207			API5	860	0.000962594
SYMPK	3	0.84175	0.84434	1	16405	1	2.9424	0.015242	0.03992	0.915729	861	2	2.9424			APIP	861	3.51793e-05
CLDN17	4	0.27296	0.48305	0.993277	8538	3	-0.61677	0.01527	0.049594	0.965366	862	1	-0.61677			APITD1	862	0.000962594
GPN2	5	0.48103	0.70653	1	12003	2	1.7327	0.01527	0.050695	0.965366	863	3	1.7327			APITD1-CORT	863	0.000962594
TCEAL1	2	0.22275	0.34742	0.993277	7442	1	0.7951	0.015285	0.028663	0.902808	864	1	0.7951			APLF	864	0.000962594
PRR13	3	0.98469	0.98487	1	18684	0	0.61682	0.015305	0.040064	0.915729	865	3	0.61682			APLN	865	0.00225331
SIRT2	5	0.11432	0.283	0.993277	4642	1	0.62086	0.015352	0.050933	0.965366	866	4	0.62086			APLNR	866	0.000962594
OR14I1	5	0.48328	0.70862	1	12042	2	0.41916	0.015384	0.051028	0.965366	867	3	0.41916			APLP1	867	0.000962594
TEX261	4	0.43182	0.61935	1	11224	1	0.94665	0.0154	0.049875	0.965366	868	3	0.94665			APLP2	868	0.000962594
SLC5A2	4	0.91221	0.91517	1	17440	1	1.6245	0.015408	0.04989	0.965366	869	2	1.6245			APMAP	869	1.69378e-05
SAC3D1	3	0.98458	0.98476	1	18683	0	0.8591	0.015419	0.040351	0.918788	870	3	0.8591			APOA1	870	0.000962594
IKBIP	3	0.89988	0.90002	1	17229	0	1.5768	0.015443	0.04041	0.919033	871	2	1.5768			APOA1BP	871	0.000962594
ASCL1	5	0.9862	0.98626	1	18713	0	0.1543	0.015455	0.051229	0.965366	872	3	0.1543			APOA2	872	0.0176107
GSN	5	0.69986	0.83136	1	14754	1	0.67804	0.015511	0.051386	0.966375	873	4	0.67804			APOA4	873	0.000962594
TSPAN17	4	0.61005	0.75238	1	13686	2	0.89392	0.015518	0.050132	0.965366	874	2	0.89392			APOA5	874	0.0018667
CXXC5	4	0.17912	0.35529	0.993277	6371	2	0.41343	0.015518	0.050132	0.965366	875	2	0.41343			APOB	875	0.00225331
SPTLC3	4	0.63084	0.76874	1	13913	1	1.75	0.015605	0.050331	0.965366	876	3	1.75			APOBEC1	876	0.000962594
SMYD5	4	0.29794	0.51474	0.996603	9001	2	-0.62729	0.015611	0.050343	0.965366	877	2	-0.62729			APOBEC2	877	0.00225331
RSPO2	3	0.98434	0.98452	1	18679	0	2.5392	0.015663	0.040945	0.926762	878	3	2.5392			APOBEC3A	878	0.000962594
COMMD10	4	0.87017	0.88703	1	16777	1	0.93879	0.015663	0.050453	0.965366	879	3	0.93879			APOBEC3B	879	0.000962594
SNX31	5	0.24755	0.47584	0.993277	8026	3	-0.66504	0.015667	0.051827	0.967999	880	1	-0.66504			APOBEC3C	880	0.00457762
PTPRR	3	0.18575	0.33293	0.993277	6534	2	-2.9893	0.015726	0.0411	0.92918	881	1	-2.9893			APOBEC3D	881	0.254374
UGT2B15	6	0.94124	0.96128	1	17885	1	0.63661	0.015729	0.058383	0.972214	882	5	0.63661			APOBEC3F	882	0.000962594
ETNPPL	3	0.8066	0.81624	1	16004	1	1.4593	0.015775	0.041217	0.930581	883	2	1.4593			APOBEC3G	883	0.00225331
POLL	4	0.95144	0.95136	1	18062	0	0.20753	0.015779	0.050695	0.965366	884	2	0.20753			APOBEC3H	884	0.000962594
C4orf46	3	0.38249	0.53749	0.999718	10461	1	0.61808	0.01581	0.041313	0.930664	885	2	0.61808			APOBEC4	885	1.69378e-05
PDIA6	4	0.16914	0.34089	0.993277	6098	2	-1.8034	0.015835	0.050813	0.965366	886	1	-1.8034			APOBR	886	0.000962594
THOC7	2	0.98411	0.98399	1	18675	0	2.4794	0.015886	0.029731	0.902808	887	2	2.4794			APOC1	887	0.000962594
ATP6V1D	4	0.86421	0.88363	1	16699	1	2.1778	0.015894	0.050945	0.965366	888	3	2.1778			APOC2	888	1.69378e-05
FSTL5	2	0.93699	0.9369	1	17816	0	2.7922	0.015938	0.02983	0.902808	889	2	2.7922			APOC3	889	0.000962594
ITGAM	5	0.56899	0.75902	1	13174	2	0.66407	0.015946	0.05262	0.972214	890	3	0.66407			APOC4	890	0.000962594
GGPS1	2	0.98405	0.98392	1	18674	0	3.2728	0.015955	0.029867	0.902808	891	2	3.2728			APOD	891	0.000962594
FAM73A	3	0.85331	0.8545	1	16553	1	1.1924	0.01597	0.041713	0.936345	892	2	1.1924			APOE	892	3.51793e-05
LRP12	6	0.63305	0.82711	1	13935	3	-0.35643	0.016004	0.05929	0.972214	893	2	-0.35643			APOF	893	0.000962594
COL4A6	5	0.093828	0.24349	0.993277	3982	2	2.1075	0.016019	0.052826	0.972214	894	3	2.1075			APOH	894	0.000962594
GOLGA8A	3	0.16853	0.31425	0.993277	6083	2	-0.46795	0.016023	0.041828	0.936716	895	1	-0.46795			APOL1	895	0.000962594
C2orf80	4	0.17177	0.3447	0.993277	6167	2	-0.92713	0.016118	0.051461	0.966819	896	1	-0.92713			APOL2	896	0.000962594
CCNB2	5	0.38798	0.6183	1	10542	3	-0.92978	0.016161	0.053226	0.972214	897	2	-0.92978			APOL3	897	0.000962594
TNMD	3	0.94077	0.94092	1	17874	0	0.080144	0.016192	0.042258	0.940842	898	1	0.080144			APOL4	898	0.0597884
GPD1L	6	0.52476	0.74973	1	12653	2	1.0108	0.016227	0.060001	0.972546	899	4	1.0108			APOL5	899	0.000962594
MED28	3	0.98377	0.98391	1	18670	0	0.7239	0.016233	0.042355	0.940842	900	3	0.7239			APOL6	900	0.000962594
ELAC1	3	0.98375	0.98389	1	18669	0	1.0336	0.016253	0.042406	0.940842	901	3	1.0336			APOLD1	901	0.000962594
PDCL3	3	0.8702	0.87038	1	16779	1	1.4626	0.016275	0.042463	0.940842	902	2	1.4626			APOM	902	1.69378e-05
PSMB9	4	0.49314	0.66422	1	12215	1	1.5422	0.016344	0.051957	0.968496	903	3	1.5422			APOO	903	0.000962594
THEG	6	0.88312	0.94429	1	16978	1	1.102	0.016363	0.06044	0.973493	904	4	1.102			APOOL	904	0.000962594
MYOT	5	0.70589	0.8349	1	14807	1	0.31751	0.016372	0.053825	0.972214	905	3	0.31751			APOPT1	905	0.000962594
SOX1	3	0.32042	0.4741	0.993277	9446	1	1.5783	0.016395	0.042777	0.944625	906	2	1.5783			APP	906	0.000962594
SMAD5	2	0.43036	0.49505	0.99474	11199	1	1.7136	0.016448	0.030711	0.903475	907	1	1.7136			APPBP2	907	0.000962594
PEX5	5	0.64035	0.7975	1	14020	1	1.1106	0.016463	0.054095	0.972214	908	4	1.1106			APPL1	908	0.000962594
NUGGC	3	0.97301	0.97316	1	18450	0	2.7362	0.016509	0.043076	0.947153	909	3	2.7362			APPL2	909	0.000962594
2020-03-04	5	0.18639	0.40949	0.993277	6554	2	-0.53853	0.016514	0.054232	0.972214	910	2	-0.53853			APRT	910	0.00225331
FAM120B	6	0.98779	0.9878	1	18743	0	0.82371	0.016517	0.060948	0.973493	911	5	0.82371			APTX	911	0.0403153
CDK5RAP2	3	0.98339	0.98353	1	18666	0	0.72272	0.016613	0.043318	0.948232	912	3	0.72272			AQP1	912	0.00225331
MSN	4	0.56381	0.71709	1	13105	1	1.5742	0.016626	0.052563	0.972214	913	3	1.5742			AQP10	913	0.000962594
CHST8	5	0.2175	0.44364	0.993277	7314	2	0.10574	0.016655	0.054632	0.972214	914	3	0.10574			AQP11	914	0.0116672
METTL17	4	0.49759	0.66749	1	12296	2	0.28432	0.016698	0.052712	0.972214	915	2	0.28432			AQP12A	915	0.000962594
SLC35E1	4	0.29151	0.5068	0.995301	8893	1	0.75517	0.016748	0.052819	0.972214	916	3	0.75517			AQP12B	916	0.000962594
ADPRM	5	0.77538	0.87736	1	15600	1	1.0179	0.01675	0.054892	0.972214	917	3	1.0179			AQP2	917	0.000962594
CCDC173	4	0.96929	0.96925	1	18379	0	1.2185	0.016765	0.052868	0.972214	918	3	1.2185			AQP3	918	0.000962594
ZRANB3	3	0.88709	0.88722	1	17048	0	2.5275	0.01677	0.043697	0.948545	919	2	2.5275			AQP4	919	0.000962594
CCDC3	5	0.9781	0.97825	1	18554	0	0.27894	0.016796	0.055024	0.972214	920	3	0.27894			AQP5	920	0.000962594
RNF180	3	0.59796	0.69663	1	13519	1	-0.11368	0.016871	0.043935	0.950332	921	1	-0.11368			AQP6	921	0.000962594
AKR1C3	5	0.97974	0.97987	1	18596	0	1.0154	0.016925	0.05539	0.972214	922	4	1.0154			AQP7	922	0.000962594
MYH7	4	0.72012	0.82346	1	14947	1	1.1248	0.016947	0.053259	0.972214	923	3	1.1248			AQP8	923	0.000962594
C3orf20	6	0.82721	0.91501	1	16240	1	0.7973	0.016958	0.062389	0.973856	924	5	0.7973			AQP9	924	0.000962594
TMED10	2	0.98303	0.98292	1	18662	0	1.9212	0.016969	0.03161	0.903475	925	2	1.9212			AQR	925	0.00225331
VIPAS39	4	0.92116	0.92237	1	17572	1	1.5919	0.017001	0.05338	0.972214	926	3	1.5919			AR	926	0.00225331
DEFB134	3	0.74943	0.77746	1	15285	1	2.5934	0.017002	0.044257	0.953012	927	2	2.5934			ARAF	927	0.0970599
HIST1H2BL	5	0.81179	0.90122	1	16070	2	1.9333	0.017002	0.055609	0.972214	928	3	1.9333			ARAP1	928	0.000962594
TMUB2	6	0.7368	0.87477	1	15132	1	1.2688	0.017019	0.062605	0.973856	929	4	1.2688			ARAP2	929	0.000962594
ZNF765	5	0.66117	0.8091	1	14286	1	1.1901	0.017071	0.055794	0.972214	930	4	1.1901			ARAP3	930	0.000962594
ATN1	6	0.21677	0.45736	0.993277	7294	3	-0.63297	0.01708	0.062788	0.973856	931	3	-0.63297			ARC	931	0.000962594
TREML2	4	0.75114	0.83411	1	15310	1	1.166	0.017111	0.053628	0.972214	932	3	1.166			ARCN1	932	0.000962594
TCTN1	5	0.6959	0.82906	1	14704	1	-0.12506	0.017118	0.055918	0.972214	933	2	-0.12506			AREG	933	0.000962594
C9orf173	1	0.98288	0.98294	1	18658	0	4.1846	0.017124	0.017076	0.822378	934	1	4.1846			AREL1	934	0.000962594
RAB11FIP4	4	0.27299	0.48309	0.993277	8539	2	0.56187	0.017154	0.053722	0.972214	935	2	0.56187			ARF1	935	0.000962594
USP40	3	0.83043	0.8349	1	16277	1	0.62529	0.017253	0.044876	0.958959	936	2	0.62529			ARF3	936	3.51793e-05
C5orf52	2	0.26272	0.39113	0.993277	8320	1	2.0737	0.017285	0.032198	0.903475	937	1	2.0737			ARF4	937	0.0944842
TYMSOS	4	0.29437	0.51029	0.995909	8939	1	1.3906	0.017297	0.054027	0.972214	938	3	1.3906			ARF5	938	1.69378e-05
PSMA5	5	0.57153	0.76033	1	13211	2	1.0822	0.017304	0.056434	0.972214	939	3	1.0822			ARF6	939	0.000674114
UTP14C	4	0.43939	0.62482	1	11339	2	1.1684	0.017329	0.054106	0.972214	940	2	1.1684			ARFGAP1	940	0.000962594
ARHGEF16	4	0.96637	0.96633	1	18334	0	1.8317	0.017329	0.054106	0.972214	941	3	1.8317			ARFGAP2	941	0.000962594
CCDC126	5	0.82774	0.9054	1	16245	1	0.69251	0.017336	0.056535	0.972214	942	4	0.69251			ARFGAP3	942	0.000962594
SKP2	5	0.9104	0.9323	1	17412	1	1.6019	0.017346	0.056565	0.972214	943	3	1.6019			ARFGEF1	943	0.000962594
ZNF782	3	0.98265	0.9828	1	18653	0	0.63979	0.017347	0.045104	0.958959	944	3	0.63979			ARFGEF2	944	0.000962594
ATP8B3	4	0.89959	0.9058	1	17226	1	1.2211	0.017389	0.054225	0.972214	945	3	1.2211			ARFGEF3	945	0.000674114
PIP5K1B	4	0.37455	0.57766	1	10347	2	0.087707	0.017418	0.054291	0.972214	946	2	0.087707			ARFIP1	946	0.000962594
HPGD	4	0.51184	0.67787	1	12485	1	1.7421	0.017418	0.054291	0.972214	947	2	1.7421			ARFIP2	947	0.00225331
GPM6A	3	0.98258	0.98273	1	18651	0	0.89572	0.017425	0.045321	0.958959	948	3	0.89572			ARFRP1	948	0.000962594
PRAP1	4	0.65339	0.78625	1	14182	1	1.3281	0.017434	0.054322	0.972214	949	3	1.3281			ARG1	949	3.51793e-05
OR8B4	2	0.64876	0.65706	1	14125	1	0.44217	0.017469	0.032524	0.903475	950	1	0.44217			ARG2	950	0.000962594
OR4K5	3	0.98251	0.98267	1	18646	0	0.97598	0.017485	0.045461	0.958959	951	3	0.97598			ARGFX	951	0.000962594
DEFB107A	3	0.98248	0.98264	1	18645	0	1.6853	0.017517	0.045533	0.958959	952	3	1.6853			ARGLU1	952	1.69378e-05
S1PR1	5	0.2815	0.51141	0.996169	8689	2	0.29319	0.017521	0.057057	0.972214	953	3	0.29319			ARHGAP1	953	0.000962594
GABRA6	5	0.39504	0.62524	1	10649	2	0.5004	0.017571	0.057207	0.972214	954	3	0.5004			ARHGAP10	954	0.00225331
ST3GAL1	5	0.3031	0.53366	0.999454	9120	1	0.57296	0.01758	0.057228	0.972214	955	4	0.57296			ARHGAP11A	955	0.000962594
NOXA1	3	0.98239	0.98255	1	18643	0	1.0015	0.017607	0.045767	0.958973	956	3	1.0015			ARHGAP11B	956	0.000962594
OSBP2	5	0.9928	0.99283	1	18844	0	0.69117	0.017609	0.057292	0.972214	957	4	0.69117			ARHGAP12	957	0.000962594
CEACAM1	5	0.97569	0.97585	1	18497	0	0.45098	0.017634	0.057363	0.972214	958	4	0.45098			ARHGAP15	958	0.000962594
SYN2	5	0.92112	0.93721	1	17569	1	0.61395	0.017656	0.057426	0.972214	959	4	0.61395			ARHGAP17	959	0.000962594
CNPPD1	5	0.77961	0.88012	1	15646	2	0.85747	0.017699	0.057549	0.972214	960	3	0.85747			ARHGAP18	960	0.00225331
TRANK1	3	0.98228	0.98244	1	18640	0	0.69879	0.017721	0.04607	0.960164	961	3	0.69879			ARHGAP19	961	0.000346705
PITPNA	3	0.98226	0.98242	1	18639	0	2.046	0.017738	0.046114	0.960164	962	3	2.046			ARHGAP20	962	0.000962594
MCOLN2	4	0.76833	0.84042	1	15507	1	1.0383	0.017789	0.055069	0.972214	963	3	1.0383			ARHGAP21	963	0.000674114
MTMR6	4	0.58153	0.73044	1	13335	1	0.67136	0.017823	0.055153	0.972214	964	2	0.67136			ARHGAP22	964	1.69378e-05
BLID	3	0.9099	0.91004	1	17405	0	1.5445	0.017862	0.046415	0.960261	965	2	1.5445			ARHGAP23	965	0.000962594
HR	2	0.33695	0.43551	0.993277	9742	1	-0.11334	0.017894	0.033315	0.903475	966	1	-0.11334			ARHGAP24	966	0.000962594
NIPAL2	4	0.90338	0.90848	1	17278	1	0.7182	0.017918	0.055361	0.972214	967	2	0.7182			ARHGAP25	967	0.00482259
2020-09-05	5	0.055634	0.16516	0.993277	2641	2	1.0203	0.017945	0.058252	0.972214	968	3	1.0203			ARHGAP26	968	1.69378e-05
RELA	4	0.055464	0.15805	0.993277	2632	1	1.1157	0.017954	0.055431	0.972214	969	3	1.1157			ARHGAP27	969	1.69378e-05
GLRA4	4	0.75471	0.83541	1	15353	1	0.94537	0.017988	0.055505	0.972214	970	3	0.94537			ARHGAP28	970	0.000962594
MSH3	4	0.85269	0.87733	1	16542	1	0.85114	0.018043	0.055618	0.972214	971	3	0.85114			ARHGAP29	971	0.000962594
PLEKHG6	5	0.053395	0.16022	0.993277	2557	4	-1.0093	0.018065	0.058559	0.972214	972	1	-1.0093			ARHGAP30	972	0.000674114
CATSPER4	5	0.72793	0.84792	1	15044	1	0.61254	0.018065	0.058562	0.972214	973	4	0.61254			ARHGAP31	973	0.000962594
LLGL2	6	0.61734	0.81606	1	13770	1	0.0014854	0.018095	0.066097	0.975425	974	2	0.0014854			ARHGAP32	974	0.00457762
GSTM4	2	0.46757	0.52033	0.996668	11790	1	-0.29056	0.018178	0.033827	0.903475	975	1	-0.29056			ARHGAP33	975	0.000962594
MPP6	5	0.76147	0.86865	1	15430	1	1.7221	0.018182	0.058884	0.972214	976	4	1.7221			ARHGAP35	976	0.000962594
YLPM1	2	0.98181	0.98172	1	18637	0	1.5256	0.01819	0.033842	0.903475	977	2	1.5256			ARHGAP36	977	0.000962594
HPX	3	0.7882	0.80315	1	15745	1	2.3653	0.018221	0.047245	0.961416	978	2	2.3653			ARHGAP4	978	0.000962594
SLIT1	5	0.87922	0.92043	1	16917	1	0.55502	0.018222	0.058994	0.972214	979	4	0.55502			ARHGAP40	979	0.000962594
NUP62	2	0.98176	0.98167	1	18636	0	1.4954	0.01824	0.033925	0.903475	980	2	1.4954			ARHGAP42	980	0.000962594
OPRD1	4	0.19778	0.38175	0.993277	6848	2	0.37589	0.018249	0.056068	0.972214	981	2	0.37589			ARHGAP44	981	0.000962594
ACSBG2	4	0.62039	0.76051	1	13802	1	0.68443	0.018275	0.056128	0.972214	982	2	0.68443			ARHGAP5	982	0.000962594
DLX4	3	0.73602	0.76916	1	15126	1	1.2408	0.018278	0.047381	0.961416	983	2	1.2408			ARHGAP6	983	0.00225331
OR1K1	2	0.98169	0.98161	1	18635	0	2.6461	0.018306	0.034044	0.903475	984	2	2.6461			ARHGAP8	984	0.000962594
PRPF40A	5	0.92413	0.93868	1	17622	1	1.4689	0.018308	0.059218	0.972214	985	4	1.4689			ARHGAP9	985	0.000962594
KIAA1644	6	0.099154	0.27952	0.993277	4175	2	1.0359	0.018375	0.06701	0.975425	986	4	1.0359			ARHGDIA	986	0.000962594
SERPINA10	4	0.51919	0.68341	1	12569	1	0.84397	0.018428	0.056453	0.972214	987	3	0.84397			ARHGDIB	987	0.000962594
AUNIP	6	0.84855	0.92564	1	16490	1	1.127	0.018432	0.067196	0.975425	988	4	1.127			ARHGDIG	988	0.000962594
ZMAT3	2	0.98157	0.98149	1	18632	0	2.6787	0.018434	0.034295	0.903475	989	2	2.6787			ARHGEF1	989	0.000962594
SERPINE3	4	0.32222	0.53987	0.999973	9480	1	0.67968	0.018442	0.056476	0.972214	990	2	0.67968			ARHGEF10	990	1.69378e-05
FLCN	3	0.88678	0.88689	1	17037	0	2.9425	0.018449	0.047788	0.964858	991	2	2.9425			ARHGEF10L	991	0.000962594
C11orf58	5	0.97859	0.9787	1	18569	0	0.80339	0.018496	0.059731	0.972214	992	3	0.80339			ARHGEF11	992	0.000962594
C1orf52	3	0.22794	0.3776	0.993277	7564	1	-0.62203	0.018524	0.047986	0.965366	993	1	-0.62203			ARHGEF12	993	0.000962594
PSEN1	4	0.10686	0.2472	0.993277	4424	3	-1.987	0.018545	0.056707	0.972214	994	1	-1.987			ARHGEF15	994	3.51793e-05
EPHB2	5	0.11088	0.27643	0.993277	4546	2	0.11319	0.018558	0.059922	0.972546	995	3	0.11319			ARHGEF16	995	0.0122381
F8A1	3	0.98142	0.98158	1	18629	0	1.4632	0.018577	0.048103	0.965366	996	3	1.4632			ARHGEF17	996	0.000962594
COA4	6	0.81909	0.91106	1	16146	1	0.98916	0.01858	0.067688	0.975425	997	5	0.98916			ARHGEF18	997	0.00457762
ZFAND6	3	0.96065	0.96094	1	18226	0	1.7105	0.018583	0.048116	0.965366	998	3	1.7105			ARHGEF19	998	0.000962594
KIAA1841	4	0.45139	0.63363	1	11534	2	-0.29432	0.018602	0.056831	0.972214	999	2	-0.29432			ARHGEF2	999	0.000962594
LCMT2	2	0.98133	0.98125	1	18625	0	1.5796	0.018668	0.034715	0.903475	1000	2	1.5796			ARHGEF25	1000	0.000962594
PIWIL3	5	0.98395	0.98404	1	18673	0	0.7378	0.018716	0.060355	0.973493	1001	4	0.7378			ARHGEF26	1001	3.51793e-05
FAM72C	6	0.80547	0.90464	1	15980	2	0.57695	0.018762	0.068282	0.975425	1002	4	0.57695			ARHGEF28	1002	0.000962594
HOXA13	3	0.78515	0.80096	1	15713	1	1.2667	0.018775	0.048607	0.965366	1003	2	1.2667			ARHGEF3	1003	0.000962594
KCNAB2	5	0.84558	0.91009	1	16457	1	0.48031	0.018785	0.060533	0.973493	1004	4	0.48031			ARHGEF33	1004	0.000962594
PLA2G2F	2	0.98121	0.98114	1	18623	0	1.2588	0.018785	0.034936	0.903475	1005	2	1.2588			ARHGEF35	1005	0.000962594
HAUS7	4	0.7212	0.82381	1	14960	1	1.5501	0.018849	0.057364	0.972214	1006	3	1.5501			ARHGEF37	1006	0.00225331
PCNXL4	3	0.038869	0.095442	0.993277	1972	2	-0.85429	0.018863	0.048822	0.965366	1007	1	-0.85429			ARHGEF38	1007	0.000962594
HPS3	5	0.89108	0.92458	1	17086	1	0.851	0.018881	0.060783	0.973493	1008	4	0.851			ARHGEF39	1008	0.000962594
MS4A5	2	0.70524	0.70674	1	14800	1	2.2234	0.018886	0.035113	0.903475	1009	1	2.2234			ARHGEF4	1009	0.000962594
CD320	5	0.75298	0.86329	1	15333	1	0.51235	0.018911	0.060876	0.973493	1010	4	0.51235			ARHGEF40	1010	0.000962594
SMIM9	5	0.3317	0.56273	1	9657	1	0.76645	0.01893	0.060915	0.973493	1011	4	0.76645			ARHGEF5	1011	0.000962594
DDIT4	4	0.97552	0.97551	1	18492	0	0.78197	0.018958	0.057603	0.972214	1012	3	0.78197			ARHGEF6	1012	0.000962594
PXN	5	0.97016	0.97025	1	18400	0	0.7199	0.019004	0.061126	0.973856	1013	4	0.7199			ARHGEF7	1013	0.000962594
SLC25A6	6	0.86069	0.93195	1	16650	1	0.55836	0.019025	0.069144	0.975511	1014	5	0.55836			ARHGEF9	1014	0.000962594
CNOT6	3	0.72036	0.75978	1	14950	1	1.7824	0.019039	0.049253	0.965366	1015	2	1.7824			ARID1A	1015	0.000962594
TRIM5	4	0.30099	0.5186	0.996668	9076	2	0.7461	0.019044	0.057796	0.972214	1016	2	0.7461			ARID1B	1016	0.000962594
JCHAIN	4	0.85728	0.87982	1	16607	1	0.086925	0.019053	0.057814	0.972214	1017	1	0.086925			ARID2	1017	0.000962594
MFSD8	2	0.78624	0.78561	1	15730	0	1.1634	0.019056	0.035411	0.903475	1018	1	1.1634			ARID3A	1018	1.54569
CDADC1	6	0.66412	0.84639	1	14331	1	0.77821	0.01906	0.069269	0.975511	1019	5	0.77821			ARID3B	1019	0.000962594
DNPH1	3	0.98093	0.98106	1	18619	0	0.61246	0.019071	0.049336	0.965366	1020	3	0.61246			ARID3C	1020	0.000962594
MED11	2	0.9809	0.9808	1	18617	0	2.7365	0.019096	0.035477	0.903475	1021	2	2.7365			ARID4A	1021	0.000962594
UBD	3	0.11352	0.24619	0.993277	4614	2	-0.871	0.019118	0.049448	0.965366	1022	1	-0.871			ARID4B	1022	1.69378e-05
PRY2	5	0.96711	0.96731	1	18342	1	0.91319	0.019121	0.061439	0.973856	1023	3	0.91319			ARID5A	1023	0.000962594
ST6GAL1	5	0.66318	0.81021	1	14314	1	0.80893	0.019129	0.06146	0.973856	1024	4	0.80893			ARID5B	1024	0.000962594
UNC13D	5	0.89954	0.92781	1	17223	1	0.57109	0.019133	0.061468	0.973856	1025	3	0.57109			ARIH1	1025	0.000962594
GHITM	5	0.80033	0.89356	1	15910	1	1.1599	0.01914	0.061487	0.973856	1026	3	1.1599			ARIH2	1026	0.000962594
INO80	2	0.73879	0.73848	1	15149	1	1.8463	0.019141	0.035554	0.903475	1027	1	1.8463			ARIH2OS	1027	0.000962594
RARS	3	0.42938	0.58471	1	11186	2	-1.0465	0.01916	0.049544	0.965366	1028	1	-1.0465			ARL1	1028	0.00225331
FAM214B	2	0.2649	0.39238	0.993277	8365	1	0.47717	0.019198	0.035673	0.903475	1029	1	0.47717			ARL10	1029	0.0293436
TGFBI	5	0.28202	0.51195	0.996603	8700	1	-0.051554	0.019262	0.061838	0.973856	1030	2	-0.051554			ARL11	1030	0.000962594
TMEM202	4	0.14305	0.3026	0.993277	5447	2	0.30025	0.019276	0.058283	0.972214	1031	2	0.30025			ARL13A	1031	0.000962594
SYTL4	5	0.51265	0.7302	1	12499	1	1.2935	0.019282	0.061896	0.973856	1032	4	1.2935			ARL13B	1032	0.0444046
H2AFZ	1	0.98072	0.98077	1	18613	0	4.0988	0.019284	0.019258	0.847555	1033	1	4.0988			ARL14	1033	0.000962594
PURB	4	0.54148	0.70013	1	12837	1	0.77246	0.01933	0.058416	0.972214	1034	2	0.77246			ARL14EP	1034	0.000962594
FOXK2	2	0.98065	0.98054	1	18611	0	2.1486	0.019346	0.035925	0.903475	1035	2	2.1486			ARL14EPL	1035	0.000962594
FBP2	4	0.92519	0.92581	1	17637	1	1.3489	0.019357	0.058469	0.972214	1036	2	1.3489			ARL15	1036	0.000962594
FOXI3	3	0.97728	0.97746	1	18537	0	0.77453	0.019372	0.050047	0.965366	1037	3	0.77453			ARL16	1037	0.000962594
EGF	5	0.41432	0.64389	1	10951	3	-0.50684	0.019379	0.06216	0.973856	1038	2	-0.50684			ARL17A	1038	0.000962594
ASTN1	4	0.63437	0.77145	1	13952	2	0.48992	0.019391	0.05855	0.972214	1039	2	0.48992			ARL17B	1039	0.000962594
NOC2L	3	0.98052	0.98063	1	18609	0	1.0263	0.019485	0.050321	0.965366	1040	3	1.0263			ARL2	1040	0.000962594
C2	4	0.85036	0.87611	1	16511	1	1.3344	0.019504	0.05879	0.972214	1041	2	1.3344			ARL2BP	1041	0.000962594
GLIPR1L1	4	0.9392	0.93916	1	17846	0	1.0187	0.019538	0.058854	0.972214	1042	3	1.0187			ARL3	1042	0.000962594
SFTPC	4	0.95581	0.95575	1	18140	0	0.73025	0.019547	0.05887	0.972214	1043	3	0.73025			ARL4A	1043	0.000962594
CRELD1	4	0.38595	0.58587	1	10507	2	0.56136	0.019568	0.058909	0.972214	1044	2	0.56136			ARL4C	1044	0.000962594
PDAP1	3	0.78108	0.79815	1	15660	1	0.62545	0.019583	0.050542	0.965366	1045	2	0.62545			ARL4D	1045	0.000962594
ADIPOQ	5	0.49784	0.72189	1	12307	1	0.83558	0.019611	0.062797	0.973856	1046	3	0.83558			ARL5A	1046	0.000962594
CORO1C	4	0.71625	0.82216	1	14907	1	1.0559	0.019619	0.059009	0.972214	1047	3	1.0559			ARL5B	1047	0.00225331
GRM2	5	0.89669	0.92674	1	17179	1	0.68355	0.019667	0.062935	0.973856	1048	4	0.68355			ARL5C	1048	0.000412341
MRFAP1L1	3	0.32558	0.47943	0.993277	9541	2	-0.49887	0.019668	0.050736	0.965366	1049	1	-0.49887			ARL6	1049	0.000962594
HOXB7	3	0.98033	0.98044	1	18606	0	0.50891	0.019675	0.050754	0.965366	1050	3	0.50891			ARL6IP1	1050	0.000962594
TCF25	6	0.11575	0.31155	0.993277	4683	3	0.021954	0.019727	0.071396	0.978924	1051	3	0.021954			ARL6IP4	1051	0.0440839
LSM3	4	0.59891	0.74373	1	13531	2	1.0141	0.019749	0.059274	0.972214	1052	2	1.0141			ARL6IP5	1052	0.000962594
ZBTB16	3	0.98024	0.98035	1	18605	0	1.1506	0.019759	0.050952	0.965366	1053	3	1.1506			ARL6IP6	1053	0.000962594
CRP	3	0.95708	0.95737	1	18168	0	1.176	0.019781	0.051005	0.965366	1054	2	1.176			ARL8A	1054	0.000962594
PRTG	4	0.41985	0.61057	1	11033	2	0.44907	0.019786	0.059353	0.972214	1055	2	0.44907			ARL8B	1055	0.000962594
SCG3	2	0.9802	0.98009	1	18603	0	1.1111	0.019802	0.036752	0.903475	1056	2	1.1111			ARL9	1056	0.000962594
FIBCD1	5	0.97569	0.97585	1	18501	0	0.17139	0.019825	0.063372	0.973856	1057	2	0.17139			ARMC1	1057	0.000962594
CWF19L2	5	0.70101	0.83204	1	14764	1	0.72641	0.019832	0.063391	0.973856	1058	4	0.72641			ARMC10	1058	0.00225331
LHX5	4	0.89307	0.90131	1	17127	1	1.2097	0.019848	0.059485	0.972214	1059	3	1.2097			ARMC12	1059	0.000962594
SLC7A2	5	0.82966	0.90588	1	16267	1	1.255	0.019876	0.06351	0.973856	1060	4	1.255			ARMC2	1060	1.69378e-05
LILRB3	4	0.87396	0.88921	1	16844	1	0.48646	0.01989	0.05959	0.972214	1061	2	0.48646			ARMC3	1061	0.000962594
GCSAML	2	0.98011	0.97999	1	18602	0	0.9378	0.019895	0.036931	0.903475	1062	2	0.9378			ARMC4	1062	0.000962594
TMEM251	4	0.48518	0.65844	1	12077	1	1.9181	0.019929	0.05967	0.972214	1063	3	1.9181			ARMC5	1063	0.000962594
BOLA2	2	0.98005	0.97993	1	18601	0	2.5904	0.019945	0.037017	0.903475	1064	2	2.5904			ARMC6	1064	0.000962594
OR5K2	4	0.53953	0.69867	1	12813	1	1.3144	0.020002	0.059811	0.972214	1065	3	1.3144			ARMC7	1065	0.000962594
CERS6	3	0.91148	0.9116	1	17429	0	0.3403	0.020007	0.051559	0.967712	1066	2	0.3403			ARMC8	1066	0.000962594
GOT2	4	0.96761	0.96757	1	18352	0	0.57284	0.020008	0.059823	0.972214	1067	2	0.57284			ARMC9	1067	0.000962594
RIT2	4	0.4823	0.65632	1	12027	2	-0.48834	0.020011	0.059827	0.972214	1068	1	-0.48834			ARMCX1	1068	0.000962594
FAM212B	3	0.48206	0.63711	1	12021	2	-0.28286	0.020049	0.051664	0.967999	1069	1	-0.28286			ARMCX2	1069	0.000962594
AKAP12	3	0.18937	0.3368	0.993277	6620	2	-1.9354	0.020091	0.051778	0.967999	1070	1	-1.9354			ARMCX3	1070	1.69378e-05
SCARF1	5	0.57904	0.76426	1	13301	2	1.2482	0.020096	0.064098	0.974556	1071	3	1.2482			ARMCX4	1071	0.000962594
LAMA5	3	0.77783	0.79598	1	15621	1	1.9201	0.020131	0.05188	0.967999	1072	2	1.9201			ARMCX5	1072	0.0440839
RTN4RL1	3	0.29221	0.4448	0.993277	8906	1	2.8048	0.020131	0.05188	0.967999	1073	2	2.8048			ARMCX5-GPRASP2	1073	0.000962594
MTRNR2L7	4	0.47908	0.65398	1	11975	2	0.55801	0.020236	0.060323	0.973493	1074	2	0.55801			ARMCX6	1074	0.000674114
FNDC3B	3	0.97976	0.97988	1	18598	0	0.46237	0.020237	0.052163	0.970738	1075	3	0.46237			ARMS2	1075	0.000962594
ENKUR	3	0.2111	0.35996	0.993277	7157	1	-0.13718	0.020303	0.052327	0.972214	1076	1	-0.13718			ARMT1	1076	1.69378e-05
SAPCD2	5	0.96308	0.96367	1	18273	1	-0.12458	0.020317	0.064684	0.974556	1077	2	-0.12458			ARNT	1077	1.69378e-05
ATPAF2	5	0.32193	0.55276	1	9474	3	-0.26089	0.020318	0.064686	0.974556	1078	2	-0.26089			ARNT2	1078	3.51793e-05
WSCD1	4	0.22653	0.42154	0.993277	7529	2	0.031422	0.020356	0.060578	0.973493	1079	2	0.031422			ARNTL	1079	0.000962594
RUNX1	2	0.72066	0.72109	1	14952	1	1.6963	0.020387	0.037833	0.910236	1080	1	1.6963			ARNTL2	1080	0.000962594
NR2E3	4	0.887	0.89729	1	17045	1	0.0022785	0.020405	0.060688	0.973493	1081	2	0.0022785			ARPC1A	1081	0.000962594
ALG6	2	0.97959	0.97944	1	18590	0	1.6167	0.02041	0.03787	0.910236	1082	2	1.6167			ARPC1B	1082	0.000962594
C14orf39	5	0.80427	0.89618	1	15963	1	0.17054	0.02041	0.064945	0.974556	1083	3	0.17054			ARPC2	1083	0.000962594
LZTS2	5	0.98871	0.98876	1	18760	0	0.86345	0.020427	0.064988	0.974556	1084	4	0.86345			ARPC3	1084	0.000962594
KLHL11	4	0.96355	0.96351	1	18282	0	1.4773	0.020468	0.06082	0.973493	1085	3	1.4773			ARPC4	1085	0.000962594
AQP11	4	0.90486	0.90955	1	17326	1	1.3573	0.0205	0.060886	0.973493	1086	3	1.3573			ARPC4-TTLL3	1086	0.000962594
SLC9A5	5	0.37817	0.60868	1	10391	2	0.29708	0.020504	0.065185	0.974556	1087	3	0.29708			ARPC5	1087	1.69378e-05
BPI	4	0.043847	0.12884	0.993277	2165	2	0.1488	0.02054	0.060973	0.973493	1088	2	0.1488			ARPC5L	1088	0.00199102
FAM81A	3	0.97944	0.97957	1	18588	0	1.1165	0.02056	0.052972	0.972214	1089	3	1.1165			ARPIN	1089	0.000962594
VPS35	2	0.97939	0.97925	1	18587	0	1.7009	0.020607	0.038241	0.911349	1090	2	1.7009			ARPP19	1090	0.000962594
ATRN	5	0.61727	0.7848	1	13768	2	1.2332	0.020624	0.065513	0.975425	1091	3	1.2332			ARPP21	1091	0.000962594
DLG4	3	0.97936	0.9795	1	18585	0	0.96307	0.020644	0.053179	0.972214	1092	3	0.96307			ARR3	1092	0.000962594
OR1L6	3	0.94284	0.94304	1	17911	0	1.0247	0.020677	0.053265	0.972214	1093	2	1.0247			ARRB1	1093	0.000962594
HLCS	2	0.97932	0.97917	1	18584	0	0.81192	0.020685	0.03839	0.911349	1094	2	0.81192			ARRB2	1094	0.000962594
STX10	3	0.97929	0.97944	1	18583	0	0.68895	0.020709	0.053345	0.972214	1095	3	0.68895			ARRDC1	1095	1.69378e-05
CHGA	3	0.78098	0.79808	1	15659	1	1.3106	0.020731	0.05341	0.972214	1096	2	1.3106			ARRDC2	1096	0.000962594
JPH3	3	0.97926	0.97941	1	18582	0	0.43563	0.020741	0.053436	0.972214	1097	3	0.43563			ARRDC3	1097	0.109487
GATA2	4	0.01193	0.039539	0.952651	719	2	-1.3609	0.020743	0.061386	0.973856	1098	2	-1.3609			ARRDC4	1098	1.69378e-05
LDHC	4	0.29971	0.51698	0.996603	9043	2	-0.17832	0.020744	0.061387	0.973856	1099	2	-0.17832			ARRDC5	1099	0.000962594
LYRM7	2	0.33483	0.4342	0.993277	9718	1	0.53604	0.020755	0.038514	0.911349	1100	1	0.53604			ARSA	1100	0.00225331
TYW1B	5	0.34912	0.57999	1	9950	2	0.99516	0.020762	0.065886	0.975425	1101	3	0.99516			ARSB	1101	0.000962594
GNA11	2	0.97922	0.97909	1	18581	0	1.0741	0.020775	0.038547	0.911349	1102	2	1.0741			ARSD	1102	1.69378e-05
NYAP1	3	0.85297	0.85418	1	16546	1	0.79924	0.020818	0.053626	0.972214	1103	2	0.79924			ARSE	1103	0.000962594
FAM96A	2	0.97918	0.97904	1	18580	0	1.3704	0.020821	0.03863	0.911349	1104	2	1.3704			ARSF	1104	0.000962594
KIAA1755	6	0.45683	0.70031	1	11617	1	0.84825	0.02085	0.074974	0.989515	1105	4	0.84825			ARSG	1105	0.000962594
SMURF1	3	0.97914	0.97929	1	18579	0	0.95532	0.020858	0.053723	0.972214	1106	3	0.95532			ARSH	1106	0.00225331
POLR2D	4	0.56263	0.71619	1	13089	1	1.9404	0.020873	0.061657	0.973856	1107	3	1.9404			ARSI	1107	0.00225331
TMCC2	4	0.89756	0.90441	1	17196	1	1.4874	0.020873	0.061657	0.973856	1108	3	1.4874			ARSJ	1108	0.000962594
RTKN	5	0.78845	0.88583	1	15749	2	-0.093278	0.02088	0.066196	0.975425	1109	2	-0.093278			ARSK	1109	0.000962594
CNTF	3	0.9791	0.97925	1	18578	0	1.0333	0.020897	0.053811	0.972214	1110	3	1.0333			ART1	1110	0.000962594
NPR1	3	0.33284	0.48683	0.993277	9681	1	1.8713	0.020906	0.053839	0.972214	1111	2	1.8713			ART3	1111	0.000962594
OLIG3	2	0.97909	0.97897	1	18577	0	1.1603	0.020908	0.038791	0.911349	1112	2	1.1603			ART4	1112	0.00457762
STKLD1	6	0.98295	0.98299	1	18661	1	0.32247	0.020929	0.075236	0.989515	1113	5	0.32247			ART5	1113	0.000962594
TESK2	5	0.11659	0.28725	0.993277	4702	2	1.04	0.020972	0.066456	0.975425	1114	3	1.04			ARTN	1114	1.69378e-05
FLYWCH2	5	0.56031	0.7545	1	13061	1	0.60115	0.020976	0.066465	0.975425	1115	3	0.60115			ARV1	1115	0.000962594
COX16	3	0.97897	0.97912	1	18575	0	1.2856	0.021031	0.05414	0.972214	1116	3	1.2856			ARVCF	1116	3.51793e-05
PTMS	2	0.20819	0.32766	0.993277	7078	1	0.58383	0.021038	0.039017	0.912562	1117	1	0.58383			ARX	1117	0.000962594
ENO4	3	0.53175	0.6678	1	12726	1	-0.62203	0.021064	0.054225	0.972214	1118	1	-0.62203			AS3MT	1118	0.000962594
GNAZ	5	0.50893	0.72833	1	12447	1	0.9718	0.021069	0.066715	0.975425	1119	4	0.9718			ASAH1	1119	0.000962594
DIP2C	2	0.97892	0.97879	1	18574	0	1.0046	0.021077	0.039091	0.912562	1120	2	1.0046			ASAH2	1120	0.000962594
VCX3A	5	0.0043943	0.018453	0.899147	302	3	-1.1777	0.021091	0.066783	0.975425	1121	1	-1.1777			ASAH2B	1121	0.000962594
XYLT1	3	0.93214	0.93225	1	17742	0	0.054209	0.02117	0.054488	0.972214	1122	1	0.054209			ASAP1	1122	0.00225331
CA8	4	0.83396	0.86796	1	16324	1	1.7718	0.021174	0.062303	0.973856	1123	3	1.7718			ASAP2	1123	0.000962594
TICRR	4	0.57195	0.72319	1	13217	1	2.3355	0.021174	0.062303	0.973856	1124	3	2.3355			ASAP3	1124	0.000962594
OR2A12	3	0.9788	0.97895	1	18572	0	0.63972	0.021204	0.054563	0.972214	1125	3	0.63972			ASB1	1125	1.69378e-05
MS4A3	5	0.6254	0.78921	1	13860	2	-0.12829	0.021232	0.067187	0.975425	1126	2	-0.12829			ASB10	1126	0.000962594
DLEU7	2	0.97876	0.97864	1	18571	0	1.0043	0.021236	0.039349	0.914572	1127	2	1.0043			ASB11	1127	0.000962594
RGS2	3	0.97869	0.97885	1	18570	0	0.50443	0.021306	0.054811	0.972214	1128	3	0.50443			ASB12	1128	0.000962594
IL15	5	0.73828	0.85427	1	15143	1	0.69576	0.02131	0.067384	0.975425	1129	3	0.69576			ASB13	1129	1.69378e-05
CNKSR1	5	0.80144	0.89431	1	15927	1	0.81729	0.02134	0.067464	0.975425	1130	4	0.81729			ASB14	1130	0.000962594
OR51I1	4	0.98276	0.98282	1	18655	0	1.2126	0.021349	0.062662	0.973856	1131	3	1.2126			ASB15	1131	0.000962594
IPO8	6	0.90154	0.95086	1	17263	1	1.059	0.021355	0.076587	0.989515	1132	5	1.059			ASB16	1132	0.000962594
CLK4	2	0.32643	0.42903	0.993277	9560	1	0.93654	0.021377	0.039595	0.915729	1133	1	0.93654			ASB17	1133	0.000962594
MANSC1	2	0.97856	0.97844	1	18567	0	2.1219	0.021444	0.039722	0.915729	1134	2	2.1219			ASB18	1134	0.000962594
FBXO46	3	0.92161	0.92168	1	17579	0	0.53723	0.021445	0.055148	0.972214	1135	2	0.53723			ASB2	1135	0.000962594
RGPD6	3	0.97852	0.97867	1	18565	0	1.1982	0.021477	0.055224	0.972214	1136	3	1.1982			ASB3	1136	0.00225331
PPP1R14A	3	0.9785	0.97864	1	18564	0	0.54959	0.021505	0.055295	0.972214	1137	3	0.54959			ASB4	1137	0.0970599
ACTC1	2	0.48385	0.53149	0.999454	12053	1	1.748	0.021533	0.039883	0.915729	1138	1	1.748			ASB5	1138	0.000962594
RARRES3	4	0.9653	0.96526	1	18319	0	1.0005	0.021552	0.063084	0.973856	1139	3	1.0005			ASB6	1139	0.000962594
PPP5D1	5	0.23785	0.46555	0.993277	7795	2	2.289	0.021606	0.068189	0.975425	1140	3	2.289			ASB7	1140	1.69378e-05
PINK1	3	0.97838	0.97852	1	18562	0	0.89678	0.021621	0.055562	0.972214	1141	3	0.89678			ASB8	1141	0.000962594
C2orf71	4	0.87196	0.88807	1	16809	1	0.93652	0.021652	0.063298	0.973856	1142	3	0.93652			ASB9	1142	1.69378e-05
MTSS1	3	0.35312	0.50761	0.995301	10012	1	1.5986	0.021654	0.055646	0.972214	1143	2	1.5986			ASCC1	1143	0.00225331
SERPINB12	5	0.95999	0.96102	1	18215	1	0.85161	0.021659	0.068323	0.975425	1144	4	0.85161			ASCC2	1144	0.000962594
TDRD7	4	0.28735	0.5015	0.99474	8811	2	0.60052	0.021661	0.063314	0.973856	1145	2	0.60052			ASCC3	1145	0.000962594
NLRP6	5	0.33856	0.56959	1	9766	3	-0.38256	0.021669	0.068351	0.975425	1146	2	-0.38256			ASCL1	1146	0.015308
SGTA	4	0.066454	0.18191	0.993277	3051	2	0.14142	0.021689	0.063384	0.973856	1147	2	0.14142			ASCL2	1147	0.00225331
VPS33A	4	0.62184	0.76167	1	13824	2	0.56129	0.021699	0.063406	0.973856	1148	2	0.56129			ASCL3	1148	0.000962594
CBX4	4	0.70782	0.81948	1	14827	1	0.86209	0.021705	0.063416	0.973856	1149	3	0.86209			ASCL4	1149	0.000962594
PRRX1	4	0.055959	0.15929	0.993277	2657	2	-0.58005	0.021756	0.063534	0.973856	1150	1	-0.58005			ASCL5	1150	3.51793e-05
SLC9A8	4	0.97441	0.97439	1	18475	0	0.71641	0.021791	0.063601	0.973856	1151	3	0.71641			ASF1A	1151	0.000962594
MLYCD	5	0.54988	0.7491	1	12932	2	0.025427	0.021862	0.068873	0.975511	1152	2	0.025427			ASF1B	1152	0.000962594
ZNF92	3	0.97812	0.97828	1	18555	0	1.885	0.021875	0.056172	0.972214	1153	3	1.885			ASGR1	1153	0.000962594
HPN	5	0.42663	0.65568	1	11141	2	0.34745	0.021947	0.069106	0.975511	1154	3	0.34745			ASGR2	1154	0.000962594
KLHL9	3	0.97804	0.97819	1	18553	0	1.0794	0.021959	0.056387	0.972214	1155	3	1.0794			ASH1L	1155	0.000962594
HMHA1	3	0.97798	0.97814	1	18552	0	0.85329	0.022016	0.056524	0.972214	1156	3	0.85329			ASH2L	1156	0.000962594
TMIE	5	0.36629	0.59705	1	10227	1	0.99375	0.02202	0.069306	0.975511	1157	4	0.99375			ASIC1	1157	0.000962594
PPP1R12A	5	0.9617	0.96246	1	18249	1	1.141	0.022025	0.069317	0.975511	1158	4	1.141			ASIC2	1158	0.000962594
APOBEC3C	6	0.7385	0.87541	1	15144	2	1.1759	0.022043	0.078799	0.989515	1159	4	1.1759			ASIC3	1159	0.000674114
ALG12	5	0.0031777	0.0136	0.87568	230	3	-1.6169	0.022075	0.069464	0.976683	1160	2	-1.6169			ASIC4	1160	0.00347607
YIPF5	3	0.90362	0.90368	1	17291	0	0.054521	0.022079	0.056656	0.972214	1161	1	0.054521			ASIC5	1161	1.69378e-05
TAS2R9	4	0.004469	0.015674	0.87568	305	3	-1.0341	0.02215	0.064344	0.974556	1162	1	-1.0341			ASIP	1162	0.000962594
LARP1B	3	0.97785	0.978	1	18548	0	2.0518	0.022151	0.056833	0.972214	1163	3	2.0518			ASL	1163	0.000962594
C11orf87	4	0.9658	0.96578	1	18328	0	1.3408	0.022156	0.064357	0.974556	1164	3	1.3408			ASMT	1164	0.000412341
OR4C13	4	0.69168	0.81454	1	14660	1	0.24103	0.022206	0.06449	0.974556	1165	2	0.24103			ASMTL	1165	0.000962594
COIL	5	0.74894	0.86081	1	15278	2	0.30285	0.022215	0.069811	0.976683	1166	3	0.30285			ASNA1	1166	0.000962594
PPP1R9A	2	0.97774	0.97761	1	18546	0	2.3083	0.022265	0.04126	0.930581	1167	2	2.3083			ASNS	1167	0.000962594
ITGA2B	3	0.97773	0.97788	1	18545	0	0.74951	0.022273	0.057121	0.972214	1168	3	0.74951			ASNSD1	1168	0.000962594
GPR151	5	0.19416	0.41859	0.993277	6753	3	-0.68413	0.022285	0.070005	0.977857	1169	2	-0.68413			ASPA	1169	0.00225331
MRAS	3	0.97771	0.97787	1	18543	0	0.56792	0.022287	0.057153	0.972214	1170	3	0.56792			ASPDH	1170	0.00225331
RFTN1	3	0.97768	0.97784	1	18542	0	0.94082	0.022324	0.057235	0.972214	1171	3	0.94082			ASPG	1171	0.000962594
KCNN2	3	0.85676	0.85759	1	16597	1	-0.2281	0.022375	0.057357	0.972214	1172	1	-0.2281			ASPH	1172	0.000962594
ATF6	5	0.99032	0.99036	1	18797	0	1.0434	0.02239	0.070271	0.977857	1173	4	1.0434			ASPHD1	1173	0.000962594
ME3	4	0.76873	0.84058	1	15512	1	1.1345	0.022423	0.064917	0.974556	1174	3	1.1345			ASPHD2	1174	0.000962594
ITPRIP	5	0.22491	0.45164	0.993277	7497	2	0.65732	0.022426	0.070372	0.977857	1175	3	0.65732			ASPM	1175	0.000962594
MCC	3	0.75669	0.78207	1	15376	1	0.87046	0.022449	0.057527	0.972214	1176	2	0.87046			ASPN	1176	0.00225331
MTRNR2L3	4	0.58326	0.73172	1	13351	2	0.4881	0.022471	0.065026	0.974556	1177	2	0.4881			ASPRV1	1177	0.000962594
TM9SF1	4	0.24088	0.44085	0.993277	7878	2	-0.31226	0.022539	0.065167	0.974556	1178	2	-0.31226			ASPSCR1	1178	0.000962594
SH3D19	5	0.69234	0.82705	1	14669	2	1.0414	0.022576	0.070773	0.977857	1179	3	1.0414			ASRGL1	1179	0.000962594
POTEB2	3	0.69998	0.74806	1	14755	1	1.1272	0.022586	0.057845	0.972214	1180	2	1.1272			ASS1	1180	0.000962594
SIGLEC7	4	0.21304	0.40313	0.993277	7198	2	-0.23474	0.022606	0.065321	0.974556	1181	2	-0.23474			ASTE1	1181	1.69378e-05
CD22	4	0.96103	0.96095	1	18233	0	0.98329	0.022616	0.065338	0.974556	1182	3	0.98329			ASTL	1182	0.000962594
CAPS2	4	0.92685	0.92729	1	17667	1	0.74358	0.022623	0.065353	0.974556	1183	3	0.74358			ASTN1	1183	0.0122381
TACSTD2	5	0.77062	0.87434	1	15528	2	0.82739	0.022636	0.070938	0.977857	1184	3	0.82739			ASTN2	1184	1.69378e-05
C22orf42	3	0.12701	0.26915	0.993277	5026	1	0.29379	0.022671	0.058058	0.972214	1185	2	0.29379			ASUN	1185	0.000962594
AGO1	6	0.1743	0.39842	0.993277	6251	4	-0.8151	0.022677	0.080565	0.991959	1186	2	-0.8151			ASXL1	1186	0.000962594
GPR27	5	0.017021	0.064355	0.98364	974	3	-1.2232	0.022707	0.071107	0.977857	1187	1	-1.2232			ASXL2	1187	0.000962594
AGAP4	4	0.79511	0.85091	1	15840	1	0.78165	0.022713	0.065548	0.975425	1188	3	0.78165			ASXL3	1188	0.000412341
IRS4	1	0.97727	0.97733	1	18536	0	2.7419	0.02273	0.022691	0.880908	1189	1	2.7419			ASZ1	1189	0.00225331
AGXT2	3	0.97726	0.97744	1	18535	0	0.5674	0.022738	0.058249	0.972214	1190	3	0.5674			ATAD1	1190	0.000962594
BRAP	5	0.75882	0.86694	1	15404	2	0.60328	0.02274	0.071191	0.977857	1191	3	0.60328			ATAD2	1191	0.000962594
HNRNPLL	5	0.79625	0.89087	1	15861	1	0.84811	0.022755	0.071232	0.977857	1192	4	0.84811			ATAD2B	1192	0.000962594
CFAP47	4	0.39608	0.59326	1	10664	1	0.23956	0.022769	0.065668	0.975425	1193	2	0.23956			ATAD3A	1193	0.000962594
PIGH	5	0.89111	0.9246	1	17087	1	0.49999	0.022821	0.071413	0.978924	1194	4	0.49999			ATAD3B	1194	0.00225331
KIF11	4	0.57479	0.72536	1	13247	1	2.1662	0.022834	0.065807	0.975425	1195	3	2.1662			ATAD3C	1195	0.000962594
CCDC154	5	0.27711	0.5068	0.995301	8625	3	-0.17101	0.022917	0.071692	0.981335	1196	2	-0.17101			ATAD5	1196	0.000962594
AZIN1	1	0.97706	0.9771	1	18532	0	2.9833	0.022944	0.022898	0.880908	1197	1	2.9833			ATAT1	1197	0.000962594
PRB4	2	0.97702	0.97688	1	18531	0	1.4362	0.022983	0.042544	0.940842	1198	2	1.4362			ATCAY	1198	0.00225331
EFHB	4	0.84701	0.87436	1	16466	1	1.1795	0.023003	0.066168	0.975425	1199	3	1.1795			ATE1	1199	0.000962594
ID2	4	0.34058	0.5531	1	9812	2	-0.029019	0.023042	0.06625	0.975425	1200	2	-0.029019			ATF1	1200	0.000962594
UNC93B1	5	0.92043	0.93689	1	17562	1	0.88971	0.023058	0.072104	0.981825	1201	4	0.88971			ATF2	1201	0.000962594
DUOX2	3	0.95084	0.9511	1	18048	0	0.97089	0.023087	0.059061	0.972214	1202	2	0.97089			ATF3	1202	0.000962594
TFDP2	4	0.32234	0.53995	0.999973	9484	2	-0.13214	0.023162	0.066521	0.975425	1203	2	-0.13214			ATF4	1203	0.000962594
LOC643802	3	0.37956	0.53448	0.999521	10413	1	0.3431	0.023178	0.059286	0.972214	1204	2	0.3431			ATF5	1204	0.00225331
HMGN3	3	0.97681	0.977	1	18527	0	1.3411	0.023193	0.059331	0.972214	1205	3	1.3411			ATF6	1205	0.00972465
SFTPA1	3	0.9768	0.97699	1	18526	0	0.47834	0.0232	0.059349	0.972214	1206	3	0.47834			ATF6B	1206	0.000962594
KLF11	3	0.054347	0.12943	0.993277	2587	2	-0.16079	0.02322	0.059411	0.972214	1207	1	-0.16079			ATF7	1207	0.000962594
MUCL1	3	0.97677	0.97696	1	18523	0	0.33349	0.023234	0.059449	0.972214	1208	3	0.33349			ATF7IP	1208	0.00225331
CNTFR	3	0.97674	0.97694	1	18521	0	0.90539	0.023255	0.059502	0.972214	1209	3	0.90539			ATF7IP2	1209	0.000962594
H3F3B	4	0.69525	0.81561	1	14697	1	0.95179	0.023266	0.066738	0.975425	1210	3	0.95179			ATG10	1210	0.000962594
PKD2L2	4	0.010525	0.035201	0.952651	634	3	-2.6368	0.023275	0.066754	0.975425	1211	1	-2.6368			ATG101	1211	0.000962594
JPH2	6	0.032456	0.11622	0.993277	1707	3	-0.20971	0.023322	0.082127	0.992028	1212	2	-0.20971			ATG12	1212	0.000962594
EMC2	4	0.60096	0.74533	1	13564	2	0.55568	0.023461	0.067153	0.975425	1213	2	0.55568			ATG13	1213	0.000962594
FAM73B	3	0.97653	0.97671	1	18517	0	0.73101	0.023473	0.059985	0.972546	1214	3	0.73101			ATG14	1214	0.000962594
NUMB	2	0.97652	0.97639	1	18515	0	0.70814	0.02348	0.043425	0.948232	1215	2	0.70814			ATG16L1	1215	0.000962594
TMEM200B	3	0.9641	0.96431	1	18293	0	1.0789	0.023516	0.060092	0.973194	1216	3	1.0789			ATG16L2	1216	0.000962594
GBE1	5	0.91718	0.93534	1	17518	1	0.26218	0.023584	0.073482	0.988604	1217	3	0.26218			ATG2A	1217	0.000962594
PUS3	2	0.97638	0.97626	1	18514	0	2.5205	0.023618	0.043685	0.948545	1218	2	2.5205			ATG2B	1218	0.000962594
PDE11A	3	0.95603	0.95633	1	18151	0	1.2037	0.023642	0.060403	0.973493	1219	2	1.2037			ATG3	1219	0.000962594
MCEE	4	0.82256	0.86271	1	16181	1	0.94336	0.023746	0.067762	0.975425	1220	3	0.94336			ATG4A	1220	0.000962594
ITGBL1	5	0.64318	0.79907	1	14061	2	0.74963	0.023772	0.073956	0.989515	1221	3	0.74963			ATG4B	1221	0.000962594
EAF1	2	0.12754	0.2123	0.993277	5039	1	1.253	0.023837	0.044084	0.952231	1222	1	1.253			ATG4C	1222	0.000962594
TBC1D19	3	0.97612	0.9763	1	18510	0	0.71334	0.023876	0.060981	0.973493	1223	3	0.71334			ATG4D	1223	0.000962594
TTC9	4	0.081443	0.20662	0.993277	3581	2	-0.25559	0.023893	0.068067	0.975425	1224	2	-0.25559			ATG5	1224	0.000962594
TTLL3	3	0.97609	0.97627	1	18509	0	0.72915	0.023912	0.061068	0.973856	1225	3	0.72915			ATG7	1225	0.000962594
TCP1	4	0.97441	0.97439	1	18473	0	2.1592	0.02398	0.068258	0.975425	1226	3	2.1592			ATG9A	1226	0.000962594
CYP4A22	4	0.86744	0.88544	1	16743	1	1.346	0.024003	0.068306	0.975425	1227	3	1.346			ATG9B	1227	0.000962594
SLC4A3	5	0.32218	0.55301	1	9479	3	-0.55086	0.024035	0.074632	0.989515	1228	2	-0.55086			ATHL1	1228	0.000962594
GAL3ST3	4	0.036559	0.1097	0.993277	1870	2	-0.43267	0.024061	0.068439	0.975425	1229	2	-0.43267			ATIC	1229	0.000962594
CXorf51B	5	0.60959	0.78062	1	13680	2	0.95228	0.02411	0.074839	0.989515	1230	3	0.95228			ATL1	1230	0.000962594
RAB1A	3	0.97588	0.97607	1	18507	0	1.4859	0.024119	0.061545	0.973856	1231	3	1.4859			ATL2	1231	0.000412341
CORIN	3	0.27413	0.42603	0.993277	8565	2	-1.647	0.024149	0.061613	0.973856	1232	1	-1.647			ATL3	1232	0.000962594
OTOP2	4	0.7885	0.84818	1	15750	1	1.3267	0.024172	0.068676	0.975425	1233	3	1.3267			ATM	1233	0.000957806
ANKRD53	4	0.14152	0.30033	0.993277	5410	2	-0.18415	0.024181	0.068695	0.975425	1234	2	-0.18415			ATMIN	1234	0.000962594
FAM20A	5	0.39857	0.62871	1	10702	2	0.066471	0.024249	0.075221	0.989515	1235	2	0.066471			ATN1	1235	0.0115053
GABBR1	3	0.80474	0.81488	1	15970	1	2.0077	0.024288	0.061937	0.973856	1236	2	2.0077			ATOH1	1236	0.000962594
OR8G2	2	0.97568	0.97556	1	18494	0	1.3223	0.02432	0.044917	0.958959	1237	2	1.3223			ATOH7	1237	0.000962594
TNFSF8	4	0.98415	0.98418	1	18676	0	1.0838	0.024326	0.06899	0.975511	1238	3	1.0838			ATOH8	1238	0.000962594
NLGN4Y	4	0.97232	0.97231	1	18435	0	0.51965	0.024352	0.069043	0.975511	1239	3	0.51965			ATOX1	1239	0.000962594
PNLIP	3	0.56296	0.68092	1	13097	1	-0.011755	0.02436	0.062103	0.973856	1240	1	-0.011755			ATP10A	1240	0.00225331
RFTN2	3	0.97563	0.97582	1	18493	0	0.4807	0.02437	0.06213	0.973856	1241	3	0.4807			ATP10B	1241	0.000962594
GTF2E1	3	0.26047	0.41185	0.993277	8282	2	-3.0692	0.024402	0.062208	0.973856	1242	1	-3.0692			ATP10D	1242	0.0018667
LAG3	6	0.14215	0.35163	0.993277	5421	3	0.46256	0.02447	0.08488	0.994698	1243	3	0.46256			ATP11A	1243	0.000962594
KHNYN	3	0.97549	0.97567	1	18491	0	0.60783	0.024511	0.062483	0.973856	1244	3	0.60783			ATP11AUN	1244	0.00225331
MTRF1L	2	0.48319	0.53103	0.999454	12041	1	0.45379	0.0246	0.045412	0.958959	1245	1	0.45379			ATP11B	1245	0.000962594
DNAI2	5	0.14282	0.33521	0.993277	5440	1	0.88662	0.024601	0.076141	0.989515	1246	4	0.88662			ATP11C	1246	0.000962594
CASP6	1	0.97537	0.97543	1	18490	0	1.449	0.024632	0.024526	0.889795	1247	1	1.449			ATP12A	1247	1.69378e-05
RASA2	4	0.83346	0.86772	1	16300	1	0.47081	0.024651	0.069659	0.976683	1248	3	0.47081			ATP13A1	1248	0.000962594
C5AR1	3	0.82213	0.82827	1	16172	1	2.2057	0.024697	0.062924	0.973856	1249	2	2.2057			ATP13A2	1249	0.000962594
HIST1H3G	3	0.97524	0.97542	1	18489	0	0.70436	0.024762	0.06308	0.973856	1250	3	0.70436			ATP13A3	1250	0.0944842
CYP2J2	5	0.15075	0.34928	0.993277	5650	4	-0.5036	0.024811	0.076683	0.989515	1251	1	-0.5036			ATP13A5	1251	0.000962594
ALG9	4	0.94548	0.94538	1	17946	0	1.1649	0.024863	0.070098	0.977857	1252	3	1.1649			ATP1A1	1252	0.000962594
FXYD4	4	0.81147	0.85779	1	16064	1	0.92378	0.024868	0.070109	0.977857	1253	3	0.92378			ATP1A2	1253	0.000962594
SENP1	3	0.89249	0.89257	1	17119	0	1.0402	0.024877	0.063364	0.973856	1254	2	1.0402			ATP1A3	1254	0.00225331
RNF175	5	0.87389	0.91867	1	16842	1	0.36581	0.024937	0.077021	0.989515	1255	4	0.36581			ATP1A4	1255	0.000962594
HPS5	3	0.0029786	0.0083057	0.826785	222	2	-0.81125	0.02495	0.063542	0.973856	1256	1	-0.81125			ATP1B1	1256	1.69378e-05
ZNF268	5	0.49226	0.71681	1	12197	3	-0.29796	0.024962	0.077087	0.989515	1257	2	-0.29796			ATP1B2	1257	0.000962594
TPSD1	3	0.97502	0.97518	1	18488	0	1.0619	0.024985	0.063616	0.973856	1258	3	1.0619			ATP1B3	1258	0.000962594
PIEZO2	4	0.21374	0.40409	0.993277	7216	2	-0.46909	0.025016	0.070429	0.977857	1259	1	-0.46909			ATP1B4	1259	0.000962594
FTCD	6	0.22082	0.46281	0.993277	7399	3	0.03482	0.025054	0.086266	0.994825	1260	3	0.03482			ATP2A1	1260	0.000962594
DPF2	3	0.97492	0.97508	1	18487	0	1.0473	0.025084	0.06387	0.974556	1261	3	1.0473			ATP2A2	1261	1.69378e-05
ABI3	3	0.83767	0.84088	1	16356	1	1.5279	0.025096	0.063891	0.974556	1262	2	1.5279			ATP2A3	1262	1.69378e-05
SCML2	3	0.32805	0.48196	0.993277	9580	2	-0.5229	0.025119	0.063937	0.974556	1263	1	-0.5229			ATP2B1	1263	0.000962594
ANKRD18B	5	0.81788	0.90297	1	16138	1	0.50121	0.025153	0.077579	0.989515	1264	4	0.50121			ATP2B2	1264	0.000962594
POLR3G	5	0.4479	0.67587	1	11482	2	0.31014	0.025161	0.077602	0.989515	1265	3	0.31014			ATP2B3	1265	0.000962594
ADAM23	3	0.33074	0.48469	0.993277	9639	1	0.15131	0.025161	0.064049	0.974556	1266	1	0.15131			ATP2B4	1266	0.00225331
2020-09-09	1	0.97482	0.97486	1	18485	0	3.8763	0.025175	0.025099	0.889795	1267	1	3.8763			ATP2C1	1267	0.000962594
FKBP3	4	0.15934	0.32659	0.993277	5865	2	0.4181	0.025199	0.070813	0.977857	1268	2	0.4181			ATP2C2	1268	0.000962594
MTRNR2L5	1	0.97475	0.97479	1	18484	0	2.8124	0.025247	0.025169	0.889795	1269	1	2.8124			ATP4A	1269	0.000962594
ALPPL2	4	0.95581	0.95575	1	18138	0	0.83375	0.02526	0.070933	0.977857	1270	3	0.83375			ATP4B	1270	0.000962594
YY1AP1	4	0.45147	0.63369	1	11536	1	1.5167	0.02527	0.070956	0.977857	1271	3	1.5167			ATP5A1	1271	0.000962594
TCTEX1D4	3	0.97471	0.97487	1	18483	0	0.36401	0.025287	0.064351	0.974556	1272	3	0.36401			ATP5B	1272	0.00225331
SPANXN2	5	0.29021	0.52037	0.996668	8868	3	-0.72879	0.025296	0.077955	0.989515	1273	2	-0.72879			ATP5C1	1273	0.000962594
ABCB11	3	0.94619	0.94639	1	17954	0	1.0068	0.025339	0.064466	0.974556	1274	2	1.0068			ATP5D	1274	0.00225331
IGLL5	5	0.63453	0.79427	1	13956	1	0.3182	0.025348	0.078095	0.989515	1275	3	0.3182			ATP5E	1275	0.00225331
SLC35C1	4	0.91989	0.92131	1	17550	1	1.8583	0.025349	0.071125	0.977857	1276	3	1.8583			ATP5F1	1276	0.000962594
EMD	5	0.41377	0.64339	1	10942	2	1.3429	0.025354	0.078113	0.989515	1277	3	1.3429			ATP5G1	1277	0.000962594
NXNL1	3	0.14934	0.29351	0.993277	5619	2	-0.63815	0.025372	0.064552	0.974556	1278	1	-0.63815			ATP5G2	1278	0.000962594
AURKA	2	0.84005	0.83979	1	16384	0	1.9825	0.025419	0.04684	0.961416	1279	1	1.9825			ATP5G3	1279	0.000962594
CCBL2	3	0.22106	0.37039	0.993277	7405	1	1.2547	0.02542	0.064658	0.974556	1280	2	1.2547			ATP5H	1280	0.00225331
ITGB8	3	0.97457	0.97474	1	18482	0	0.48295	0.025431	0.064688	0.974556	1281	3	0.48295			ATP5I	1281	1.69378e-05
C1QBP	5	0.99078	0.99084	1	18806	0	0.91975	0.025435	0.078347	0.989515	1282	4	0.91975			ATP5J	1282	0.000962594
P2RY13	5	0.97378	0.97387	1	18461	0	0.47149	0.025464	0.078417	0.989515	1283	4	0.47149			ATP5J2	1283	0.000962594
RASGEF1C	3	0.97451	0.97468	1	18481	0	0.43157	0.02549	0.064833	0.974556	1284	3	0.43157			ATP5J2-PTCD1	1284	1.69378e-05
CENPBD1	3	0.97449	0.97466	1	18480	0	1.5717	0.025505	0.064868	0.974556	1285	3	1.5717			ATP5L	1285	0.00225331
KCNQ5	5	0.089127	0.23433	0.993277	3842	1	1.0672	0.025506	0.078552	0.989515	1286	4	1.0672			ATP5L2	1286	0.000962594
TOB1	2	0.97443	0.97434	1	18479	0	2.1685	0.025567	0.047124	0.961416	1287	2	2.1685			ATP5O	1287	0.05071
PROCR	5	0.73431	0.85182	1	15110	2	0.74627	0.025646	0.078916	0.989515	1288	3	0.74627			ATP5S	1288	0.000962594
NT5C2	3	0.90362	0.90368	1	17292	0	0.94974	0.025665	0.065226	0.974556	1289	2	0.94974			ATP5SL	1289	3.51793e-05
FZD4	2	0.21078	0.33122	0.993277	7145	1	0.36194	0.025701	0.047349	0.961416	1290	1	0.36194			ATP6AP1	1290	3.51793e-05
PPP2R5B	5	0.021934	0.080823	0.993277	1201	1	0.2926	0.025736	0.07917	0.989515	1291	2	0.2926			ATP6AP1L	1291	0.00225331
SYCP3	4	0.35921	0.56658	1	10111	2	0.78459	0.025738	0.071922	0.981825	1292	2	0.78459			ATP6AP2	1292	0.000962594
PARVB	5	0.96401	0.96448	1	18286	1	0.83236	0.025758	0.079217	0.989515	1293	4	0.83236			ATP6V0A1	1293	0.000962594
SCAND1	4	0.084552	0.21164	0.993277	3686	2	0.018774	0.025801	0.072049	0.981825	1294	2	0.018774			ATP6V0A2	1294	0.000962594
UQCRQ	5	0.66187	0.80946	1	14296	1	1.2965	0.025831	0.079381	0.989515	1295	4	1.2965			ATP6V0A4	1295	0.000962594
MTO1	3	0.97412	0.97427	1	18467	0	1.6183	0.025883	0.065729	0.975425	1296	3	1.6183			ATP6V0B	1296	0.0440839
SALL3	4	0.96273	0.96268	1	18268	0	1.3905	0.025894	0.072251	0.982624	1297	3	1.3905			ATP6V0C	1297	0.000962594
ZHX1-C8orf76	5	0.29238	0.5226	0.996668	8909	2	0.17994	0.025932	0.07965	0.989515	1298	1	0.17994			ATP6V0D1	1298	0.00225331
UGT2A1	3	0.974	0.97415	1	18466	0	1.2402	0.025995	0.065996	0.975425	1299	3	1.2402			ATP6V0D2	1299	0.000962594
SEMA3E	4	0.16285	0.33173	0.993277	5954	1	0.81532	0.026043	0.072552	0.985308	1300	3	0.81532			ATP6V0E1	1300	0.000962594
SPATA31D1	4	0.0877	0.21665	0.993277	3796	2	0.50981	0.026082	0.072626	0.985615	1301	2	0.50981			ATP6V0E2	1301	0.000962594
RASL11B	6	0.54264	0.76259	1	12858	3	0.46969	0.026098	0.088752	0.994825	1302	3	0.46969			ATP6V1A	1302	0.000962594
DAZ1	5	0.90644	0.93059	1	17347	1	0.33637	0.026118	0.080138	0.99188	1303	4	0.33637			ATP6V1B1	1303	0.000962594
ZSWIM3	3	0.97388	0.97403	1	18465	0	0.64243	0.02612	0.066301	0.975425	1304	3	0.64243			ATP6V1B2	1304	0.000962594
SRSF4	5	0.17974	0.39856	0.993277	6393	4	-0.47207	0.026142	0.080194	0.99188	1305	1	-0.47207			ATP6V1C1	1305	0.000962594
SLAMF9	3	0.97383	0.97397	1	18464	0	1.535	0.026173	0.066407	0.975425	1306	3	1.535			ATP6V1C2	1306	0.000962594
PTPRZ1	5	0.59914	0.77502	1	13533	2	0.022232	0.026206	0.080378	0.99188	1307	2	0.022232			ATP6V1D	1307	0.015308
DLX2	2	0.97379	0.97368	1	18462	0	0.74713	0.026206	0.048223	0.965366	1308	2	0.74713			ATP6V1E1	1308	0.000962594
C2CD5	4	0.025631	0.079967	0.993277	1387	2	-0.32838	0.026222	0.072917	0.987444	1309	2	-0.32838			ATP6V1E2	1309	0.000962594
ECHDC2	4	0.19531	0.37821	0.993277	6782	2	-0.43271	0.026222	0.072917	0.987444	1310	2	-0.43271			ATP6V1F	1310	0.000962594
CHMP1A	5	0.9859	0.98598	1	18700	0	1.3075	0.026223	0.080434	0.99188	1311	3	1.3075			ATP6V1G1	1311	0.00225331
KDM4B	5	0.7599	0.86764	1	15417	1	0.74896	0.026244	0.080494	0.99188	1312	3	0.74896			ATP6V1G2	1312	0.000962594
GRPR	5	0.37222	0.6029	1	10308	2	0.23288	0.026245	0.080496	0.99188	1313	3	0.23288			ATP6V1G3	1313	0.000962594
HTR1A	1	0.97372	0.97379	1	18459	0	3.8415	0.026283	0.026215	0.889795	1314	1	3.8415			ATP6V1H	1314	0.000962594
TDRD12	3	0.22501	0.37451	0.993277	7501	2	-1.0558	0.0263	0.066714	0.975425	1315	1	-1.0558			ATP7A	1315	0.000346705
KRT37	3	0.89249	0.89257	1	17121	0	0.77272	0.026314	0.066744	0.975425	1316	2	0.77272			ATP7B	1316	1.69378e-05
KLHL17	4	0.24759	0.44976	0.993277	8027	2	0.27771	0.026334	0.073145	0.987909	1317	2	0.27771			ATP8A1	1317	1.69378e-05
HOXA7	5	0.74783	0.86012	1	15266	2	0.78163	0.026352	0.08078	0.992028	1318	3	0.78163			ATP8A2	1318	0.000962594
NR0B2	3	0.73796	0.77037	1	15140	1	0.16375	0.026384	0.066907	0.975425	1319	1	0.16375			ATP8B1	1319	0.000962594
SHISA9	4	0.76379	0.83877	1	15462	1	1.035	0.026387	0.07325	0.988306	1320	3	1.035			ATP8B2	1320	0.000962594
ADAM32	6	0.025927	0.097669	0.993277	1398	2	0.18596	0.026398	0.089465	0.994825	1321	3	0.18596			ATP8B3	1321	0.0122381
DNM1	4	0.22804	0.42357	0.993277	7567	2	-0.41628	0.026421	0.073324	0.988306	1322	2	-0.41628			ATP8B4	1322	1.69378e-05
TNFRSF1B	5	0.96186	0.96261	1	18251	1	0.56577	0.026462	0.081075	0.992028	1323	4	0.56577			ATP9A	1323	0.000962594
CDC37L1	3	0.81547	0.82298	1	16110	1	0.97039	0.026472	0.067127	0.975425	1324	2	0.97039			ATP9B	1324	0.00225331
BRI3	5	0.97813	0.97828	1	18556	0	0.84786	0.026493	0.081154	0.992028	1325	3	0.84786			ATPAF1	1325	0.000962594
ELSPBP1	3	0.9735	0.97364	1	18458	0	0.44767	0.026503	0.067199	0.975425	1326	3	0.44767			ATPAF2	1326	0.0111932
CYP4Z1	2	0.9735	0.97339	1	18457	0	2.6867	0.026503	0.048756	0.965366	1327	2	2.6867			ATPIF1	1327	0.000962594
MRPL9	6	0.89004	0.94831	1	17079	2	-0.081956	0.026515	0.089754	0.994825	1328	2	-0.081956			ATR	1328	0.00225331
EIF4EBP1	3	0.46469	0.61992	1	11739	1	1.9413	0.026592	0.067419	0.975425	1329	2	1.9413			ATRAID	1329	0.000962594
EFS	4	0.29771	0.51446	0.996603	8993	1	0.97292	0.026608	0.073703	0.988957	1330	2	0.97292			ATRIP	1330	0.000962594
OR10P1	2	0.57361	0.59703	1	13237	1	0.72684	0.026647	0.049026	0.965366	1331	1	0.72684			ATRN	1331	0.0108061
SLC9A3	2	0.87463	0.87445	1	16854	0	2.3514	0.026647	0.049026	0.965366	1332	1	2.3514			ATRNL1	1332	0.000962594
CTF1	3	0.82429	0.82996	1	16206	1	1.4006	0.026675	0.06761	0.975425	1333	2	1.4006			ATRX	1333	0.000962594
OR4D5	3	0.19842	0.34644	0.993277	6862	2	-0.87728	0.026679	0.067619	0.975425	1334	1	-0.87728			ATXN1	1334	0.000962594
DIEXF	4	0.86763	0.88555	1	16745	1	1.1794	0.026709	0.073917	0.989515	1335	3	1.1794			ATXN10	1335	0.000962594
CTRL0036	1	0.97327	0.97336	1	18454	0	1.7769	0.026734	0.026676	0.889795	1336	1	1.7769			ATXN1L	1336	0.000962594
RTP2	2	0.94004	0.93996	1	17856	0	2.3498	0.02676	0.049226	0.965366	1337	2	2.3498			ATXN2	1337	0.000962594
CYB5B	4	0.88169	0.89385	1	16953	1	1.9922	0.026771	0.074037	0.989515	1338	3	1.9922			ATXN2L	1338	0.000962594
USP14	5	0.22693	0.45381	0.993277	7538	3	-0.65708	0.026771	0.081931	0.992028	1339	2	-0.65708			ATXN3	1339	0.00225331
GPR171	5	0.32044	0.55129	1	9447	1	0.52882	0.026804	0.082016	0.992028	1340	4	0.52882			ATXN3L	1340	1.69378e-05
AGPAT5	6	0.33345	0.60437	1	9692	2	1.1757	0.026832	0.090504	0.994825	1341	4	1.1757			ATXN7	1341	0.000962594
HS6ST1	6	0.54201	0.76213	1	12848	2	0.1297	0.026856	0.090568	0.994825	1342	3	0.1297			ATXN7L1	1342	0.000962594
DHX8	3	0.52029	0.66307	1	12583	1	1.191	0.026864	0.068028	0.975425	1343	2	1.191			ATXN7L2	1343	1.69378e-05
RPL15	4	0.92781	0.9281	1	17678	1	2.0459	0.02688	0.074257	0.989515	1344	3	2.0459			ATXN7L3	1344	0.00225331
TIGD4	2	0.97311	0.97299	1	18452	0	1.6312	0.026891	0.049466	0.965366	1345	2	1.6312			ATXN7L3B	1345	0.000962594
MMGT1	5	0.96547	0.96578	1	18321	1	1.4791	0.026914	0.082313	0.992028	1346	4	1.4791			AUH	1346	0.000962594
G3BP1	3	0.31421	0.46777	0.993277	9335	1	2.6527	0.026929	0.068195	0.975425	1347	2	2.6527			AUNIP	1347	0.0108061
CLEC9A	3	0.97296	0.9731	1	18449	0	0.44748	0.027041	0.068468	0.975425	1348	3	0.44748			AUP1	1348	0.000962594
SRI	5	0.61121	0.7815	1	13697	2	0.036269	0.027062	0.08271	0.992783	1349	2	0.036269			AURKA	1349	0.0170887
ANAPC1	3	0.41674	0.57204	1	10984	1	2.6526	0.027088	0.068564	0.975425	1350	2	2.6526			AURKAIP1	1350	0.000962594
C17orf112	3	0.39625	0.55137	1	10668	2	-0.80665	0.0271	0.068589	0.975425	1351	1	-0.80665			AURKB	1351	0.000962594
CCND3	2	0.97283	0.97271	1	18448	0	2.8798	0.027166	0.049936	0.965366	1352	2	2.8798			AURKC	1352	0.000962594
ARHGEF18	4	0.23555	0.43379	0.993277	7747	2	0.46184	0.027191	0.074897	0.989515	1353	2	0.46184			AUTS2	1353	1.69378e-05
TBCCD1	4	0.13462	0.28996	0.993277	5232	2	-0.21153	0.027203	0.074921	0.989515	1354	2	-0.21153			AVEN	1354	0.000962594
TNNI3K	3	0.9665	0.96672	1	18337	0	0.94032	0.027269	0.068985	0.975511	1355	3	0.94032			AVIL	1355	1.69378e-05
CMTM4	4	0.056472	0.16057	0.993277	2676	3	-1.872	0.027315	0.075152	0.989515	1356	1	-1.872			AVL9	1356	0.00225331
TMEM31	5	0.89489	0.92605	1	17149	1	0.63828	0.027331	0.083404	0.994698	1357	3	0.63828			AVP	1357	0.000962594
OR11H2	2	0.40661	0.47945	0.993277	10813	1	0.141	0.027352	0.050291	0.965366	1358	1	0.141			AVPI1	1358	0.000962594
PDIA2	3	0.066406	0.15464	0.993277	3050	2	-1.3052	0.027395	0.069281	0.975511	1359	1	-1.3052			AVPR1A	1359	0.000674114
MCMDC2	3	0.9726	0.97276	1	18447	0	0.35541	0.027398	0.069285	0.975511	1360	3	0.35541			AVPR1B	1360	0.000962594
HERC6	4	0.97816	0.97825	1	18557	0	0.86319	0.027422	0.07538	0.989515	1361	2	0.86319			AVPR2	1361	0.000962594
HNRNPCL2	5	0.37987	0.61038	1	10418	1	0.27264	0.027462	0.083728	0.994698	1362	3	0.27264			AWAT1	1362	0.000962594
KMT2B	3	0.91286	0.91297	1	17448	0	1.7626	0.027531	0.069579	0.976683	1363	2	1.7626			AWAT2	1363	0.000962594
DRGX	5	0.49172	0.71631	1	12188	1	0.58317	0.027541	0.083947	0.994698	1364	3	0.58317			AXDND1	1364	0.000962594
C1QL4	3	0.97245	0.97261	1	18446	0	1.6522	0.027546	0.069618	0.976683	1365	3	1.6522			AXIN1	1365	0.000962594
BST2	2	0.82293	0.82254	1	16184	0	2.179	0.02755	0.050627	0.965366	1366	1	2.179			AXIN2	1366	0.0116672
SLC4A9	5	0.086702	0.2295	0.993277	3760	3	-0.93878	0.027582	0.084056	0.994698	1367	2	-0.93878			AXL	1367	0.000962594
GNGT2	2	0.97241	0.97229	1	18445	0	3.0049	0.027585	0.05069	0.965366	1368	2	3.0049			AZGP1	1368	1.69378e-05
FBLN2	4	0.47975	0.65447	1	11988	2	0.48613	0.02759	0.075727	0.989515	1369	2	0.48613			AZI2	1369	0.000962594
CGGBP1	3	0.97239	0.97255	1	18444	0	0.45972	0.027609	0.069766	0.976683	1370	3	0.45972			AZIN1	1370	0.0550694
CAPRIN1	1	0.97235	0.97243	1	18443	0	1.9519	0.027649	0.027592	0.900693	1371	1	1.9519			AZIN2	1371	0.000962594
CDHR1	2	0.97224	0.97212	1	18431	0	2.7282	0.027756	0.050962	0.965366	1372	2	2.7282			AZU1	1372	0.000962594
MXRA5	3	0.11306	0.24533	0.993277	4596	1	1.4912	0.027788	0.070187	0.977857	1373	2	1.4912			B2M	1373	0.000962594
CEP68	4	0.33229	0.54717	1	9667	1	1.1206	0.027789	0.076129	0.989515	1374	3	1.1206			B3GALNT1	1374	0.000962594
MICAL3	4	0.98268	0.98273	1	18654	0	0.41448	0.027819	0.076191	0.989515	1375	3	0.41448			B3GALNT2	1375	0.00225331
GLI4	5	0.87593	0.91934	1	16873	1	2.0018	0.027853	0.084737	0.994698	1376	3	2.0018			B3GALT1	1376	0.000962594
TNFRSF1A	3	0.18466	0.33176	0.993277	6508	1	0.051541	0.027858	0.070347	0.977857	1377	1	0.051541			B3GALT2	1377	0.000962594
PDHA1	3	0.92114	0.9212	1	17570	0	2.013	0.027888	0.070428	0.977857	1378	2	2.013			B3GALT4	1378	0.000962594
LYRM5	2	0.97211	0.97199	1	18430	0	2.2274	0.02789	0.051209	0.965366	1379	2	2.2274			B3GALT5	1379	0.000962594
MRS2	2	0.97211	0.97199	1	18429	0	1.6671	0.02789	0.051209	0.965366	1380	2	1.6671			B3GALT6	1380	1.69378e-05
KCNU1	2	0.31769	0.42376	0.993277	9387	1	1.2427	0.027902	0.051231	0.965366	1381	1	1.2427			B3GAT1	1381	0.000962594
RFC2	2	0.97205	0.97194	1	18428	0	2.1775	0.027952	0.051324	0.966165	1382	2	2.1775			B3GAT2	1382	0.000962594
ZNF33A	3	0.75276	0.77952	1	15329	1	0.30713	0.028048	0.070791	0.977857	1383	2	0.30713			B3GAT3	1383	0.000962594
GLS	3	0.48828	0.64319	1	12133	2	-0.39476	0.028048	0.070791	0.977857	1384	1	-0.39476			B3GNT2	1384	0.00225331
BLCAP	5	0.03905	0.12844	0.993277	1978	2	0.063016	0.0281	0.085383	0.994698	1385	2	0.063016			B3GNT3	1385	0.000962594
SLAMF8	5	0.84796	0.91073	1	16481	1	0.36458	0.028106	0.0854	0.994698	1386	4	0.36458			B3GNT4	1386	1.69378e-05
LCE1F	3	0.235	0.38508	0.993277	7729	2	-0.23785	0.028132	0.07098	0.977857	1387	1	-0.23785			B3GNT5	1387	0.000962594
BEX4	2	0.057896	0.10247	0.993277	2735	1	1.5083	0.028184	0.051741	0.967999	1388	1	1.5083			B3GNT6	1388	0.000962594
SUV420H2	3	0.97181	0.97198	1	18427	0	0.33223	0.028189	0.071122	0.977857	1389	3	0.33223			B3GNT7	1389	0.000962594
SETD1A	4	0.51945	0.68361	1	12571	1	0.81796	0.028267	0.077063	0.989515	1390	3	0.81796			B3GNT8	1390	0.000962594
TDRD3	3	0.83296	0.83697	1	16293	1	0.83	0.028337	0.071468	0.978975	1391	2	0.83			B3GNT9	1391	0.000962594
YEATS4	5	0.86162	0.91477	1	16664	1	1.2575	0.028343	0.086017	0.994825	1392	4	1.2575			B3GNTL1	1392	0.000962594
A2M	4	0.026246	0.081679	0.993277	1409	3	-1.7394	0.028435	0.077433	0.989515	1393	1	-1.7394			B4GALNT1	1393	0.000962594
ADGRF4	2	0.28037	0.40148	0.993277	8667	1	1.3316	0.028438	0.05218	0.970738	1394	1	1.3316			B4GALNT2	1394	0.000962594
STIM2	6	0.15009	0.36335	0.993277	5638	4	-0.51691	0.028527	0.094556	0.994825	1395	1	-0.51691			B4GALNT3	1395	0.000962594
RGPD2	3	0.20165	0.34996	0.993277	6932	2	-1.015	0.028532	0.071941	0.981825	1396	1	-1.015			B4GALNT4	1396	0.000962594
KRTAP10-5	3	0.97146	0.97163	1	18424	0	0.28314	0.02854	0.071963	0.981825	1397	3	0.28314			B4GALT1	1397	0.000962594
CLCN7	5	0.93507	0.94432	1	17781	1	0.90764	0.028542	0.086516	0.994825	1398	3	0.90764			B4GALT2	1398	0.000962594
GABRB1	5	0.56993	0.75949	1	13191	1	1.3132	0.028586	0.086635	0.994825	1399	3	1.3132			B4GALT3	1399	0.000962594
CDH12	3	0.97141	0.97158	1	18423	0	0.86418	0.028588	0.072064	0.981825	1400	3	0.86418			B4GALT4	1400	0.000962594
RRAGD	3	0.1028	0.22621	0.993277	4289	1	1.7485	0.028617	0.072141	0.981825	1401	2	1.7485			B4GALT5	1401	1.69378e-05
HOXA2	5	0.23182	0.45902	0.993277	7661	2	0.33471	0.028659	0.086836	0.994825	1402	3	0.33471			B4GALT6	1402	0.000962594
MYL6	4	0.81691	0.86018	1	16124	1	1.2719	0.028674	0.077942	0.989515	1403	2	1.2719			B4GALT7	1403	0.000962594
NAT14	5	0.51666	0.73217	1	12537	1	1.38	0.028704	0.086943	0.994825	1404	4	1.38			B4GAT1	1404	0.000962594
RETN	4	0.82418	0.86343	1	16203	1	0.20546	0.028715	0.078022	0.989515	1405	2	0.20546			B9D1	1405	0.000962594
WDR83	1	0.97124	0.97134	1	18419	0	3.7693	0.028764	0.028665	0.902808	1406	1	3.7693			B9D2	1406	0.000962594
DSC3	3	0.97122	0.97139	1	18418	0	0.39608	0.028781	0.072539	0.985308	1407	3	0.39608			BAALC	1407	0.000962594
KANSL1	5	0.12631	0.30518	0.993277	5004	3	-1.0107	0.028799	0.087192	0.994825	1408	1	-1.0107			BAAT	1408	0.000962594
PKIA	5	0.29146	0.52167	0.996668	8892	1	0.64103	0.028838	0.087283	0.994825	1409	4	0.64103			BABAM1	1409	0.0440839
ART4	4	0.015779	0.05136	0.956473	904	1	0.93388	0.028858	0.078322	0.989515	1410	3	0.93388			BACE1	1410	0.000962594
PRDM1	5	0.90642	0.93058	1	17346	1	0.42296	0.028905	0.087469	0.994825	1411	4	0.42296			BACE2	1411	0.000962594
INPP1	3	0.50032	0.65497	1	12356	1	1.6288	0.028914	0.072833	0.987444	1412	2	1.6288			BACH1	1412	0.00225331
GALK2	3	0.96428	0.9645	1	18297	0	0.97389	0.028993	0.073012	0.987504	1413	3	0.97389			BACH2	1413	0.000962594
SSBP1	3	0.971	0.97115	1	18414	0	1.2652	0.028999	0.073025	0.987504	1414	3	1.2652			BAD	1414	1.69378e-05
MRPL19	3	0.97095	0.9711	1	18413	0	2.048	0.029052	0.073159	0.987909	1415	3	2.048			BAG1	1415	0.00225331
STYK1	4	0.32436	0.54143	0.999973	9519	2	-0.30079	0.029106	0.078825	0.989515	1416	2	-0.30079			BAG2	1416	1.69378e-05
GDA	5	0.66235	0.80973	1	14300	1	0.44307	0.029123	0.088025	0.994825	1417	4	0.44307			BAG3	1417	0.000962594
DDX39A	4	0.34685	0.55762	1	9912	2	-0.35812	0.029162	0.078938	0.989515	1418	2	-0.35812			BAG4	1418	0.179667
OLIG1	4	0.31858	0.53732	0.999718	9403	1	1.4198	0.029196	0.079007	0.989515	1419	2	1.4198			BAG5	1419	0.000962594
SLC35B3	3	0.42615	0.58147	1	11132	1	0.95899	0.029205	0.073523	0.988604	1420	2	0.95899			BAG6	1420	0.000962594
RCN1	5	0.67794	0.8186	1	14500	2	0.054521	0.029218	0.088257	0.994825	1421	2	0.054521			BAGE2	1421	0.000962594
ELOVL7	5	0.60762	0.77954	1	13647	2	0.68994	0.029245	0.08832	0.994825	1422	3	0.68994			BAHCC1	1422	0.000962594
DAZ3	4	0.22242	0.41594	0.993277	7432	1	0.77278	0.029334	0.079292	0.989515	1423	3	0.77278			BAHD1	1423	0.326353
GPRC5C	6	0.35643	0.62595	1	10061	1	1.0257	0.029346	0.096471	0.994825	1424	4	1.0257			BAIAP2	1424	0.000962594
GPATCH3	4	0.84203	0.87182	1	16409	1	1.0751	0.02938	0.079376	0.989515	1425	2	1.0751			BAIAP2L1	1425	0.000962594
RDH8	4	0.050027	0.14442	0.993277	2413	1	0.25923	0.029386	0.07939	0.989515	1426	2	0.25923			BAIAP2L2	1426	0.000962594
CTRL0022	1	0.97058	0.97072	1	18409	0	1.9225	0.029422	0.029353	0.902808	1427	1	1.9225			BAIAP3	1427	0.000962594
TUBGCP5	2	0.79753	0.79687	1	15875	0	1.0864	0.029424	0.053937	0.972214	1428	1	1.0864			BAK1	1428	0.000962594
DEFB124	3	0.95559	0.95591	1	18128	0	0.3176	0.029457	0.0741	0.989515	1429	2	0.3176			BAMBI	1429	0.000962594
PHOSPHO1	4	0.86317	0.88306	1	16682	1	0.94467	0.029478	0.079565	0.989515	1430	3	0.94467			BANF1	1430	0.000962594
ZNF671	4	0.96087	0.9608	1	18230	0	0.54293	0.029489	0.079588	0.989515	1431	3	0.54293			BANF2	1431	0.00225331
SDK2	3	0.36329	0.51804	0.996627	10179	2	-0.33186	0.029499	0.074196	0.989515	1432	1	-0.33186			BANK1	1432	0.000962594
AGL	4	0.81078	0.85747	1	16054	1	0.87062	0.029512	0.079634	0.989515	1433	3	0.87062			BANP	1433	0.000962594
SLC23A1	5	0.31371	0.5445	1	9324	2	0.42459	0.029539	0.089068	0.994825	1434	3	0.42459			BAP1	1434	0.000674114
SMIM17	4	0.0024394	0.0087478	0.833268	189	2	-0.25412	0.029548	0.079718	0.989515	1435	2	-0.25412			BARD1	1435	0.000962594
KRT33A	3	0.97043	0.97059	1	18406	0	0.91524	0.029566	0.074345	0.989515	1436	3	0.91524			BARHL1	1436	0.000962594
TRAPPC1	3	0.52101	0.66338	1	12595	1	0.79756	0.029583	0.074386	0.989515	1437	2	0.79756			BARHL2	1437	0.000962594
AKAP14	3	0.20947	0.35824	0.993277	7114	2	-0.7758	0.029667	0.074585	0.989515	1438	1	-0.7758			BARX1	1438	0.000674114
KCP	6	0.53414	0.75651	1	12761	2	0.90415	0.029673	0.097253	0.994825	1439	4	0.90415			BARX2	1439	0.000962594
FPR1	3	0.97028	0.97043	1	18403	0	0.57633	0.029722	0.074716	0.989515	1440	3	0.57633			BASP1	1440	0.00225331
TP53I3	3	0.97026	0.97042	1	18402	0	0.56782	0.029738	0.074758	0.989515	1441	3	0.56782			BATF	1441	0.000962594
ABHD10	3	0.85311	0.8543	1	16548	1	1.132	0.029815	0.074928	0.989515	1442	2	1.132			BATF2	1442	0.0970599
MMP14	2	0.97017	0.97007	1	18401	0	2.1971	0.029833	0.054662	0.972214	1443	2	2.1971			BATF3	1443	0.000962594
NCAPD2	3	0.90362	0.90368	1	17307	0	2.4131	0.029862	0.07503	0.989515	1444	2	2.4131			BAX	1444	0.00225331
MYO5B	2	0.97007	0.96997	1	18397	0	2.177	0.029932	0.054824	0.972214	1445	2	2.177			BAZ1A	1445	0.000674114
CD300LD	5	0.81848	0.90312	1	16141	1	0.53823	0.029974	0.090202	0.994825	1446	4	0.53823			BAZ1B	1446	0.000962594
FCAR	4	0.39584	0.5931	1	10661	1	1.1451	0.029984	0.080627	0.991959	1447	2	1.1451			BAZ2A	1447	0.000674114
TAS2R41	4	0.80471	0.8549	1	15968	1	0.11793	0.030057	0.080769	0.992028	1448	2	0.11793			BAZ2B	1448	1.69378e-05
GHR	5	0.23526	0.46277	0.993277	7739	1	0.5978	0.030065	0.090433	0.994825	1449	3	0.5978			BBC3	1449	0.000962594
OR10H3	3	0.32412	0.47794	0.993277	9517	1	2.0252	0.030085	0.075541	0.989515	1450	2	2.0252			BBIP1	1450	0.00225331
ASPDH	5	0.10618	0.26745	0.993277	4402	1	0.62576	0.030112	0.090562	0.994825	1451	4	0.62576			BBOX1	1451	0.00225331
PRDX4	5	0.07026	0.19586	0.993277	3178	3	-0.25494	0.030195	0.090766	0.994825	1452	2	-0.25494			BBS1	1452	0.000962594
ST8SIA3	4	0.29776	0.51451	0.996603	8995	1	-0.17006	0.030225	0.081122	0.992028	1453	1	-0.17006			BBS10	1453	0.0447405
CD2BP2	5	0.99163	0.99168	1	18824	0	0.73546	0.030245	0.09091	0.994825	1454	4	0.73546			BBS12	1454	0.000962594
CSN3	3	0.96974	0.96991	1	18390	0	0.36868	0.03026	0.075937	0.989515	1455	3	0.36868			BBS2	1455	0.000962594
DACT3	5	0.045225	0.14232	0.993277	2222	3	-1.2993	0.030265	0.090961	0.994825	1456	2	-1.2993			BBS4	1456	0.000962594
PDZD11	3	0.9697	0.96988	1	18389	0	1.5906	0.030298	0.076011	0.989515	1457	3	1.5906			BBS5	1457	0.00230876
SUV39H2	5	0.29499	0.52534	0.997512	8953	2	0.2988	0.030334	0.091131	0.994825	1458	3	0.2988			BBS7	1458	0.000962594
KLK5	1	0.96966	0.96982	1	18388	0	3.3043	0.030337	0.030237	0.903475	1459	1	3.3043			BBS9	1459	0.000962594
SPA17	2	0.53878	0.57092	1	12807	1	1.8321	0.03034	0.055512	0.972214	1460	1	1.8321			BBX	1460	0.000962594
OR7A5	3	0.96963	0.96981	1	18386	0	0.83291	0.030369	0.076171	0.989515	1461	3	0.83291			BCAM	1461	0.000962594
HAUS2	3	0.28662	0.43901	0.993277	8789	2	-1.0876	0.030382	0.076198	0.989515	1462	1	-1.0876			BCAN	1462	0.000962594
IZUMO2	3	0.080999	0.18413	0.993277	3558	1	0.97772	0.030421	0.076281	0.989515	1463	2	0.97772			BCAP29	1463	3.51793e-05
APCDD1L	5	0.0094739	0.03765	0.952651	579	2	0.78056	0.030433	0.091381	0.994825	1464	3	0.78056			BCAP31	1464	1.69378e-05
SPEF1	3	0.96956	0.96973	1	18384	0	1.8073	0.03044	0.076321	0.989515	1465	3	1.8073			BCAR1	1465	0.000962594
OR1D5	4	0.044013	0.12926	0.993277	2171	2	-0.29616	0.030448	0.08157	0.992028	1466	1	-0.29616			BCAR3	1466	0.000962594
LSM7	4	0.95581	0.95575	1	18145	0	1.8704	0.030516	0.081708	0.992028	1467	3	1.8704			BCAS1	1467	0.000962594
PIGT	2	0.96948	0.96941	1	18383	0	0.747	0.030519	0.055822	0.972214	1468	2	0.747			BCAS2	1468	0.000962594
DNAH10	3	0.96943	0.96961	1	18381	0	0.86368	0.030565	0.076615	0.989515	1469	3	0.86368			BCAS3	1469	0.000962594
CDK13	3	0.93819	0.93841	1	17832	0	0.47286	0.030676	0.076877	0.989515	1470	2	0.47286			BCAS4	1470	0.000962594
PRCP	3	0.83774	0.84095	1	16357	1	1.2235	0.030718	0.07697	0.989515	1471	2	1.2235			BCAT1	1471	0.000962594
PQBP1	4	0.98022	0.9803	1	18604	0	1.4565	0.030728	0.082148	0.992028	1472	2	1.4565			BCAT2	1472	0.000962594
GPR180	4	0.94888	0.94883	1	17999	0	1.427	0.030743	0.082179	0.992028	1473	3	1.427			BCCIP	1473	1.69378e-05
COPS2	3	0.8773	0.87738	1	16891	0	0.054209	0.03076	0.077059	0.989515	1474	1	0.054209			BCDIN3D	1474	0.000962594
FLOT1	3	0.96922	0.96941	1	18377	0	0.44323	0.030778	0.077105	0.989515	1475	3	0.44323			BCHE	1475	0.0018667
PAFAH1B2	4	0.48373	0.65737	1	12049	2	1.1563	0.03082	0.082334	0.992028	1476	2	1.1563			BCKDHA	1476	0.000962594
BET1	5	0.088237	0.23253	0.993277	3818	4	-1.7226	0.030823	0.092425	0.994825	1477	1	-1.7226			BCKDHB	1477	0.000962594
GPR173	3	0.74152	0.7725	1	15181	1	1.0262	0.030839	0.077244	0.989515	1478	2	1.0262			BCKDK	1478	0.0550694
AFM	2	0.96915	0.96908	1	18375	0	1.7123	0.030849	0.056405	0.972214	1479	2	1.7123			BCL10	1479	0.000962594
KCNIP2	4	0.89073	0.89973	1	17083	1	1.1134	0.030877	0.082472	0.992181	1480	3	1.1134			BCL11A	1480	0.000962594
C1orf158	5	0.52594	0.73686	1	12665	2	1.1035	0.030896	0.092631	0.994825	1481	3	1.1035			BCL11B	1481	0.000962594
MPPE1	5	0.57484	0.76203	1	13249	2	0.27989	0.030927	0.092708	0.994825	1482	3	0.27989			BCL2	1482	0.000962594
CMTR2	5	0.77937	0.87996	1	15644	2	0.054521	0.030927	0.092708	0.994825	1483	2	0.054521			BCL2A1	1483	0.000962594
IMPA2	2	0.96907	0.96901	1	18374	0	2.0141	0.030935	0.056533	0.972214	1484	2	2.0141			BCL2L1	1484	0.000962594
MOB3B	4	0.9832	0.98325	1	18665	0	0.85711	0.030942	0.082614	0.992529	1485	3	0.85711			BCL2L10	1485	0.000962594
LTB4R2	5	0.93781	0.94586	1	17828	1	0.63793	0.030949	0.092775	0.994825	1486	3	0.63793			BCL2L11	1486	0.000674114
HMGN2	4	0.96593	0.96589	1	18330	0	0.71097	0.030951	0.082637	0.992529	1487	2	0.71097			BCL2L12	1487	0.000962594
PSG11	3	0.96903	0.96924	1	18372	0	0.70216	0.03097	0.077549	0.989515	1488	3	0.70216			BCL2L13	1488	0.000962594
COASY	3	0.96901	0.96921	1	18371	0	0.89643	0.030991	0.077601	0.989515	1489	3	0.89643			BCL2L14	1489	0.00225331
KLHL25	3	0.95513	0.95544	1	18124	0	0.62556	0.031012	0.077642	0.989515	1490	2	0.62556			BCL2L15	1490	0.000962594
C14orf119	3	0.54218	0.67216	1	12850	1	1.6151	0.031033	0.077689	0.989515	1491	2	1.6151			BCL2L2	1491	0.000962594
ZC3H12B	4	0.76968	0.84093	1	15521	1	0.73128	0.031064	0.082872	0.992783	1492	2	0.73128			BCL2L2-PABPN1	1492	0.0440839
OR52E6	2	0.96891	0.96884	1	18369	0	1.3032	0.031086	0.056788	0.972214	1493	2	1.3032			BCL3	1493	0.0970599
TMF1	5	0.019379	0.072376	0.993277	1094	3	-1.5389	0.031101	0.093159	0.994825	1494	1	-1.5389			BCL6	1494	0.000962594
GPR150	2	0.96889	0.96882	1	18368	0	1.1173	0.031111	0.056835	0.972214	1495	2	1.1173			BCL6B	1495	0.000962594
MAP4K2	3	0.85535	0.85636	1	16582	1	1.8027	0.031228	0.078139	0.989515	1496	2	1.8027			BCL7A	1496	0.000962594
ABLIM2	6	0.16183	0.38057	0.993277	5925	2	0.73514	0.031252	0.10096	0.994825	1497	3	0.73514			BCL7B	1497	0.000962594
COX7A1	4	0.29591	0.51217	0.996603	8961	1	1.0046	0.031286	0.083334	0.994698	1498	3	1.0046			BCL7C	1498	0.000962594
SWT1	3	0.92285	0.92298	1	17603	0	1.1132	0.031293	0.078282	0.989515	1499	2	1.1132			BCL9	1499	0.000962594
HAP1	3	0.86963	0.86983	1	16766	1	0.24983	0.031306	0.078313	0.989515	1500	2	0.24983			BCL9L	1500	0.000962594
RNF2	4	0.002346	0.0084187	0.829349	183	2	-1.2963	0.03132	0.08341	0.994698	1501	2	-1.2963			BCLAF1	1501	0.000962594
MEGF11	5	0.8055	0.89699	1	15981	1	0.88091	0.031334	0.093746	0.994825	1502	3	0.88091			BCO1	1502	0.00225331
CRTAC1	3	0.68912	0.74202	1	14628	1	1.3536	0.031342	0.07839	0.989515	1503	2	1.3536			BCO2	1503	0.000962594
CMTM8	4	0.72554	0.82522	1	15010	1	1.1499	0.031366	0.083502	0.994698	1504	3	1.1499			BCOR	1504	0.00225331
EMID1	4	0.88671	0.89711	1	17035	1	0.92361	0.03142	0.08361	0.994698	1505	3	0.92361			BCORL1	1505	0.000962594
FECH	3	0.90861	0.90871	1	17379	0	0.93258	0.031432	0.078573	0.989515	1506	2	0.93258			BCR	1506	0.000962594
ACY1	5	0.79833	0.89225	1	15882	2	1.0474	0.03145	0.094038	0.994825	1507	3	1.0474			BCS1L	1507	0.000962594
TPST1	4	0.1825	0.3601	0.993277	6454	1	-0.055222	0.031454	0.083679	0.994698	1508	1	-0.055222			BDH1	1508	0.000962594
BBS5	4	0.44345	0.62778	1	11397	2	0.095163	0.031454	0.08368	0.994698	1509	2	0.095163			BDH2	1509	1.69378e-05
USF1	3	0.96851	0.96871	1	18363	0	1.5871	0.031489	0.078717	0.989515	1510	3	1.5871			BDKRB1	1510	0.000962594
NR1H3	2	0.66021	0.66681	1	14270	1	1.4826	0.031508	0.057541	0.972214	1511	1	1.4826			BDKRB2	1511	0.000962594
CPSF4	5	0.73201	0.85043	1	15084	2	-0.20585	0.03152	0.094207	0.994825	1512	2	-0.20585			BDP1	1512	0.000962594
XXYLT1	2	0.045726	0.082019	0.993277	2248	1	1.4993	0.031536	0.057594	0.972214	1513	1	1.4993			BEAN1	1513	0.000962594
SOX13	4	0.30975	0.52957	0.999454	9254	1	0.4518	0.031565	0.083915	0.994698	1514	3	0.4518			BECN1	1514	0.00370378
FOXE3	4	0.063384	0.17675	0.993277	2952	2	-0.99453	0.031566	0.083916	0.994698	1515	1	-0.99453			BECN2	1515	0.00225331
TMEM100	3	0.60063	0.69784	1	13558	1	1.8723	0.031643	0.079077	0.989515	1516	2	1.8723			BEGAIN	1516	0.000674114
HP1BP3	3	0.18631	0.33353	0.993277	6552	1	1.5326	0.031684	0.079167	0.989515	1517	2	1.5326			BEND2	1517	0.000962594
KLF6	2	0.96828	0.96819	1	18359	0	1.1635	0.031719	0.057908	0.972214	1518	2	1.1635			BEND3	1518	0.000962594
HEXIM1	2	0.74146	0.74106	1	15179	1	0.80088	0.031733	0.057936	0.972214	1519	1	0.80088			BEND4	1519	0.000962594
SH3PXD2A	5	0.97855	0.97867	1	18566	0	0.80419	0.031739	0.094778	0.994825	1520	4	0.80419			BEND5	1520	0.00225331
RFPL1	4	0.012167	0.04027	0.952651	728	3	-2.4845	0.031789	0.084359	0.994698	1521	1	-2.4845			BEND6	1521	0.000962594
NPTX1	5	0.89573	0.9264	1	17163	1	0.60623	0.031798	0.094958	0.994825	1522	3	0.60623			BEND7	1522	0.000962594
RBM4B	1	0.96818	0.96837	1	18358	0	3.4051	0.031825	0.03175	0.903475	1523	1	3.4051			BEST1	1523	0.000962594
PLSCR5	3	0.96816	0.96836	1	18357	0	0.27016	0.031841	0.079532	0.989515	1524	3	0.27016			BEST2	1524	0.000962594
FTHL17	5	0.11348	0.28139	0.993277	4612	2	0.53927	0.031842	0.095075	0.994825	1525	3	0.53927			BEST3	1525	1.69378e-05
NBPF4	4	0.18716	0.36675	0.993277	6570	2	-0.27298	0.031845	0.08447	0.994698	1526	2	-0.27298			BEST4	1526	0.000962594
TRMT1	5	0.89424	0.92581	1	17139	1	1.4519	0.031865	0.095142	0.994825	1527	3	1.4519			BET1	1527	0.00225331
PPY	5	0.46646	0.69313	1	11773	2	0.16992	0.031868	0.095151	0.994825	1528	2	0.16992			BET1L	1528	0.000962594
HSPA6	4	0.090091	0.22058	0.993277	3883	2	-2.2339	0.031901	0.084573	0.994698	1529	1	-2.2339			BEX1	1529	1.69378e-05
RHBDD1	3	0.47415	0.62932	1	11890	2	-0.56104	0.031936	0.079745	0.989515	1530	1	-0.56104			BEX2	1530	0.000962594
BOD1L1	6	0.30773	0.57365	1	9211	3	0.29395	0.031956	0.10264	0.994825	1531	3	0.29395			BEX4	1531	0.0141251
GUCY1A3	4	0.27749	0.48885	0.99337	8627	2	0.71114	0.032003	0.084771	0.994698	1532	2	0.71114			BEX5	1532	0.000962594
MKKS	5	0.39886	0.62898	1	10710	1	0.12507	0.032007	0.095504	0.994825	1533	1	0.12507			BFAR	1533	0.000962594
BECN1	3	0.12151	0.26066	0.993277	4857	2	-2.245	0.032062	0.080049	0.991508	1534	1	-2.245			BFSP1	1534	0.000962594
OR2G3	5	0.97005	0.97014	1	18395	0	0.40109	0.032177	0.09594	0.994825	1535	4	0.40109			BFSP2	1535	0.000962594
LCE2D	3	0.70701	0.75207	1	14819	1	0.062378	0.032209	0.080386	0.99188	1536	1	0.062378			BGLAP	1536	1.69378e-05
NKIRAS1	4	0.075902	0.19759	0.993277	3383	2	0.30095	0.032229	0.085243	0.994698	1537	2	0.30095			BGN	1537	1.69378e-05
SGIP1	4	0.093831	0.22658	0.993277	3983	1	0.91364	0.032231	0.085247	0.994698	1538	3	0.91364			BHLHA9	1538	0.000962594
CCDC129	4	0.19278	0.37471	0.993277	6711	3	-0.7139	0.032235	0.085256	0.994698	1539	1	-0.7139			BHLHB9	1539	0.000962594
CTSE	4	0.10903	0.25062	0.993277	4498	1	1.3852	0.03228	0.085344	0.994698	1540	3	1.3852			BHLHE22	1540	1.69378e-05
BMP7	5	0.61975	0.78615	1	13794	2	-0.39747	0.032286	0.096221	0.994825	1541	1	-0.39747			BHLHE23	1541	1.69378e-05
TUBD1	5	0.14243	0.33453	0.993277	5425	3	-1.195	0.032296	0.096244	0.994825	1542	2	-1.195			BHLHE40	1542	3.51793e-05
CDKL5	5	0.27626	0.50592	0.995015	8606	2	0.78279	0.032341	0.096343	0.994825	1543	3	0.78279			BHLHE41	1543	0.000962594
SLC26A5	5	0.34593	0.57687	1	9897	1	1.2613	0.032356	0.09639	0.994825	1544	4	1.2613			BHMT	1544	0.000962594
WFIKKN1	4	0.72528	0.82513	1	15006	1	0.82827	0.032366	0.085524	0.994698	1545	3	0.82827			BHMT2	1545	0.000962594
ADAMTS7	4	0.134	0.28902	0.993277	5219	1	1.3555	0.032372	0.085538	0.994698	1546	3	1.3555			BICC1	1546	0.000962594
TMEM95	5	0.98291	0.983	1	18659	0	0.35637	0.032375	0.096441	0.994825	1547	4	0.35637			BICD1	1547	0.000962594
FNBP4	3	0.96753	0.96771	1	18351	0	0.69445	0.032472	0.080978	0.992028	1548	3	0.69445			BICD2	1548	1.69378e-05
UBE2G1	2	0.46232	0.51668	0.996603	11697	1	0.23672	0.032493	0.059256	0.972214	1549	1	0.23672			BID	1549	0.00225331
ZNF534	3	0.96747	0.96765	1	18349	0	0.59909	0.032531	0.081124	0.992028	1550	3	0.59909			BIK	1550	0.000962594
IL17D	5	0.95401	0.95635	1	18108	1	0.46022	0.032533	0.096872	0.994825	1551	4	0.46022			BIN1	1551	0.000962594
PRSS58	2	0.91801	0.9178	1	17529	0	2.4074	0.032535	0.059334	0.972214	1552	2	2.4074			BIN2	1552	0.000962594
LSM12	4	0.97636	0.97638	1	18513	0	1.4957	0.032542	0.085888	0.994825	1553	3	1.4957			BIN3	1553	0.000962594
CHD1L	1	0.96743	0.96764	1	18348	0	2.1995	0.032568	0.032517	0.903475	1554	1	2.1995			BIRC2	1554	0.000412341
RHAG	3	0.32591	0.47976	0.993277	9546	1	0.83828	0.032608	0.081284	0.992028	1555	2	0.83828			BIRC3	1555	0.00225331
CTSK	5	0.81312	0.90183	1	16081	1	0.5133	0.032609	0.097088	0.994825	1556	4	0.5133			BIRC5	1556	0.000962594
DGUOK	5	0.72458	0.84594	1	14998	2	0.81327	0.032756	0.097504	0.994825	1557	3	0.81327			BIRC6	1557	1.69378e-05
LGALS9	5	0.85245	0.91205	1	16537	1	-0.012915	0.032808	0.097648	0.994825	1558	2	-0.012915			BIRC7	1558	1.69378e-05
MYRF	3	0.92952	0.92966	1	17693	0	1.1729	0.032838	0.081791	0.992028	1559	2	1.1729			BIRC8	1559	0.000962594
TIMM23	4	0.2323	0.42937	0.993277	7670	2	-1.351	0.032849	0.086507	0.994825	1560	1	-1.351			BIVM	1560	0.000674114
CCDC103	3	0.96715	0.96735	1	18344	0	0.88199	0.032851	0.081819	0.992028	1561	3	0.88199			BIVM-ERCC5	1561	0.000962594
YPEL5	3	0.93214	0.93225	1	17733	0	0.26715	0.032901	0.081931	0.992028	1562	2	0.26715			BLCAP	1562	0.00230876
RUSC1	5	0.16227	0.36935	0.993277	5935	4	-0.67345	0.032913	0.097921	0.994825	1563	1	-0.67345			BLID	1563	0.0176107
OR10T2	4	0.60037	0.74487	1	13553	2	0.045116	0.032961	0.086754	0.994825	1564	2	0.045116			BLK	1564	0.000962594
CTDSP2	3	0.96698	0.96719	1	18340	0	0.3033	0.033023	0.082201	0.992028	1565	3	0.3033			BLM	1565	0.000962594
ENTPD7	4	0.66455	0.79512	1	14336	1	1.2425	0.033069	0.086969	0.994825	1566	3	1.2425			BLMH	1566	1.69378e-05
SPATA12	4	0.035357	0.10647	0.993277	1830	1	0.17488	0.033072	0.086979	0.994825	1567	2	0.17488			BLNK	1567	1.69378e-05
EIF4G3	3	0.70947	0.75348	1	14839	1	0.055204	0.033111	0.082408	0.992181	1568	1	0.055204			BLOC1S1	1568	0.0176546
EBP	3	0.5987	0.69699	1	13527	1	1.395	0.033154	0.082503	0.992181	1569	2	1.395			BLOC1S2	1569	0.000962594
HHEX	5	0.99082	0.99088	1	18807	0	0.96357	0.033201	0.098677	0.994825	1570	4	0.96357			BLOC1S3	1570	0.000962594
UBE2D2	3	0.65579	0.72457	1	14216	1	1.1346	0.033271	0.082767	0.992783	1571	2	1.1346			BLOC1S4	1571	1.69378e-05
SCPEP1	2	0.38165	0.4634	0.993277	10447	1	0.60244	0.033281	0.060637	0.973493	1572	1	0.60244			BLOC1S5	1572	0.0018667
PPEF2	4	0.91777	0.91956	1	17522	1	1.4971	0.033292	0.087438	0.994825	1573	3	1.4971			BLOC1S6	1573	0.000962594
ADGRF3	4	0.48157	0.65579	1	12012	1	0.59414	0.033372	0.087615	0.994825	1574	3	0.59414			BLVRA	1574	0.000962594
NEUROD4	5	0.14648	0.3417	0.993277	5547	3	-0.94067	0.033469	0.099352	0.994825	1575	1	-0.94067			BLVRB	1575	0.000962594
PAX5	5	0.22008	0.44639	0.993277	7383	1	0.83368	0.033488	0.099396	0.994825	1576	3	0.83368			BLZF1	1576	1.69378e-05
MOB1B	4	0.9385	0.93845	1	17840	0	1.078	0.03349	0.087867	0.994825	1577	3	1.078			BMF	1577	0.000962594
GDI2	3	0.9665	0.96672	1	18336	0	0.79756	0.0335	0.083275	0.994698	1578	3	0.79756			BMI1	1578	0.00225331
GRIFIN	5	0.95768	0.95917	1	18180	1	0.40755	0.033535	0.099516	0.994825	1579	4	0.40755			BMP1	1579	0.000962594
COL27A1	3	0.67738	0.73569	1	14497	1	0.42327	0.033552	0.083405	0.994698	1580	2	0.42327			BMP10	1580	0.000962594
PPP1R13B	3	0.67732	0.73564	1	14495	1	1.6519	0.033581	0.083473	0.994698	1581	2	1.6519			BMP15	1581	3.51793e-05
IER3IP1	5	0.87647	0.91951	1	16879	1	1.4067	0.033657	0.099812	0.994825	1582	3	1.4067			BMP2	1582	0.000962594
BANF2	4	0.18373	0.36186	0.993277	6489	1	0.57909	0.033697	0.088282	0.994825	1583	3	0.57909			BMP2K	1583	0.000962594
UCKL1	4	0.78766	0.84786	1	15743	1	1.4446	0.033751	0.088385	0.994825	1584	2	1.4446			BMP3	1584	0.000962594
C7orf66	4	0.91404	0.91658	1	17466	1	0.7774	0.033753	0.088387	0.994825	1585	3	0.7774			BMP4	1585	0.000962594
LAIR1	3	0.96622	0.96642	1	18333	0	0.63014	0.033784	0.083924	0.994698	1586	3	0.63014			BMP5	1586	0.0440839
WDR83OS	4	0.95581	0.95575	1	18133	0	-0.055217	0.033797	0.08848	0.994825	1587	1	-0.055217			BMP6	1587	1.69378e-05
PRRX2	4	0.0065333	0.022554	0.913866	428	1	0.83075	0.033803	0.088488	0.994825	1588	3	0.83075			BMP7	1588	0.00225331
EFHD1	5	0.14302	0.33556	0.993277	5445	2	0.1375	0.033874	0.10035	0.994825	1589	3	0.1375			BMP8A	1589	0.000962594
PHC1	3	0.71717	0.75788	1	14919	1	0.82085	0.033892	0.084174	0.994698	1590	2	0.82085			BMP8B	1590	0.000962594
DHX35	3	0.28232	0.43458	0.993277	8705	2	-0.28672	0.033908	0.084212	0.994698	1591	1	-0.28672			BMPER	1591	0.000962594
HRH1	5	0.052699	0.15864	0.993277	2525	2	-0.35785	0.033933	0.10048	0.994825	1592	2	-0.35785			BMPR1A	1592	0.000962594
SH3YL1	3	0.96606	0.96626	1	18332	0	0.528	0.033937	0.084272	0.994698	1593	3	0.528			BMPR1B	1593	0.000962594
FAM213B	4	0.25807	0.46367	0.993277	8241	1	1.1438	0.033965	0.08883	0.994825	1594	2	1.1438			BMPR2	1594	0.000962594
RSU1	2	0.35779	0.44844	0.993277	10083	1	1.7343	0.034012	0.061877	0.973856	1595	1	1.7343			BMS1	1595	0.000962594
ELAVL1	4	0.51566	0.68075	1	12528	2	0.29079	0.034046	0.089007	0.994825	1596	2	0.29079			BMX	1596	0.0440839
SLC4A10	4	0.32912	0.54488	1	9608	2	0.35474	0.034057	0.089036	0.994825	1597	2	0.35474			BNC1	1597	0.000962594
RNF7	3	0.47937	0.63445	1	11983	2	-0.34429	0.034076	0.084592	0.994698	1598	1	-0.34429			BNC2	1598	0.000962594
SLC25A35	4	0.1714	0.34413	0.993277	6150	2	-0.35428	0.034076	0.089082	0.994825	1599	2	-0.35428			BNIP1	1599	0.000962594
SVOPL	2	0.7739	0.77327	1	15585	0	0.74974	0.034096	0.062033	0.973856	1600	1	0.74974			BNIP2	1600	0.000962594
CLEC18C	3	0.74198	0.77277	1	15186	1	1.3353	0.034112	0.084661	0.994698	1601	2	1.3353			BNIP3	1601	0.000962594
BCOR	5	0.80992	0.89994	1	16039	2	0.6345	0.03414	0.10099	0.994825	1602	3	0.6345			BNIP3L	1602	0.000962594
LENG1	3	0.61289	0.70355	1	13718	1	1.3786	0.034196	0.084867	0.994698	1603	2	1.3786			BNIPL	1603	0.000962594
PLEKHA2	2	0.96578	0.96571	1	18326	0	0.72536	0.034217	0.06225	0.973856	1604	2	0.72536			BOC	1604	0.000962594
SLC6A9	5	0.78566	0.88406	1	15720	2	0.054979	0.034235	0.10125	0.994825	1605	2	0.054979			BOD1	1605	0.000962594
PCIF1	4	0.068494	0.18529	0.993277	3119	1	0.10955	0.0343	0.08955	0.994825	1606	2	0.10955			BOD1L1	1606	0.00225331
REEP5	3	0.50836	0.65819	1	12439	1	1.492	0.034306	0.085098	0.994698	1607	2	1.492			BOD1L2	1607	0.000962594
HES5	4	0.946	0.94593	1	17953	0	1.1746	0.034365	0.089688	0.994825	1608	3	1.1746			BOK	1608	0.000962594
ADRA2A	3	0.96561	0.96579	1	18324	0	0.3184	0.034393	0.085307	0.994698	1609	3	0.3184			BOLA1	1609	0.000962594
ACKR1	4	0.23815	0.43719	0.993277	7802	3	-0.98525	0.03441	0.089783	0.994825	1610	1	-0.98525			BOLA2	1610	0.0440839
CLDN9	5	0.040822	0.13242	0.993277	2052	3	-0.90584	0.034447	0.1018	0.994825	1611	2	-0.90584			BOLA2B	1611	0.000962594
MBOAT7	3	0.24276	0.39325	0.993277	7917	1	1.9281	0.034453	0.08544	0.994698	1612	2	1.9281			BOLA3	1612	0.000962594
GGN	4	0.3504	0.56019	1	9970	1	1.2801	0.03446	0.089877	0.994825	1613	3	1.2801			BOLL	1613	0.000962594
POM121	5	0.94077	0.94761	1	17873	1	0.66906	0.034462	0.10184	0.994825	1614	4	0.66906			BOP1	1614	0.000962594
OTUD4	4	0.8375	0.86964	1	16355	1	1.1472	0.034494	0.089944	0.994825	1615	3	1.1472			BORA	1615	0.000962594
DHRS4	5	0.32854	0.55951	1	9594	2	0.37468	0.034521	0.102	0.994825	1616	3	0.37468			BPGM	1616	0.000962594
SLC47A2	3	0.96548	0.96566	1	18322	0	0.65873	0.034522	0.085608	0.994793	1617	3	0.65873			BPHL	1617	0.000962594
ULBP3	2	0.8588	0.85856	1	16623	0	2.1348	0.034546	0.062783	0.973856	1618	1	2.1348			BPI	1618	0.0116672
CREBRF	1	0.96544	0.96572	1	18320	0	3.613	0.034556	0.034488	0.903475	1619	1	3.613			BPIFA1	1619	0.000962594
TRIM32	4	0.52008	0.6841	1	12580	1	0.7147	0.034577	0.0901	0.994825	1620	2	0.7147			BPIFA2	1620	1.69378e-05
EXD2	4	0.084605	0.21173	0.993277	3689	2	0.16868	0.034684	0.090296	0.994825	1621	2	0.16868			BPIFA3	1621	0.000962594
IL1RAPL2	3	0.68816	0.74151	1	14618	1	-0.2649	0.034704	0.086003	0.994825	1622	1	-0.2649			BPIFB1	1622	1.69378e-05
LRRN1	5	0.94014	0.94721	1	17859	1	0.3442	0.034765	0.10258	0.994825	1623	3	0.3442			BPIFB2	1623	0.000962594
USP17L8	4	0.65049	0.78405	1	14149	1	0.086502	0.0348	0.090538	0.994825	1624	2	0.086502			BPIFB3	1624	0.000962594
TBRG1	2	0.96518	0.9651	1	18317	0	0.7733	0.034823	0.063255	0.973856	1625	2	0.7733			BPIFB4	1625	0.000962594
FADS3	5	0.13247	0.31642	0.993277	5182	2	0.4118	0.034848	0.10281	0.994825	1626	3	0.4118			BPIFB6	1626	0.000962594
RAB44	2	0.96515	0.96507	1	18315	0	1.9226	0.034849	0.063305	0.973856	1627	2	1.9226			BPIFC	1627	3.51793e-05
CBX3	3	0.55591	0.67795	1	13009	1	2.3889	0.034914	0.086497	0.994825	1628	2	2.3889			BPNT1	1628	0.000412341
CRH	5	0.22014	0.44646	0.993277	7385	1	0.49449	0.034961	0.10308	0.994825	1629	4	0.49449			BPTF	1629	0.000962594
LY6K	4	0.89764	0.90447	1	17198	1	0.59374	0.034964	0.090869	0.994825	1630	2	0.59374			BPY2	1630	0.000962594
SLC9A3R1	4	0.24513	0.4465	0.993277	7978	1	0.50185	0.034967	0.090873	0.994825	1631	2	0.50185			BPY2B	1631	0.000412341
TTC38	5	0.97974	0.97987	1	18594	0	0.85124	0.035024	0.10324	0.994825	1632	3	0.85124			BPY2C	1632	0.000962594
BMX	1	0.96491	0.96516	1	18311	0	1.5651	0.035085	0.035035	0.903475	1633	1	1.5651			BRAF	1633	0.000962594
ZFAT	3	0.9649	0.96509	1	18310	0	1.5982	0.035101	0.086926	0.994825	1634	3	1.5982			BRAP	1634	0.00972465
KLRG1	3	0.40085	0.55601	1	10745	1	1.0312	0.035107	0.086941	0.994825	1635	2	1.0312			BRAT1	1635	0.000962594
ADGRE5	2	0.66538	0.67116	1	14357	1	1.3795	0.035164	0.063867	0.974556	1636	1	1.3795			BRCA1	1636	0.000962594
CDK15	4	0.01894	0.06077	0.975329	1066	1	1.7579	0.035208	0.091371	0.994825	1637	3	1.7579			BRCA2	1637	0.000962594
MRPL17	6	0.80719	0.90546	1	16009	2	0.52818	0.035222	0.11028	0.994825	1638	4	0.52818			BRCC3	1638	0.000415819
UNC93A	5	0.71664	0.84122	1	14912	2	1.6123	0.035277	0.1039	0.994825	1639	3	1.6123			BRD1	1639	0.000962594
ADAMTS4	2	0.96462	0.96456	1	18305	0	1.3617	0.03538	0.064241	0.974556	1640	2	1.3617			BRD2	1640	0.000962594
LEAP2	4	0.85733	0.87985	1	16608	1	1.2021	0.035434	0.091834	0.994825	1641	3	1.2021			BRD3	1641	0.000962594
GRIN3A	5	0.48546	0.71066	1	12080	1	0.98989	0.035457	0.10435	0.994825	1642	3	0.98989			BRD4	1642	3.51793e-05
PAK1	4	0.024679	0.077299	0.993277	1338	2	1.1351	0.035457	0.091883	0.994825	1643	2	1.1351			BRD7	1643	0.00225331
LPPR2	2	0.96452	0.96446	1	18302	0	1.7354	0.035477	0.064408	0.974556	1644	2	1.7354			BRD8	1644	0.00225331
ZNF180	5	0.97974	0.97987	1	18593	0	0.83157	0.03552	0.10451	0.994825	1645	4	0.83157			BRD9	1645	0.000962594
KCNQ2	4	0.19924	0.38378	0.993277	6881	2	0.063616	0.035524	0.091998	0.994825	1646	2	0.063616			BRDT	1646	0.0467159
NBPF12	3	0.96444	0.96465	1	18300	0	0.44636	0.035558	0.087965	0.994825	1647	3	0.44636			BRE	1647	0.000962594
GPR174	5	0.76955	0.87365	1	15520	2	0.18637	0.03559	0.10469	0.994825	1648	2	0.18637			BRF1	1648	0.000962594
IL6	4	0.072447	0.19189	0.993277	3255	3	-0.67542	0.035635	0.092226	0.994825	1649	1	-0.67542			BRF2	1649	0.000674114
FAM46A	6	0.1823	0.40981	0.993277	6450	3	-9.1036e-05	0.035637	0.11126	0.994825	1650	3	-9.1036e-05			BRI3	1650	0.00347607
COL18A1	3	0.96436	0.96457	1	18299	0	0.7639	0.035642	0.088168	0.994825	1651	3	0.7639			BRI3BP	1651	0.000962594
SFXN5	3	0.96432	0.96453	1	18298	0	0.44538	0.035679	0.088251	0.994825	1652	3	0.44538			BRICD5	1652	0.05071
MFSD2B	5	0.98311	0.98319	1	18663	0	1.4622	0.035689	0.10494	0.994825	1653	4	1.4622			BRINP1	1653	0.000962594
ABTB2	4	0.15637	0.32229	0.993277	5798	1	0.49391	0.035747	0.092442	0.994825	1654	3	0.49391			BRINP2	1654	0.0970599
ADRM1	3	0.49451	0.64946	1	12245	1	-0.49656	0.035751	0.088393	0.994825	1655	1	-0.49656			BRINP3	1655	0.000962594
PTRHD1	4	0.80621	0.85552	1	15995	1	0.49489	0.035752	0.092452	0.994825	1656	2	0.49489			BRIP1	1656	0.000962594
RCC2	5	0.7548	0.8644	1	15356	2	0.51966	0.035797	0.10523	0.994825	1657	3	0.51966			BRIX1	1657	0.000962594
GOLIM4	4	0.26841	0.4771	0.993277	8433	3	-0.97841	0.03583	0.092611	0.994825	1658	1	-0.97841			BRK1	1658	0.000962594
UMOD	5	0.43584	0.66442	1	11285	1	0.20136	0.035833	0.10533	0.994825	1659	3	0.20136			BRMS1	1659	0.000962594
PPIA	2	0.87654	0.87634	1	16881	0	1.1606	0.035838	0.065028	0.974556	1660	1	1.1606			BRMS1L	1660	0.00225331
NR1I2	3	0.7524	0.77931	1	15325	1	1.499	0.035847	0.088611	0.994825	1661	2	1.499			BROX	1661	0.000962594
WDR26	3	0.96411	0.96432	1	18294	0	0.49412	0.035888	0.08871	0.994825	1662	3	0.49412			BRPF1	1662	0.000962594
TMEM216	3	0.96409	0.9643	1	18292	0	0.78323	0.035912	0.08877	0.994825	1663	3	0.78323			BRPF3	1663	0.000962594
TPH1	3	0.96404	0.96425	1	18290	0	1.0124	0.035958	0.088883	0.994825	1664	3	1.0124			BRS3	1664	0.000674114
USP17L2	1	0.96404	0.96428	1	18289	0	3.5713	0.035965	0.035893	0.903475	1665	1	3.5713			BRSK1	1665	3.51793e-05
MTIF3	3	0.96403	0.96424	1	18288	0	1.4105	0.035968	0.088907	0.994825	1666	3	1.4105			BRSK2	1666	0.000962594
GOLGA6L1	4	0.94247	0.94239	1	17905	0	1.9694	0.03597	0.092909	0.994825	1667	3	1.9694			BRWD1	1667	0.000962594
SMPD2	4	0.48653	0.65944	1	12098	1	1.4963	0.03597	0.092909	0.994825	1668	3	1.4963			BRWD3	1668	0.000962594
TPBGL	5	0.1562	0.35886	0.993277	5794	2	-0.33675	0.035972	0.10568	0.994825	1669	1	-0.33675			BSCL2	1669	0.000962594
FAM167A	3	0.88345	0.88353	1	16985	0	0.37114	0.036003	0.08899	0.994825	1670	2	0.37114			BSDC1	1670	0.000962594
ZNF800	4	0.93695	0.93689	1	17815	1	1.0082	0.036136	0.093228	0.994825	1671	3	1.0082			BSG	1671	0.000962594
RNF182	3	0.22639	0.37597	0.993277	7527	1	1.444	0.036177	0.089368	0.994825	1672	2	1.444			BSN	1672	0.000962594
PNPLA2	3	0.9223	0.92239	1	17593	0	0.93106	0.036316	0.089685	0.994825	1673	2	0.93106			BSND	1673	0.000962594
GTPBP1	6	0.80833	0.90599	1	16024	2	0.42819	0.036414	0.11302	0.994825	1674	3	0.42819			BSPH1	1674	0.000962594
BMI1	4	0.25397	0.45831	0.993277	8163	2	-1.3966	0.036415	0.093805	0.994825	1675	2	-1.3966			BSPRY	1675	0.000962594
TGIF2LY	5	0.067491	0.19019	0.993277	3090	1	1.0672	0.03644	0.10689	0.994825	1676	4	1.0672			BST1	1676	0.0944842
DGCR6L	6	0.044977	0.15	0.993277	2215	4	-0.83195	0.036456	0.11311	0.994825	1677	2	-0.83195			BST2	1677	0.015308
PLXNA2	4	0.78414	0.84648	1	15702	1	0.73925	0.03647	0.093931	0.994825	1678	2	0.73925			BSX	1678	0.000962594
NBEA	2	0.96348	0.96344	1	18280	0	1.2298	0.036519	0.066235	0.975425	1679	2	1.2298			BTAF1	1679	0.000962594
GBP2	4	0.93436	0.93426	1	17773	1	0.19116	0.036581	0.094171	0.994825	1680	2	0.19116			BTBD1	1680	0.000962594
ROBO2	6	0.25128	0.50289	0.99474	8111	4	-0.89954	0.036623	0.11346	0.994825	1681	2	-0.89954			BTBD10	1681	0.000962594
LACE1	2	0.96333	0.9633	1	18278	0	0.82627	0.036666	0.066484	0.975425	1682	2	0.82627			BTBD11	1682	0.000962594
2020-03-10	3	0.8665	0.86673	1	16733	1	1.1526	0.036673	0.090463	0.994825	1683	2	1.1526			BTBD16	1683	0.000962594
PLIN3	3	0.96333	0.96357	1	18277	0	0.34562	0.036674	0.090464	0.994825	1684	3	0.34562			BTBD17	1684	0.000962594
GLRA1	5	0.4032	0.63315	1	10770	3	-0.37532	0.036688	0.10753	0.994825	1685	2	-0.37532			BTBD18	1685	0.000962594
XCR1	4	0.3358	0.54963	1	9727	2	0.27788	0.036702	0.094407	0.994825	1686	2	0.27788			BTBD19	1686	0.000962594
LYZL6	4	0.41049	0.60374	1	10882	2	0.60691	0.036748	0.094493	0.994825	1687	2	0.60691			BTBD2	1687	0.000962594
PLXNC1	2	0.9632	0.96318	1	18275	0	1.5953	0.036798	0.066707	0.975425	1688	2	1.5953			BTBD3	1688	0.000962594
MTFR2	4	0.90419	0.90907	1	17317	1	1.1176	0.036882	0.094764	0.994825	1689	3	1.1176			BTBD6	1689	0.000962594
MAPK13	4	0.50418	0.67226	1	12395	2	1.1074	0.036906	0.094814	0.994825	1690	2	1.1074			BTBD7	1690	1.69378e-05
VANGL2	5	0.2895	0.51966	0.996668	8852	2	0.85437	0.036909	0.1081	0.994825	1691	3	0.85437			BTBD8	1691	0.00225331
ZNF536	3	0.96306	0.96329	1	18272	0	0.35139	0.036939	0.091082	0.994825	1692	3	0.35139			BTBD9	1692	0.000962594
CER1	3	0.1206	0.25901	0.993277	4829	1	-0.16207	0.036965	0.091141	0.994825	1693	1	-0.16207			BTC	1693	0.000962594
KLHL38	3	0.93397	0.93413	1	17768	0	0.92604	0.036979	0.091171	0.994825	1694	2	0.92604			BTD	1694	3.51793e-05
PRDM15	3	0.92491	0.925	1	17633	0	2.4824	0.037054	0.091332	0.994825	1695	2	2.4824			BTF3	1695	0.000962594
C6orf52	2	0.78979	0.7892	1	15782	0	0.81073	0.037073	0.067205	0.975425	1696	1	0.81073			BTF3L4	1696	0.000962594
UBE2E3	4	0.83445	0.86819	1	16327	1	0.7274	0.037074	0.095149	0.994825	1697	3	0.7274			BTG1	1697	0.000962594
PUM1	2	0.90161	0.90128	1	17264	0	2.3305	0.037101	0.067252	0.975425	1698	2	2.3305			BTG2	1698	0.0970599
CUL7	6	0.93132	0.95827	1	17714	1	0.5734	0.037122	0.1146	0.994825	1699	4	0.5734			BTG3	1699	0.000962594
KCTD3	4	0.37689	0.57934	1	10376	1	1.1179	0.037126	0.095263	0.994825	1700	3	1.1179			BTG4	1700	0.000962594
PPP3CB	5	0.66327	0.81027	1	14316	2	0.36892	0.037152	0.10868	0.994825	1701	3	0.36892			BTK	1701	0.000962594
ATP2B4	3	0.95985	0.96012	1	18212	0	0.50089	0.037153	0.091564	0.994825	1702	3	0.50089			BTLA	1702	0.000962594
ZNF518A	4	0.50328	0.67162	1	12384	2	0.34267	0.037158	0.095334	0.994825	1703	2	0.34267			BTN1A1	1703	0.000674114
PRR23D2	2	0.96284	0.96279	1	18270	0	1.4115	0.037161	0.067372	0.975425	1704	2	1.4115			BTN2A1	1704	0.000962594
RIC1	2	0.58262	0.60391	1	13346	1	0.85195	0.037185	0.067405	0.975425	1705	1	0.85195			BTN2A2	1705	0.000962594
MT1A	4	0.7905	0.84898	1	15793	1	1.2395	0.037194	0.095407	0.994825	1706	2	1.2395			BTN3A1	1706	0.000674114
CCT3	6	0.086895	0.25203	0.993277	3769	2	0.054365	0.037208	0.1148	0.994825	1707	2	0.054365			BTN3A2	1707	0.000962594
HKDC1	5	0.48192	0.70736	1	12019	3	-0.17772	0.037221	0.10886	0.994825	1708	2	-0.17772			BTN3A3	1708	0.000962594
MOSPD1	4	0.23817	0.43722	0.993277	7806	2	-0.29058	0.03729	0.095602	0.994825	1709	2	-0.29058			BTNL10	1709	0.000962594
DRD3	5	0.25132	0.47973	0.993277	8112	3	-0.80205	0.03729	0.10901	0.994825	1710	1	-0.80205			BTNL2	1710	0.000962594
REC8	3	0.96269	0.96293	1	18267	0	0.73123	0.037312	0.091921	0.994825	1711	3	0.73123			BTNL3	1711	0.0550694
SEZ6	4	0.3143	0.53428	0.999454	9337	2	-0.17059	0.037332	0.095701	0.994825	1712	2	-0.17059			BTNL9	1712	1.69378e-05
AGK	3	0.96266	0.96289	1	18265	0	1.4168	0.037341	0.091981	0.994825	1713	3	1.4168			BTRC	1713	0.000962594
TMEM80	6	0.059189	0.18625	0.993277	2785	1	0.30814	0.037379	0.11521	0.994825	1714	4	0.30814			BUB1	1714	0.000962594
RERG	3	0.96261	0.96284	1	18263	0	0.78376	0.037388	0.092097	0.994825	1715	3	0.78376			BUB1B	1715	0.000674114
NGFRAP1	2	0.17507	0.28154	0.993277	6268	1	0.30629	0.03741	0.067795	0.975425	1716	1	0.30629			BUD13	1716	0.000962594
ADRBK1	1	0.96258	0.96283	1	18261	0	1.4247	0.037416	0.037341	0.905555	1717	1	1.4247			BUD31	1717	0.000962594
ATP11AUN	3	0.96255	0.96278	1	18260	0	0.80725	0.037451	0.092233	0.994825	1718	3	0.80725			BVES	1718	0.000962594
RHOBTB3	3	0.44215	0.59741	1	11375	1	1.9095	0.03752	0.092405	0.994825	1719	2	1.9095			BYSL	1719	0.000962594
SST	3	0.24997	0.40084	0.993277	8076	1	2.1151	0.03752	0.092405	0.994825	1720	2	2.1151			BZRAP1	1720	0.000962594
PTK7	3	0.32115	0.47485	0.993277	9464	1	0.57332	0.03752	0.092405	0.994825	1721	2	0.57332			BZW1	1721	1.69378e-05
TEK	5	0.28827	0.51839	0.996668	8831	3	-0.40645	0.037524	0.10962	0.994825	1722	2	-0.40645			BZW2	1722	0.000962594
CAPN3	4	0.046938	0.13663	0.993277	2292	2	0.63786	0.037531	0.096087	0.994825	1723	2	0.63786			C10orf10	1723	0.000962594
MED15	6	0.5926	0.79852	1	13462	2	0.48199	0.037559	0.11564	0.994825	1724	3	0.48199			C10orf105	1724	0.000962594
KRT78	4	0.84727	0.8745	1	16469	1	1.2606	0.03758	0.096188	0.994825	1725	3	1.2606			C10orf107	1725	0.000962594
CCDC87	4	0.23868	0.43792	0.993277	7815	3	-0.43406	0.037582	0.09619	0.994825	1726	1	-0.43406			C10orf111	1726	0.000962594
OR8H1	5	0.20288	0.42807	0.993277	6956	1	2.0723	0.037645	0.10992	0.994825	1727	3	2.0723			C10orf113	1727	0.000962594
NQO1	4	0.31253	0.53305	0.999454	9307	2	0.44126	0.037688	0.096402	0.994825	1728	2	0.44126			C10orf12	1728	0.000962594
TIPARP	5	0.22248	0.44902	0.993277	7434	3	-1.4233	0.037706	0.11008	0.994825	1729	2	-1.4233			C10orf120	1729	0.000962594
SBDS	3	0.96228	0.96251	1	18257	0	1.8024	0.03772	0.092861	0.994825	1730	3	1.8024			C10orf126	1730	0.00230876
CABIN1	3	0.47976	0.63483	1	11989	1	2.1698	0.037724	0.092871	0.994825	1731	2	2.1698			C10orf128	1731	0.05071
IPO9	4	0.97232	0.97231	1	18433	0	1.6383	0.037736	0.096499	0.994825	1732	3	1.6383			C10orf131	1732	0.000962594
LYZ	2	0.96221	0.96219	1	18256	0	0.98311	0.037786	0.068422	0.975425	1733	2	0.98311			C10orf142	1733	1.69378e-05
KCNK18	5	0.39333	0.62358	1	10629	2	0.019798	0.037845	0.11045	0.994825	1734	2	0.019798			C10orf2	1734	0.000962594
NPAS4	4	0.79876	0.85242	1	15891	1	1.0263	0.037845	0.096732	0.994825	1735	2	1.0263			C10orf25	1735	0.000962594
ACSM6	5	0.04586	0.1437	0.993277	2250	4	-1.2527	0.037984	0.11079	0.994825	1736	1	-1.2527			C10orf35	1736	0.000962594
LARP4	6	0.41744	0.67138	1	10996	2	0.64063	0.038004	0.11666	0.994825	1737	4	0.64063			C10orf53	1737	0.000962594
CDT1	4	0.60057	0.74504	1	13557	1	1.6267	0.038015	0.097085	0.994825	1738	3	1.6267			C10orf54	1738	0.00225331
EHMT1	3	0.96198	0.9622	1	18254	0	1.4595	0.03802	0.093529	0.994825	1739	3	1.4595			C10orf55	1739	0.000962594
IRGQ	2	0.96197	0.96193	1	18253	0	1.0599	0.038031	0.068851	0.975511	1740	2	1.0599			C10orf62	1740	0.000962594
PALM2	5	0.034374	0.11774	0.993277	1791	2	0.12915	0.038053	0.11096	0.994825	1741	2	0.12915			C10orf67	1741	0.000962594
B3GALNT2	4	0.34421	0.55572	1	9873	1	0.71253	0.038082	0.09723	0.994825	1742	2	0.71253			C10orf71	1742	0.000962594
FAM122A	3	0.27974	0.4319	0.993277	8659	1	1.9366	0.038101	0.093721	0.994825	1743	2	1.9366			C10orf76	1743	0.000962594
AGMO	3	0.96189	0.96211	1	18252	0	0.27445	0.038113	0.093742	0.994825	1744	3	0.27445			C10orf82	1744	0.000962594
PTH2	4	0.50127	0.67015	1	12364	1	0.58233	0.038159	0.097372	0.994825	1745	3	0.58233			C10orf88	1745	0.000962594
EEF1D	5	0.50544	0.72661	1	12407	2	0.48972	0.038215	0.11137	0.994825	1746	3	0.48972			C10orf90	1746	0.254142
HDAC3	4	0.83535	0.86864	1	16335	1	1.1981	0.03824	0.097531	0.994825	1747	2	1.1981			C10orf91	1747	0.000962594
MAD2L2	4	0.77741	0.84387	1	15616	1	1.4295	0.03824	0.097531	0.994825	1748	2	1.4295			C10orf95	1748	0.000962594
SH3KBP1	4	0.69884	0.81668	1	14741	1	0.34714	0.038305	0.097669	0.994825	1749	3	0.34714			C10orf99	1749	0.00225331
LOC102724279	3	0.96169	0.96192	1	18248	0	0.26367	0.038312	0.094195	0.994825	1750	3	0.26367			C11orf1	1750	0.000962594
FRK	3	0.68371	0.73909	1	14562	1	0.9322	0.038345	0.094279	0.994825	1751	2	0.9322			C11orf16	1751	0.00225331
COMMD3	3	0.94987	0.95008	1	18031	0	0.37469	0.038387	0.094365	0.994825	1752	2	0.37469			C11orf21	1752	0.000674114
NTN1	2	0.38457	0.46533	0.993277	10487	1	0.76022	0.03842	0.069545	0.976683	1753	1	0.76022			C11orf24	1753	0.000962594
TNPO3	5	0.15299	0.35326	0.993277	5712	4	-1.4487	0.038469	0.11199	0.994825	1754	1	-1.4487			C11orf30	1754	1.69378e-05
GPR33	3	0.96152	0.96178	1	18243	0	0.42516	0.038478	0.094567	0.994825	1755	3	0.42516			C11orf31	1755	0.00225331
ACOT7	5	0.46485	0.69164	1	11743	2	0.46883	0.038508	0.11209	0.994825	1756	3	0.46883			C11orf40	1756	0.000962594
ZNF774	4	0.68956	0.81389	1	14634	1	0.77396	0.038518	0.098111	0.994825	1757	3	0.77396			C11orf42	1757	0.000962594
SCG5	4	0.14483	0.30529	0.993277	5500	1	0.74643	0.038532	0.098137	0.994825	1758	3	0.74643			C11orf44	1758	0.00225331
PCDHGA8	2	0.38415	0.46504	0.993277	10481	1	0.43738	0.03856	0.069799	0.976683	1759	1	0.43738			C11orf45	1759	3.51793e-05
KCNH1	3	0.96143	0.96169	1	18242	0	0.89337	0.038571	0.094774	0.994825	1760	3	0.89337			C11orf49	1760	0.000962594
KLHL12	4	0.2548	0.45939	0.993277	8186	2	0.65294	0.038581	0.098223	0.994825	1761	2	0.65294			C11orf52	1761	0.000962594
TMEM14A	3	0.95368	0.95401	1	18103	0	1.3105	0.038582	0.094799	0.994825	1762	2	1.3105			C11orf53	1762	0.000962594
NPC1L1	4	0.27695	0.48816	0.993277	8619	1	1.0376	0.038582	0.098228	0.994825	1763	2	1.0376			C11orf54	1763	1.69378e-05
RNFT1	4	0.24096	0.44095	0.993277	7882	1	1.1784	0.038586	0.098238	0.994825	1764	3	1.1784			C11orf57	1764	0.000962594
ZNF514	4	0.92569	0.92626	1	17645	1	0.7542	0.038614	0.098297	0.994825	1765	3	0.7542			C11orf58	1765	0.0122381
UROC1	3	0.96137	0.96165	1	18241	0	0.4423	0.038625	0.09488	0.994825	1766	3	0.4423			C11orf63	1766	0.000962594
GPR37	4	0.32056	0.53869	0.999973	9451	2	0.84909	0.03866	0.09839	0.994825	1767	2	0.84909			C11orf65	1767	0.00225331
DGKH	3	0.88339	0.88348	1	16981	0	-0.24614	0.038679	0.095022	0.994825	1768	1	-0.24614			C11orf68	1768	0.000962594
MFN1	2	0.9613	0.96127	1	18239	0	1.7218	0.038698	0.070038	0.977857	1769	2	1.7218			C11orf70	1769	0.00225331
CCDC141	6	0.30388	0.56891	1	9139	3	-0.048428	0.0387	0.11818	0.994825	1770	3	-0.048428			C11orf71	1770	0.00225331
CARNS1	5	0.77283	0.87575	1	15550	1	1.0105	0.038709	0.11258	0.994825	1771	3	1.0105			C11orf73	1771	0.000962594
IFT140	4	0.096378	0.23066	0.993277	4070	1	1.3885	0.038727	0.098518	0.994825	1772	2	1.3885			C11orf74	1772	1.69378e-05
RPA4	3	0.019287	0.049848	0.956473	1087	1	1.0379	0.038743	0.095162	0.994825	1773	2	1.0379			C11orf80	1773	3.51793e-05
PARPBP	4	0.94888	0.94883	1	18014	0	0.68771	0.038818	0.098695	0.994825	1774	3	0.68771			C11orf84	1774	0.00225331
LTB	3	0.19388	0.34164	0.993277	6746	1	0.77834	0.038888	0.095485	0.994825	1775	2	0.77834			C11orf85	1775	1.69378e-05
E2F4	4	0.0062862	0.021747	0.913866	412	2	0.50804	0.038915	0.098895	0.994825	1776	2	0.50804			C11orf86	1776	0.0970599
FGF11	5	0.87308	0.9184	1	16826	1	0.73691	0.038924	0.11313	0.994825	1777	4	0.73691			C11orf87	1777	0.0111932
BCL2L14	4	0.019278	0.061765	0.975329	1086	1	0.63138	0.039065	0.0992	0.994825	1778	3	0.63138			C11orf88	1778	0.337686
TRIM72	3	0.96091	0.9612	1	18232	0	0.19562	0.039088	0.095959	0.994825	1779	3	0.19562			C11orf91	1779	1.69378e-05
TMEM179	4	0.63908	0.77512	1	14009	2	0.19208	0.039089	0.099252	0.994825	1780	2	0.19208			C11orf94	1780	0.00225331
C3orf30	3	0.88203	0.88211	1	16962	0	0.012546	0.039097	0.095981	0.994825	1781	1	0.012546			C11orf95	1781	0.000962594
MAPK8IP1	3	0.14448	0.28825	0.993277	5487	1	1.9177	0.039111	0.096013	0.994825	1782	2	1.9177			C11orf96	1782	0.000962594
CCDC37	3	0.96088	0.96118	1	18231	0	0.77811	0.039117	0.096025	0.994825	1783	3	0.77811			C11orf97	1783	0.000962594
GRIK2	3	0.96079	0.96108	1	18228	0	1.7188	0.039211	0.09624	0.994825	1784	3	1.7188			C11orf98	1784	0.000962594
EIF2B4	3	0.81307	0.82111	1	16079	1	1.8017	0.039219	0.096257	0.994825	1785	2	1.8017			C12orf10	1785	0.00225331
C12orf56	2	0.11381	0.19152	0.993277	4624	1	1.7167	0.039233	0.070995	0.977857	1786	1	1.7167			C12orf29	1786	0.000962594
ITPKB	4	0.97599	0.97601	1	18508	0	1.0191	0.039244	0.099541	0.994825	1787	3	1.0191			C12orf4	1787	0.000962594
ORAI1	4	0.08214	0.20775	0.993277	3604	2	0.22807	0.03931	0.099676	0.994825	1788	2	0.22807			C12orf40	1788	0.000962594
PTPRQ	3	0.96068	0.96096	1	18227	0	0.67085	0.039323	0.096493	0.994825	1789	3	0.67085			C12orf42	1789	0.000962594
UNC119B	2	0.96061	0.96058	1	18225	0	1.2145	0.039387	0.07123	0.977857	1790	2	1.2145			C12orf43	1790	0.000962594
GPR137C	5	0.72861	0.84835	1	15056	1	1.3733	0.03939	0.1143	0.994825	1791	4	1.3733			C12orf45	1791	0.000962594
IFT52	3	0.27584	0.42787	0.993277	8596	1	1.31	0.03939	0.096636	0.994825	1792	2	1.31			C12orf49	1792	0.000962594
FCHSD1	3	0.9606	0.96088	1	18224	0	0.62848	0.0394	0.096661	0.994825	1793	3	0.62848			C12orf50	1793	0.00225331
TRIM24	4	0.60776	0.75059	1	13651	1	0.72938	0.039409	0.099865	0.994825	1794	2	0.72938			C12orf54	1794	0.00225331
TGM7	5	0.11035	0.27544	0.993277	4531	4	-0.40668	0.039438	0.11442	0.994825	1795	1	-0.40668			C12orf56	1795	0.00972465
FBXL14	4	0.011476	0.038163	0.952651	693	1	0.93554	0.039483	0.10002	0.994825	1796	3	0.93554			C12orf57	1796	0.00225331
CDH4	4	0.92108	0.92229	1	17568	1	1.1112	0.039532	0.10011	0.994825	1797	2	1.1112			C12orf60	1797	0.000962594
CACNA1B	5	0.72086	0.84376	1	14957	2	0.28542	0.039564	0.11472	0.994825	1798	3	0.28542			C12orf65	1798	0.000962594
IRX5	5	0.30366	0.53424	0.999454	9132	3	-0.33364	0.03969	0.11504	0.994825	1799	2	-0.33364			C12orf66	1799	0.000962594
XDH	6	0.1041	0.29022	0.993277	4341	3	0.27284	0.039725	0.1205	0.994825	1800	3	0.27284			C12orf71	1800	0.000962594
CACUL1	5	0.037776	0.12553	0.993277	1932	1	0.83313	0.039726	0.11513	0.994825	1801	3	0.83313			C12orf73	1801	0.000962594
EDDM3A	3	0.92528	0.92538	1	17640	0	2.4863	0.039748	0.097467	0.994825	1802	2	2.4863			C12orf74	1802	0.000962594
KPNA7	2	0.96015	0.96012	1	18220	0	1.4841	0.039846	0.07204	0.981825	1803	2	1.4841			C12orf75	1803	0.000962594
PRR20D	4	0.84951	0.87567	1	16500	1	0.54081	0.039859	0.10078	0.994825	1804	2	0.54081			C12orf76	1804	0.000962594
XPC	3	0.96013	0.96039	1	18219	0	1.0171	0.039874	0.097745	0.994825	1805	3	1.0171			C12orf77	1805	0.000962594
ATP5L	4	0.86601	0.88464	1	16723	1	1.8075	0.039921	0.10091	0.994825	1806	3	1.8075			C12orf80	1806	0.000962594
MEFV	3	0.77085	0.79133	1	15530	1	1.0151	0.039924	0.097861	0.994825	1807	2	1.0151			C14orf1	1807	0.000962594
CSGALNACT1	4	0.97232	0.97231	1	18439	0	1.2541	0.039939	0.10094	0.994825	1808	3	1.2541			C14orf105	1808	1.69378e-05
CACNG2	3	0.8489	0.85055	1	16495	1	0.54058	0.039943	0.097901	0.994825	1809	2	0.54058			C14orf119	1809	0.00457762
NRK	5	0.25986	0.48867	0.993277	8272	1	0.41875	0.039956	0.11571	0.994825	1810	3	0.41875			C14orf132	1810	0.000962594
KRT6B	4	0.22498	0.41941	0.993277	7499	3	-1.0109	0.03997	0.10101	0.994825	1811	1	-1.0109			C14orf142	1811	0.000962594
ACOT8	4	0.95922	0.95916	1	18206	0	1.0941	0.03999	0.10105	0.994825	1812	3	1.0941			C14orf159	1812	0.000962594
KCNAB3	4	0.83723	0.86951	1	16353	1	0.51142	0.040026	0.10112	0.994825	1813	3	0.51142			C14orf166	1813	0.000962594
SLC25A52	3	0.95996	0.96023	1	18213	0	0.85433	0.040039	0.098129	0.994825	1814	3	0.85433			C14orf169	1814	0.000962594
RWDD2A	3	0.93937	0.93958	1	17849	0	0.12266	0.040058	0.098175	0.994825	1815	1	0.12266			C14orf177	1815	0.000674114
OR56A1	5	0.66918	0.81356	1	14404	2	0.28073	0.040061	0.11598	0.994825	1816	3	0.28073			C14orf178	1816	0.000962594
TIFA	5	0.90622	0.9305	1	17344	1	0.84894	0.040071	0.116	0.994825	1817	4	0.84894			C14orf180	1817	0.000962594
COL2A1	5	0.97569	0.97585	1	18503	0	0.79756	0.040071	0.116	0.994825	1818	4	0.79756			C14orf2	1818	0.000962594
ACSL6	4	0.43391	0.62087	1	11256	2	-0.65774	0.040081	0.10124	0.994825	1819	1	-0.65774			C14orf28	1819	0.000962594
ARSH	4	0.51145	0.6776	1	12481	2	-0.42288	0.040136	0.10135	0.994825	1820	2	-0.42288			C14orf37	1820	0.000962594
COTL1	1	0.95982	0.96009	1	18211	0	1.964	0.040176	0.040072	0.915729	1821	1	1.964			C14orf39	1821	0.0111932
ARHGAP18	4	0.079519	0.20354	0.993277	3507	3	-1.8341	0.040192	0.10146	0.994825	1822	1	-1.8341			C14orf79	1822	1.69378e-05
ERLEC1	3	0.69977	0.74795	1	14751	1	0.027345	0.040225	0.098546	0.994825	1823	1	0.027345			C14orf80	1823	0.00225331
C18orf42	3	0.92204	0.92214	1	17586	0	0.83141	0.040261	0.098626	0.994825	1824	2	0.83141			C14orf93	1824	0.000962594
LOC100129083	3	0.11847	0.25516	0.993277	4772	1	1.1369	0.040279	0.09867	0.994825	1825	2	1.1369			C15orf26	1825	0.0018667
DCAF10	5	0.82425	0.90453	1	16205	1	0.80575	0.040311	0.11661	0.994825	1826	3	0.80575			C15orf27	1826	0.000962594
CLCN5	4	0.8789	0.89214	1	16912	1	1.1283	0.040319	0.10171	0.994825	1827	3	1.1283			C15orf32	1827	0.000962594
DHRS1	4	0.33149	0.54658	1	9651	2	0.47611	0.0404	0.10188	0.994825	1828	2	0.47611			C15orf38-AP3S2	1828	0.000962594
KNG1	4	0.50327	0.67161	1	12383	1	0.79603	0.040549	0.10218	0.994825	1829	3	0.79603			C15orf39	1829	0.000962594
KARS	2	0.61819	0.63184	1	13776	1	1.1092	0.040606	0.073345	0.988306	1830	1	1.1092			C15orf40	1830	1.69378e-05
TRIM60	5	0.59874	0.77482	1	13530	2	0.98697	0.040633	0.11739	0.994825	1831	3	0.98697			C15orf41	1831	0.000962594
POTEB3	2	0.18883	0.30104	0.993277	6604	1	-0.5909	0.040634	0.073407	0.988448	1832	1	-0.5909			C15orf43	1832	0.000674114
SERPINI1	4	0.74798	0.83295	1	15268	1	0.53089	0.040648	0.10238	0.994825	1833	3	0.53089			C15orf48	1833	0.000962594
JPH1	1	0.95932	0.95963	1	18207	0	3.0452	0.040676	0.040557	0.921283	1834	1	3.0452			C15orf52	1834	3.51793e-05
HYAL3	4	0.0069317	0.023823	0.915062	448	2	0.35692	0.040746	0.10255	0.994825	1835	2	0.35692			C15orf53	1835	0.000962594
ARHGAP25	2	0.95922	0.95915	1	18205	0	2.2039	0.040785	0.073656	0.988957	1836	2	2.2039			C15orf54	1836	0.00347607
KCNS1	5	0.20924	0.43497	0.993277	7103	2	0.54519	0.040795	0.11778	0.994825	1837	3	0.54519			C15orf56	1837	0.000962594
MCL1	3	0.95919	0.95945	1	18204	0	1.6501	0.040812	0.099843	0.994825	1838	3	1.6501			C15orf57	1838	0.000962594
CADPS	3	0.5901	0.69297	1	13425	1	1.3343	0.040819	0.099856	0.994825	1839	2	1.3343			C15orf59	1839	1.69378e-05
CKMT1B	5	0.49464	0.71902	1	12248	1	0.61579	0.040819	0.11783	0.994825	1840	4	0.61579			C15orf61	1840	1.69378e-05
MAMDC2	2	0.84744	0.84717	1	16471	0	0.92502	0.04083	0.073736	0.988957	1841	1	0.92502			C15orf62	1841	0.000962594
SRSF3	2	0.95916	0.95909	1	18203	0	2.3177	0.040842	0.073757	0.988957	1842	2	2.3177			C15orf65	1842	0.000962594
ACVR1C	6	0.39406	0.6541	1	10638	3	-0.10938	0.040857	0.12306	0.994825	1843	2	-0.10938			C16orf13	1843	0.000962594
ATP5B	3	0.56463	0.68167	1	13112	1	1.4445	0.040892	0.10001	0.994825	1844	2	1.4445			C16orf45	1844	0.000962594
SDCCAG8	4	0.74337	0.83132	1	15205	1	0.76057	0.040899	0.10286	0.994825	1845	2	0.76057			C16orf46	1845	0.00225331
SLC10A7	3	0.8623	0.86272	1	16672	1	0.99912	0.040955	0.10015	0.994825	1846	2	0.99912			C16orf47	1846	0.000674114
ADH6	3	0.045192	0.10951	0.993277	2221	2	-0.99293	0.040955	0.10015	0.994825	1847	1	-0.99293			C16orf52	1847	0.000962594
HOGA1	5	0.76318	0.86971	1	15455	2	0.949	0.040965	0.11821	0.994825	1848	3	0.949			C16orf54	1848	0.000962594
PCDHGA9	5	0.60079	0.77589	1	13561	1	0.68815	0.04099	0.11826	0.994825	1849	4	0.68815			C16orf58	1849	0.000962594
CDH23	4	0.8306	0.86636	1	16280	1	0.73902	0.041001	0.10307	0.994825	1850	3	0.73902			C16orf59	1850	1.69378e-05
CHODL	3	0.95892	0.95919	1	18201	0	2.3888	0.041082	0.10043	0.994825	1851	3	2.3888			C16orf62	1851	0.000962594
SPG11	3	0.95887	0.95914	1	18200	0	0.7815	0.041128	0.10053	0.994825	1852	3	0.7815			C16orf70	1852	0.000962594
EXD3	3	0.076824	0.17574	0.993277	3412	2	-0.8308	0.041143	0.10056	0.994825	1853	1	-0.8308			C16orf71	1853	0.000962594
ZCCHC24	3	0.95886	0.95912	1	18198	0	0.51757	0.041144	0.10056	0.994825	1854	3	0.51757			C16orf72	1854	0.000962594
ZNF668	2	0.86828	0.86806	1	16752	0	2.2028	0.041152	0.074281	0.989515	1855	1	2.2028			C16orf74	1855	0.000962594
SNAI3	4	0.27511	0.4858	0.993277	8584	1	0.58997	0.04119	0.10344	0.994825	1856	2	0.58997			C16orf78	1856	1.69378e-05
GOLGA8J	3	0.17579	0.32212	0.993277	6285	2	-3.2597	0.041226	0.10075	0.994825	1857	1	-3.2597			C16orf82	1857	0.000962594
PP2D1	3	0.95875	0.95903	1	18196	0	0.83955	0.041246	0.1008	0.994825	1858	3	0.83955			C16orf86	1858	0.000962594
TERT	5	0.27018	0.49956	0.99474	8470	3	-0.89751	0.041306	0.11906	0.994825	1859	2	-0.89751			C16orf87	1859	0.000962594
DCHS2	3	0.95866	0.95893	1	18195	0	0.73022	0.041343	0.10102	0.994825	1860	3	0.73022			C16orf89	1860	0.000962594
RIC8A	6	0.0091547	0.041511	0.952651	559	5	-1.114	0.041354	0.12418	0.994825	1861	1	-1.114			C16orf90	1861	0.000962594
STXBP5L	4	0.14417	0.30429	0.993277	5481	1	1.0757	0.041414	0.10389	0.994825	1862	3	1.0757			C16orf91	1862	0.000412341
APOBEC3G	3	0.95856	0.95884	1	18193	0	0.46174	0.041436	0.10123	0.994825	1863	3	0.46174			C16orf92	1863	0.000962594
GOT1	5	0.49082	0.71546	1	12175	1	0.3679	0.041467	0.11947	0.994825	1864	4	0.3679			C16orf93	1864	0.00225331
SGSM1	3	0.95851	0.95878	1	18191	0	0.33607	0.041487	0.10135	0.994825	1865	3	0.33607			C16orf95	1865	0.000412341
TBC1D12	2	0.95846	0.95841	1	18190	0	1.5047	0.041539	0.074932	0.989515	1866	2	1.5047			C16orf96	1866	0.000962594
NUPR1	2	0.37688	0.46042	0.993277	10374	1	0.85069	0.041586	0.075019	0.989515	1867	1	0.85069			C16orf97	1867	0.000962594
BIRC3	3	0.21844	0.36767	0.993277	7336	1	0.17993	0.041602	0.10161	0.994825	1868	2	0.17993			C17orf100	1868	1.69378e-05
C19orf18	5	0.22988	0.45698	0.993277	7620	1	0.38248	0.041602	0.11981	0.994825	1869	3	0.38248			C17orf102	1869	0.000962594
CAMKMT	5	0.1841	0.40571	0.993277	6496	1	0.67152	0.041674	0.11998	0.994825	1870	4	0.67152			C17orf104	1870	0.000962594
DOCK1	5	0.90421	0.92969	1	17318	1	0.16908	0.041721	0.12011	0.994825	1871	3	0.16908			C17orf105	1871	1.69378e-05
FANCD2OS	2	0.95827	0.9582	1	18187	0	1.3708	0.041731	0.07525	0.989515	1872	2	1.3708			C17orf107	1872	0.000962594
CDC7	4	0.56779	0.72006	1	13157	1	1.6117	0.041747	0.10456	0.994825	1873	3	1.6117			C17orf112	1873	0.0108061
TMEM185A	4	0.45801	0.63851	1	11632	1	0.86164	0.041768	0.1046	0.994825	1874	3	0.86164			C17orf47	1874	0.000962594
FAM47A	6	0.30458	0.56978	1	9152	3	0.43241	0.041798	0.12519	0.994825	1875	3	0.43241			C17orf49	1875	0.000962594
DLG3	5	0.26859	0.49789	0.99474	8436	1	0.56459	0.041817	0.12036	0.994825	1876	3	0.56459			C17orf50	1876	1.69378e-05
NUBPL	4	0.63811	0.77435	1	13996	1	0.56065	0.041843	0.10475	0.994825	1877	2	0.56065			C17orf51	1877	0.000962594
SHPRH	5	0.78018	0.88049	1	15651	1	1.9403	0.041847	0.12045	0.994825	1878	4	1.9403			C17orf53	1878	0.000962594
VSNL1	5	0.93348	0.94342	1	17758	1	0.30741	0.041861	0.12048	0.994825	1879	4	0.30741			C17orf58	1879	3.51793e-05
RAB1B	2	0.89905	0.89871	1	17219	0	1.9495	0.041894	0.075528	0.989515	1880	2	1.9495			C17orf62	1880	0.000962594
RING1	3	0.95805	0.95831	1	18184	0	1.0623	0.041952	0.10236	0.994825	1881	3	1.0623			C17orf64	1881	0.000674114
RBMY1J	5	0.9706	0.9707	1	18410	0	0.25408	0.041961	0.12072	0.994825	1882	4	0.25408			C17orf67	1882	0.000962594
NENF	4	0.25919	0.46514	0.993277	8260	2	-0.088513	0.041966	0.10499	0.994825	1883	2	-0.088513			C17orf74	1883	0.000962594
RFFL	3	0.95799	0.95825	1	18183	0	0.20655	0.042014	0.1025	0.994825	1884	3	0.20655			C17orf75	1884	0.000962594
OR5B3	3	0.80009	0.81154	1	15906	1	1.7866	0.042074	0.10263	0.994825	1885	2	1.7866			C17orf77	1885	0.05071
LRRC70	4	0.51488	0.68016	1	12525	1	0.55195	0.042076	0.1052	0.994825	1886	2	0.55195			C17orf78	1886	0.000674114
LOC200726	2	0.26321	0.3914	0.993277	8327	1	-0.25785	0.042118	0.075921	0.989515	1887	1	-0.25785			C17orf80	1887	0.000962594
SAMD3	4	0.40452	0.59938	1	10786	2	0.97248	0.042122	0.10528	0.994825	1888	2	0.97248			C17orf82	1888	0.000962594
SERHL2	4	0.97441	0.97439	1	18469	0	1.4968	0.042134	0.1053	0.994825	1889	3	1.4968			C17orf85	1889	0.000674114
FAM221A	3	0.10595	0.23217	0.993277	4394	1	0.34623	0.042144	0.10278	0.994825	1890	2	0.34623			C17orf89	1890	0.0440839
CD1D	3	0.45833	0.61356	1	11638	1	1.1194	0.042149	0.10278	0.994825	1891	2	1.1194			C17orf96	1891	0.000962594
MMP25	4	0.59643	0.74186	1	13504	2	0.11616	0.042187	0.10541	0.994825	1892	2	0.11616			C17orf97	1892	1.69378e-05
MEP1B	3	0.47653	0.6317	1	11926	2	-0.15923	0.042227	0.10297	0.994825	1893	1	-0.15923			C17orf98	1893	0.000962594
CALD1	4	0.21272	0.40267	0.993277	7195	3	-0.52794	0.042242	0.10551	0.994825	1894	1	-0.52794			C17orf99	1894	0.000962594
UBE2H	4	0.98197	0.98203	1	18638	0	1.0213	0.042249	0.10552	0.994825	1895	3	1.0213			C18orf21	1895	0.000962594
RAB3GAP1	3	0.95774	0.95801	1	18181	0	0.87173	0.042263	0.10304	0.994825	1896	3	0.87173			C18orf25	1896	0.000962594
TOR1A	5	0.056486	0.16699	0.993277	2678	1	0.83355	0.042275	0.12147	0.994825	1897	3	0.83355			C18orf32	1897	0.000962594
PITPNB	5	0.43964	0.66804	1	11343	3	-0.35872	0.042343	0.12165	0.994825	1898	2	-0.35872			C18orf42	1898	0.00225331
C5orf67	3	0.9576	0.95787	1	18179	0	1.4844	0.042399	0.10334	0.994825	1899	3	1.4844			C18orf54	1899	0.000962594
NME1-NME2	4	0.76393	0.83881	1	15464	1	0.52103	0.042407	0.10585	0.994825	1900	3	0.52103			C18orf63	1900	0.000962594
CPTP	2	0.95755	0.95751	1	18178	0	1.724	0.042453	0.076501	0.989515	1901	2	1.724			C18orf65	1901	0.000962594
NOMO2	2	0.95754	0.9575	1	18177	0	1.9972	0.042459	0.076511	0.989515	1902	2	1.9972			C18orf8	1902	0.000962594
TIMM8A	2	0.95754	0.95749	1	18176	0	1.1586	0.042465	0.076526	0.989515	1903	2	1.1586			C19orf12	1903	0.000962594
HIST2H4A	5	0.3633	0.59413	1	10181	1	1.8023	0.042481	0.12199	0.994825	1904	3	1.8023			C19orf18	1904	0.00225331
WISP2	6	0.39732	0.65646	1	10683	2	0.35564	0.042513	0.12683	0.994825	1905	4	0.35564			C19orf24	1905	0.000962594
TREH	3	0.95748	0.95775	1	18173	0	1.1487	0.042519	0.1036	0.994825	1906	3	1.1487			C19orf25	1906	0.000962594
ARHGAP32	2	0.95748	0.95742	1	18172	0	1.4388	0.042524	0.076622	0.989515	1907	2	1.4388			C19orf33	1907	0.00225331
OR3A1	5	0.38376	0.61421	1	10471	1	1.0259	0.042531	0.12211	0.994825	1908	3	1.0259			C19orf35	1908	0.000962594
NR3C1	3	0.69259	0.74396	1	14670	1	0.71988	0.042596	0.10378	0.994825	1909	2	0.71988			C19orf38	1909	0.000962594
ATAD3B	4	0.94544	0.94533	1	17945	0	0.64012	0.042602	0.10626	0.994825	1910	2	0.64012			C19orf43	1910	0.000962594
TMEM207	4	0.31975	0.53811	0.999973	9435	2	-0.95222	0.042605	0.10626	0.994825	1911	2	-0.95222			C19orf45	1911	0.000962594
OR52W1	5	0.26928	0.49862	0.99474	8453	2	1.1979	0.042669	0.12242	0.994825	1912	3	1.1979			C19orf47	1912	0.000962594
LIPN	4	0.28548	0.49913	0.99474	8764	1	0.55601	0.042681	0.10642	0.994825	1913	2	0.55601			C19orf48	1913	0.000962594
DEF6	5	0.69588	0.82904	1	14702	1	0.48642	0.042709	0.12252	0.994825	1914	3	0.48642			C19orf52	1914	0.000962594
RPS6KL1	5	0.70385	0.83371	1	14791	1	0.91489	0.042729	0.12257	0.994825	1915	3	0.91489			C19orf53	1915	0.00225331
FKBP6	2	0.49769	0.54119	0.999973	12299	1	0.26887	0.042762	0.077041	0.989515	1916	1	0.26887			C19orf54	1916	0.000962594
PCSK4	4	0.55358	0.7094	1	12978	2	0.57126	0.042783	0.10663	0.994825	1917	2	0.57126			C19orf57	1917	0.00225331
ENC1	4	0.2683	0.47695	0.993277	8428	1	0.63434	0.042791	0.10666	0.994825	1918	3	0.63434			C19orf60	1918	0.000962594
SPINK13	4	0.669	0.79868	1	14399	1	0.50027	0.042805	0.10668	0.994825	1919	3	0.50027			C19orf66	1919	3.51793e-05
ZNF814	4	0.58568	0.73361	1	13376	1	0.54842	0.042813	0.1067	0.994825	1920	3	0.54842			C19orf67	1920	0.0108061
UBE2D4	4	0.96381	0.96378	1	18284	0	0.26104	0.042852	0.10678	0.994825	1921	2	0.26104			C19orf68	1921	0.000962594
SPANXB1	5	0.081519	0.21903	0.993277	3582	3	-0.43323	0.042855	0.12289	0.994825	1922	2	-0.43323			C19orf70	1922	1.69378e-05
ALDOC	2	0.50572	0.54684	1	12410	1	-0.57178	0.042874	0.077215	0.989515	1923	1	-0.57178			C19orf71	1923	0.000962594
IL12RB1	5	0.94625	0.95102	1	17956	1	0.41319	0.042893	0.12298	0.994825	1924	4	0.41319			C19orf73	1924	0.000962594
RPL10A	5	0.88481	0.92234	1	17001	1	0.50285	0.042907	0.12303	0.994825	1925	4	0.50285			C19orf80	1925	0.000962594
ZBTB7B	2	0.95702	0.95697	1	18167	0	1.6599	0.042979	0.077383	0.989515	1926	2	1.6599			C19orf81	1926	1.69378e-05
ADAM15	2	0.17984	0.28829	0.993277	6397	1	-0.19272	0.042986	0.077391	0.989515	1927	1	-0.19272			C19orf84	1927	3.51793e-05
FAM210A	2	0.957	0.95695	1	18165	0	2.1877	0.043003	0.077418	0.989515	1928	2	2.1877			C1D	1928	3.51793e-05
INPP5A	2	0.22421	0.3494	0.993277	7473	1	-0.017681	0.043014	0.077445	0.989515	1929	1	-0.017681			C1GALT1	1929	0.0440839
C2orf16	5	0.96643	0.96668	1	18335	1	0.054976	0.043049	0.12335	0.994825	1930	2	0.054976			C1GALT1C1	1930	0.000962594
ZSCAN26	6	0.97971	0.98018	1	18591	1	0.56311	0.043159	0.12828	0.994825	1931	4	0.56311			C1GALT1C1L	1931	0.0467159
PLN	3	0.75606	0.78165	1	15372	1	0.16593	0.043185	0.10485	0.994825	1932	2	0.16593			C1orf100	1932	0.000962594
VASN	3	0.92254	0.92266	1	17597	0	0.054521	0.043185	0.10485	0.994825	1933	1	0.054521			C1orf101	1933	3.51793e-05
HIST1H4C	2	0.074973	0.13054	0.993277	3349	1	0.12561	0.043209	0.077781	0.989515	1934	1	0.12561			C1orf105	1934	1.69378e-05
IGF1R	4	0.97232	0.97231	1	18438	0	0.85702	0.043293	0.10764	0.994825	1935	3	0.85702			C1orf106	1935	0.000674114
PTGS1	4	0.57512	0.72561	1	13252	1	0.81354	0.043315	0.10769	0.994825	1936	3	0.81354			C1orf109	1936	0.000962594
TRIM16	4	0.25759	0.46305	0.993277	8232	3	-0.50886	0.04335	0.10776	0.994825	1937	1	-0.50886			C1orf110	1937	0.000962594
SNW1	3	0.38167	0.53666	0.999718	10448	2	-0.91512	0.043352	0.10509	0.994825	1938	1	-0.91512			C1orf111	1938	0.000962594
TMEM41A	6	0.29857	0.5624	1	9017	2	0.70704	0.043366	0.12873	0.994825	1939	4	0.70704			C1orf112	1939	0.000962594
UBE2O	5	0.26507	0.49419	0.99474	8367	2	0.063956	0.043378	0.12416	0.994825	1940	2	0.063956			C1orf115	1940	0.000962594
INO80C	3	0.83791	0.84108	1	16359	1	0.80596	0.043404	0.10516	0.994825	1941	2	0.80596			C1orf116	1941	0.0018667
OR6K2	5	0.46035	0.68744	1	11665	2	0.5169	0.043422	0.12427	0.994825	1942	3	0.5169			C1orf122	1942	0.179667
ZDHHC3	4	0.0076144	0.026065	0.943756	481	2	-0.065267	0.043488	0.10805	0.994825	1943	2	-0.065267			C1orf123	1943	0.000962594
DSC2	4	0.28802	0.50238	0.99474	8824	2	-1.4484	0.043516	0.1081	0.994825	1944	2	-1.4484			C1orf127	1944	0.000962594
TMEM254	5	0.89442	0.92587	1	17145	1	0.4402	0.043536	0.12457	0.994825	1945	4	0.4402			C1orf131	1945	0.000962594
EIF2D	4	0.83578	0.86883	1	16340	1	0.84149	0.043571	0.10821	0.994825	1946	3	0.84149			C1orf137	1946	0.000962594
GRAP2	5	0.37887	0.60939	1	10402	3	-0.60462	0.043585	0.12468	0.994825	1947	2	-0.60462			C1orf141	1947	0.000962594
NTRK1	2	0.50799	0.54846	1	12433	1	1.0773	0.043601	0.078485	0.989515	1948	1	1.0773			C1orf146	1948	0.00225331
ZC3H11A	5	0.79134	0.88769	1	15804	2	1.0737	0.04368	0.12493	0.994825	1949	3	1.0737			C1orf158	1949	0.00225331
PNPLA1	2	0.14413	0.23698	0.993277	5479	1	1.2042	0.043713	0.078682	0.989515	1950	1	1.2042			C1orf159	1950	0.000962594
ISX	3	0.26865	0.42032	0.993277	8438	1	-0.018001	0.043727	0.10564	0.994825	1951	1	-0.018001			C1orf162	1951	0.000962594
CDKN2D	4	0.24823	0.45061	0.993277	8041	1	0.70742	0.043737	0.10855	0.994825	1952	2	0.70742			C1orf167	1952	0.000962594
SIRPD	5	0.99258	0.99262	1	18839	0	1.1706	0.043777	0.12518	0.994825	1953	4	1.1706			C1orf168	1953	0.000674114
CPM	4	0.46954	0.64695	1	11822	2	0.16712	0.043792	0.10865	0.994825	1954	2	0.16712			C1orf174	1954	1.69378e-05
PF4V1	4	0.8326	0.86732	1	16290	1	1.4056	0.043813	0.1087	0.994825	1955	3	1.4056			C1orf185	1955	1.69378e-05
DEFB130	3	0.23361	0.38361	0.993277	7692	1	0.94627	0.043834	0.10578	0.994825	1956	2	0.94627			C1orf186	1956	0.0018667
PHF10	6	0.21214	0.45112	0.993277	7175	3	-0.12215	0.043836	0.12977	0.994825	1957	3	-0.12215			C1orf189	1957	0.00225331
COLQ	4	0.45138	0.63363	1	11533	1	0.69781	0.043843	0.10877	0.994825	1958	3	0.69781			C1orf194	1958	0.000962594
VPS39	3	0.72707	0.76377	1	15029	1	0.81298	0.043852	0.1058	0.994825	1959	2	0.81298			C1orf195	1959	0.00225331
CPOX	4	0.67973	0.80707	1	14519	2	0.70354	0.043861	0.10881	0.994825	1960	2	0.70354			C1orf198	1960	0.000962594
OST4	4	0.97738	0.97745	1	18540	0	1.9652	0.043861	0.10881	0.994825	1961	3	1.9652			C1orf204	1961	0.000962594
KPRP	4	0.77203	0.84183	1	15538	1	1.2054	0.043861	0.10881	0.994825	1962	2	1.2054			C1orf21	1962	0.000962594
TSPAN15	5	0.12909	0.31026	0.993277	5083	3	-1.9015	0.04393	0.12555	0.994825	1963	2	-1.9015			C1orf210	1963	0.000962594
VEGFC	3	0.080066	0.18225	0.993277	3528	2	-1.4642	0.043935	0.10591	0.994825	1964	1	-1.4642			C1orf216	1964	0.000962594
OR4P4	2	0.95606	0.95604	1	18153	0	1.1432	0.043939	0.079059	0.989515	1965	2	1.1432			C1orf226	1965	0.000962594
CYP8B1	6	0.30373	0.56873	1	9135	2	0.4878	0.043959	0.13006	0.994825	1966	3	0.4878			C1orf228	1966	0.000962594
NR4A3	3	0.019414	0.05014	0.956473	1096	2	-0.36633	0.043977	0.10597	0.994825	1967	1	-0.36633			C1orf229	1967	1.69378e-05
ZNF677	5	0.0089411	0.035679	0.952651	551	2	-0.53546	0.043999	0.12572	0.994825	1968	2	-0.53546			C1orf233	1968	0.000962594
PREPL	5	0.27446	0.50406	0.99474	8569	3	-1.0075	0.044041	0.12583	0.994825	1969	2	-1.0075			C1orf234	1969	0.000674114
SLC6A15	4	0.84795	0.87486	1	16480	1	1.4806	0.044049	0.10916	0.994825	1970	3	1.4806			C1orf27	1970	0.000962594
FSBP	4	0.35938	0.5667	1	10115	2	0.6101	0.044049	0.10916	0.994825	1971	2	0.6101			C1orf43	1971	0.000962594
HIP1R	5	0.88033	0.92081	1	16931	1	0.33996	0.044064	0.12588	0.994825	1972	3	0.33996			C1orf50	1972	0.000962594
COMMD3-BMI1	4	0.7771	0.84375	1	15614	1	0.65101	0.044101	0.10927	0.994825	1973	3	0.65101			C1orf52	1973	0.015308
TCIRG1	4	0.17737	0.35278	0.993277	6323	3	-0.99257	0.044124	0.10932	0.994825	1974	1	-0.99257			C1orf53	1974	0.000962594
TSC22D2	2	0.95583	0.95579	1	18150	0	0.91454	0.044173	0.079452	0.989515	1975	2	0.91454			C1orf54	1975	0.000962594
POLI	5	0.094175	0.24415	0.993277	3994	3	-1.5389	0.044205	0.12623	0.994825	1976	2	-1.5389			C1orf56	1976	3.51793e-05
TCEA2	5	0.25219	0.48064	0.993277	8125	2	0.52582	0.044252	0.12636	0.994825	1977	3	0.52582			C1orf61	1977	0.000962594
RSG1	5	0.37	0.60066	1	10280	1	1.079	0.044276	0.12641	0.994825	1978	4	1.079			C1orf64	1978	0.000962594
HOOK3	5	0.48719	0.71216	1	12113	1	0.6407	0.0443	0.12646	0.994825	1979	4	0.6407			C1orf68	1979	0.000962594
ACSM2A	6	0.13047	0.33407	0.993277	5119	3	-0.29923	0.044312	0.13085	0.994825	1980	3	-0.29923			C1orf87	1980	0.000962594
SLC35F1	6	0.22846	0.47297	0.993277	7578	1	0.42776	0.044318	0.13086	0.994825	1981	4	0.42776			C1orf94	1981	0.000962594
SFTPB	4	0.98255	0.9826	1	18650	0	1.0292	0.044338	0.10974	0.994825	1982	3	1.0292			C1orf95	1982	0.000962594
TMEM179B	2	0.16004	0.2602	0.993277	5882	1	1.2321	0.044356	0.079784	0.989515	1983	1	1.2321			C1QA	1983	0.000962594
RFNG	4	0.67235	0.80129	1	14435	1	0.64301	0.044397	0.10985	0.994825	1984	3	0.64301			C1QB	1984	0.000962594
SPNS2	3	0.27411	0.42601	0.993277	8564	1	1.9244	0.044403	0.10655	0.994825	1985	2	1.9244			C1QBP	1985	0.00457762
UBE2M	3	0.72208	0.7608	1	14971	1	2.3626	0.044403	0.10655	0.994825	1986	2	2.3626			C1QC	1986	0.000962594
ZNF467	3	0.45647	0.61169	1	11614	1	2.3889	0.044403	0.10655	0.994825	1987	2	2.3889			C1QL1	1987	0.000962594
DLK2	5	0.84066	0.90876	1	16400	1	0.24234	0.044413	0.12676	0.994825	1988	4	0.24234			C1QL2	1988	1.69378e-05
ATXN7L3	4	0.88406	0.89536	1	16992	1	0.69117	0.044434	0.10992	0.994825	1989	3	0.69117			C1QL3	1989	0.000962594
SIRPB1	5	0.82797	0.90545	1	16249	1	0.030552	0.044451	0.12685	0.994825	1990	2	0.030552			C1QL4	1990	0.0102464
MCF2	4	0.084819	0.21207	0.993277	3703	2	-0.0071468	0.044483	0.11001	0.994825	1991	2	-0.0071468			C1QTNF1	1991	0.000962594
VPS26A	5	0.57385	0.76152	1	13239	1	0.83785	0.044534	0.12707	0.994825	1992	4	0.83785			C1QTNF2	1992	0.189221
RSC1A1	1	0.95546	0.95569	1	18127	0	3.3903	0.044537	0.044525	0.955473	1993	1	3.3903			C1QTNF3	1993	0.000962594
SMIM10L1	4	0.53584	0.69589	1	12779	1	0.52428	0.044545	0.11014	0.994825	1994	3	0.52428			C1QTNF4	1994	0.000962594
PLK3	4	0.2184	0.41046	0.993277	7334	2	-1.1319	0.044566	0.11018	0.994825	1995	2	-1.1319			C1QTNF5	1995	0.000962594
F11	5	0.070409	0.19618	0.993277	3184	3	-1.138	0.044585	0.12718	0.994825	1996	2	-1.138			C1QTNF6	1996	1.69378e-05
ZDHHC13	5	0.37948	0.60998	1	10411	1	0.6243	0.044635	0.12729	0.994825	1997	3	0.6243			C1QTNF7	1997	0.000962594
RRP36	3	0.48782	0.64274	1	12122	1	2.3888	0.04469	0.10695	0.994825	1998	2	2.3888			C1QTNF8	1998	0.000962594
MIIP	3	0.89837	0.89851	1	17206	0	1.2955	0.04469	0.10695	0.994825	1999	2	1.2955			C1QTNF9	1999	0.000962594
[truncated: 17,014 more rows]

## Sheet: whole-genome H3 library+JQ1
id	num	neg|score	neg|p-value	neg|fdr	neg|rank	neg|goodsgrna	neg|lfc	pos|score	pos|p-value	pos|fdr	pos|rank	pos|goodsgrna	pos|lfc
SPOP	5	0.50336	0.67941	0.999999	11831	1	2.9862	7.2e-08	2.6e-07	0.00495	1	4	2.9862
HMGN2	4	1	1	0.999999	19047	0	2.6164	4.11e-07	1.3e-06	0.012376	2	4	2.6164
STRAP	3	0.6155	0.66204	0.999999	13306	1	5.6976	7.95e-07	2.34e-06	0.013614	3	2	5.6976
FBXO42	4	1	1	0.999999	19046	0	2.3818	9.3e-07	2.86e-06	0.013614	4	4	2.3818
MPI	4	1	1	0.999999	19045	0	2.849	4.68e-06	1.48e-05	0.056436	5	4	2.849
METTL5	4	0.99999	0.99999	0.999999	19044	0	1.3019	1.17e-05	3.87e-05	0.122937	6	4	1.3019
LARP4B	5	0.98345	0.98355	0.999999	18640	0	2.8289	1.32e-05	5.64e-05	0.148134	7	4	2.8289
PLBD1	6	0.667	0.81102	0.999999	13931	1	1.5743	1.57e-05	8.71e-05	0.148134	8	4	1.5743
TRIM49C	3	0.98945	0.98957	0.999999	18783	0	2.3076	2.06e-05	6.58e-05	0.148134	9	3	2.3076
RCN1	5	0.95885	0.95904	0.999999	18131	0	0.51584	2.25e-05	0.00010058	0.148134	10	3	0.51584
SIGLECL1	4	0.904	0.90368	0.999999	17093	0	2.4156	2.66e-05	9.43e-05	0.148134	11	2	2.4156
DNTTIP1	6	0.97881	0.97873	0.999999	18543	0	1.6527	2.87e-05	0.00015777	0.176762	12	5	1.6527
METTL23	3	0.99997	0.99998	0.999999	19043	0	3.4145	3.01e-05	9.59e-05	0.148134	13	3	3.4145
SYF2	5	0.36286	0.58437	0.999999	9793	1	3.3147	3.1e-05	0.00014477	0.172339	14	4	3.3147
XPO4	4	0.5896	0.72361	0.999999	13004	1	1.8006	3.19e-05	0.00011202	0.152405	15	3	1.8006
RPF2	3	0.99997	0.99997	0.999999	19042	0	3.6539	3.22e-05	0.0001011	0.148134	16	3	3.6539
GSPT2	6	0.81157	0.89874	0.999999	15724	1	2.1462	5.11e-05	0.00027316	0.260149	17	5	2.1462
TRAF3	4	0.99995	0.99995	0.999999	19041	0	2.6176	5.14e-05	0.00019051	0.190985	18	4	2.6176
LRIG2	2	0.99911	0.99907	0.999999	19008	0	4.4166	6.87e-05	0.00014217	0.172339	19	2	4.4166
DLG1	5	0.99993	0.99993	0.999999	19040	0	1.9508	7.25e-05	0.00032983	0.275895	20	5	1.9508
SLC22A20	5	0.14755	0.32345	0.999999	5344	1	0.99552	8.07e-05	0.00036673	0.275895	21	4	0.99552
NINL	2	0.99991	0.99991	0.999999	19039	0	4.5018	8.65e-05	0.00017648	0.186744	22	2	4.5018
SPRR2G	4	0.98631	0.98632	0.999999	18700	0	2.7881	9.2e-05	0.00035114	0.275895	23	4	2.7881
SCAF4	4	0.9999	0.9999	0.999999	19038	0	2.1391	9.81e-05	0.00037661	0.275895	24	4	2.1391
DUSP6	3	0.82754	0.8275	0.999999	15956	0	1.6237	0.00010832	0.00033554	0.275895	25	2	1.6237
FAM122A	3	0.98384	0.984	0.999999	18649	0	2.9951	0.0001284	0.00039168	0.276311	26	3	2.9951
CDKL1	3	0.94628	0.94648	0.999999	17902	0	4.3607	0.00015338	0.00047018	0.308808	27	3	4.3607
VN1R2	6	0.99903	0.99902	0.999999	19006	0	1.3095	0.00016982	0.00093333	0.413424	28	6	1.3095
RBM22	3	0.46748	0.58099	0.999999	11335	1	-0.0096303	0.00018535	0.00055907	0.35495	29	1	-0.0096303
ADAMTS5	4	0.72298	0.77904	0.999999	14642	1	2.5062	0.00018587	0.00070929	0.393765	30	3	2.5062
TXNRD2	4	0.10134	0.22371	0.999999	4123	3	-0.84476	0.00019222	0.00073268	0.393765	31	1	-0.84476
OR8D1	3	0.99981	0.99981	0.999999	19037	0	3.1387	0.00019296	0.00057882	0.355637	32	3	3.1387
SLC25A1	4	0.9998	0.99981	0.999999	19036	0	2.9605	0.00019739	0.00075244	0.393765	33	4	2.9605
HDAC11	4	0.99979	0.99979	0.999999	19035	0	2.6178	0.0002086	0.00079038	0.395913	34	4	2.6178
SERPINB10	2	0.99979	0.99979	0.999999	19034	0	2.959	0.00020925	0.00040884	0.278112	35	2	2.959
MIA2	4	0.66483	0.75283	0.999999	13903	1	2.7354	0.00022268	0.00083769	0.398886	36	3	2.7354
HP	6	0.99923	0.99922	0.999999	19014	0	2.4964	0.00024293	0.0012905	0.492574	37	6	2.4964
DEFB112	4	0.34873	0.51771	0.999999	9502	2	0.94194	0.00025037	0.00093126	0.413424	38	2	0.94194
MACROD1	3	0.97644	0.97663	0.999999	18492	0	2.9678	0.00025725	0.00076491	0.393765	39	3	2.9678
UBP1	4	0.99935	0.99936	0.999999	19019	0	2.6709	0.00026645	0.00099779	0.422332	40	4	2.6709
DOLPP1	5	0.74774	0.84058	0.999999	14933	1	1.5228	0.00028089	0.001293	0.492574	41	4	1.5228
PDHA2	4	0.99971	0.99972	0.999999	19033	0	1.0714	0.00028848	0.0010706	0.443285	42	4	1.0714
ZNF75D	6	0.99971	0.99969	0.999999	19032	0	0.95561	0.00029461	0.0015649	0.511579	43	6	0.95561
ZSCAN22	1	0.99969	0.99972	0.999999	19031	0	5.8731	0.00030894	0.00031527	0.275895	44	1	5.8731
MTA2	4	0.89121	0.89093	0.999999	16896	1	1.0046	0.00032404	0.0011922	0.483147	45	3	1.0046
PHF8	5	0.68871	0.81125	0.999999	14222	1	2.2668	0.00032618	0.0014927	0.510075	46	4	2.2668
SLC38A11	4	0.27898	0.45739	0.999999	8186	1	2.3068	0.00034183	0.0012556	0.492574	47	3	2.3068
NHLH1	4	0.96608	0.96603	0.999999	18274	0	3.4056	0.00035928	0.0013227	0.493982	48	3	3.4056
SYTL4	6	0.42872	0.65373	0.999999	10782	1	1.7777	0.00036348	0.0019392	0.532074	49	5	1.7777
SPATA20	5	0.3558	0.57641	0.999999	9628	3	-0.15334	0.00037754	0.0017141	0.524981	50	2	-0.15334
OSBPL11	5	0.84464	0.87726	0.999999	16172	1	2.4815	0.00039478	0.0017916	0.524981	51	4	2.4815
VPS39	4	0.9996	0.99961	0.999999	19030	0	2.0982	0.00040193	0.0014729	0.510075	52	4	2.0982
MEMO1	4	0.31176	0.48559	0.999999	8821	1	1.4872	0.00041015	0.0015072	0.510075	53	3	1.4872
ATP6V1G3	4	0.2354	0.42001	0.999999	7393	1	0.72397	0.00041186	0.0015129	0.510075	54	2	0.72397
DNAJC22	4	0.99958	0.9996	0.999999	19029	0	2.7832	0.00041607	0.0015264	0.510075	55	4	2.7832
HCFC1R1	5	0.46422	0.6534	0.999999	11278	2	2.6288	0.00041865	0.0019054	0.532074	56	3	2.6288
VKORC1L1	6	0.99835	0.99832	0.999999	18988	0	1.3415	0.00042264	0.0022454	0.548299	57	6	1.3415
LAMTOR4	2	0.99953	0.99951	0.999999	19028	0	3.1479	0.0004662	0.00088083	0.409201	58	2	3.1479
CPEB4	5	0.98987	0.98993	0.999999	18794	0	2.1106	0.00047146	0.0021404	0.548299	59	5	2.1106
E4F1	4	0.75563	0.79573	0.999999	15030	1	3.2253	0.00047952	0.0017671	0.524981	60	3	3.2253
RMND5A	5	0.79442	0.85657	0.999999	15495	1	1.3084	0.00049034	0.0022261	0.548299	61	3	1.3084
SNX21	4	0.98839	0.98844	0.999999	18754	0	2.1959	0.00049949	0.0018373	0.530228	62	4	2.1959
UBALD2	2	0.9995	0.99947	0.999999	19027	0	2.543	0.00050492	0.00095985	0.415504	63	2	2.543
EPGN	3	0.014573	0.038273	0.917916	903	1	1.0482	0.00051482	0.001502	0.510075	64	2	1.0482
CHD5	6	0.038381	0.12856	0.98259	1954	2	0.56221	0.00053538	0.0028234	0.594221	65	4	0.56221
LHFPL5	6	0.85066	0.90898	0.999999	16270	1	0.63356	0.00054239	0.0028593	0.594221	66	5	0.63356
OTOGL	4	0.99946	0.99947	0.999999	19026	0	1.3578	0.00054301	0.0019834	0.532074	67	4	1.3578
IL5	5	0.97001	0.97009	0.999999	18352	0	1.2765	0.00054621	0.0024772	0.575404	68	3	1.2765
COMMD8	4	0.99944	0.99946	0.999999	19025	0	1.9014	0.00055602	0.0020359	0.538519	69	4	1.9014
DPEP2	5	0.25215	0.45508	0.999999	7695	3	-0.27335	0.00058342	0.0026425	0.583547	70	1	-0.27335
SIAH1	4	0.66774	0.75406	0.999999	13949	1	1.5219	0.00059383	0.0021788	0.548299	71	3	1.5219
MTG2	4	0.88672	0.8866	0.999999	16823	1	2.8231	0.00059885	0.0021981	0.548299	72	3	2.8231
PRR9	5	0.9994	0.99937	0.999999	19024	0	0.95608	0.00060098	0.0027179	0.583547	73	5	0.95608
PRPF8	3	0.9994	0.99942	0.999999	19023	0	2.3635	0.00060128	0.0017505	0.524981	74	3	2.3635
LONRF2	4	0.088602	0.20195	0.992443	3768	2	-1.6367	0.00063147	0.002314	0.557902	75	1	-1.6367
GGNBP2	5	0.99937	0.99935	0.999999	19022	0	0.94612	0.00063443	0.0028702	0.594221	76	5	0.94612
ACRC	1	0.99936	0.9994	0.999999	19021	0	5.645	0.00063848	0.00064328	0.38289	77	1	5.645
MYCBP	4	0.99936	0.99937	0.999999	19020	0	1.909	0.00064326	0.0023597	0.561819	78	4	1.909
CCNDBP1	3	0.99933	0.99935	0.999999	19018	0	2.1712	0.00066519	0.001934	0.532074	79	3	2.1712
GPNMB	5	0.99932	0.9993	0.999999	19017	0	1.1968	0.00068356	0.0030901	0.603708	80	5	1.1968
GLYR1	6	0.34314	0.57411	0.999999	9402	3	0.40397	0.00070657	0.0036827	0.612871	81	3	0.40397
RBM12B	1	0.99929	0.99933	0.999999	19016	0	4.77	0.00070714	0.00070773	0.393765	82	1	4.77
CSF3	3	0.99928	0.99929	0.999999	19015	0	0.93925	0.00071504	0.0020639	0.538519	83	3	0.93925
LRP12	5	0.30903	0.52291	0.999999	8769	3	-0.1988	0.00072066	0.0032465	0.606242	84	2	-0.1988
ZNF625	4	0.48344	0.63582	0.999999	11571	2	1.029	0.00073571	0.0027002	0.583547	85	2	1.029
BRD7	4	0.39573	0.55884	0.999999	10352	1	1.3648	0.00074463	0.0027267	0.583547	86	3	1.3648
TMC4	6	0.031464	0.10868	0.98259	1676	3	-0.74714	0.0007824	0.0040574	0.643687	87	3	-0.74714
CTNNBIP1	5	0.86823	0.88908	0.999999	16529	1	1.661	0.00078326	0.0035257	0.612871	88	4	1.661
SMOC2	5	0.9992	0.9992	0.999999	19013	0	0.85971	0.00079684	0.0035896	0.612871	89	5	0.85971
COL6A2	4	0.99918	0.99918	0.999999	19012	0	0.8522	0.00081504	0.0029814	0.596896	90	4	0.8522
AZIN1	1	0.99918	0.99921	0.999999	19011	0	5.5915	0.00081698	0.00081066	0.395913	91	1	5.5915
PPP1R42	4	0.837	0.84564	0.999999	16071	1	2.3009	0.0008222	0.0030064	0.596896	92	3	2.3009
NANOS3	3	0.99914	0.99916	0.999999	19010	0	2.1689	0.00085505	0.0024512	0.575404	93	3	2.1689
MTMR4	2	0.99914	0.9991	0.999999	19009	0	3.5247	0.00086462	0.0016216	0.514769	94	2	3.5247
FZD2	4	0.98836	0.98841	0.999999	18751	0	1.2925	0.00087327	0.003193	0.606242	95	4	1.2925
IFRD2	4	0.98422	0.98424	0.999999	18665	0	2.3639	0.00088642	0.0032393	0.606242	96	4	2.3639
B4GALT5	4	0.82916	0.8401	0.999999	15982	1	1.2304	0.00090592	0.0033079	0.606769	97	3	1.2304
MCPH1	3	0.99232	0.99244	0.999999	18851	0	3.7739	0.00091086	0.0026113	0.583547	98	3	3.7739
ZNF367	5	0.78986	0.8549	0.999999	15423	1	1.0997	0.00092649	0.0041302	0.644822	99	4	1.0997
CNN1	2	0.99907	0.99903	0.999999	19007	0	2.9497	0.00092876	0.0017391	0.524981	100	2	2.9497
CDH26	3	0.99589	0.99599	0.999999	18923	0	2.8927	0.00093369	0.0026768	0.583547	101	3	2.8927
LYZL6	4	0.99863	0.99864	0.999999	18999	0	2.2629	0.0009685	0.0035283	0.612871	102	4	2.2629
GNPNAT1	4	0.99902	0.99902	0.999999	19005	0	3.0685	0.00097596	0.0035506	0.612871	103	4	3.0685
AP5Z1	4	0.97314	0.97309	0.999999	18418	0	2.3916	0.0010032	0.0036478	0.612871	104	4	2.3916
TCF25	5	0.031445	0.099115	0.980078	1674	2	1.6975	0.0010096	0.0045024	0.656653	105	3	1.6975
CTXN3	4	0.9877	0.98774	0.999999	18734	0	1.5881	0.0010106	0.0036717	0.612871	106	4	1.5881
C7orf50	3	0.33451	0.47888	0.999999	9246	1	0.67489	0.00105	0.0030085	0.596896	107	2	0.67489
ZNF624	5	0.96807	0.96822	0.999999	18320	0	1.5102	0.0010545	0.0047228	0.661437	108	3	1.5102
RANBP1	4	0.6733	0.75646	0.999999	14020	1	1.8617	0.0010789	0.0039218	0.636474	109	3	1.8617
BSCL2	4	0.99888	0.99887	0.999999	19004	0	1.5335	0.0011177	0.0040611	0.643687	110	4	1.5335
TRIM24	4	0.98393	0.98395	0.999999	18653	0	2.209	0.0011254	0.0040892	0.643687	111	4	2.209
CCR2	5	0.99885	0.99885	0.999999	19003	0	1.7251	0.0011513	0.0051491	0.687677	112	5	1.7251
WWC2	6	0.30145	0.53443	0.999999	8637	3	-0.15397	0.001194	0.0060691	0.722494	113	1	-0.15397
ZNF701	5	0.2246	0.42121	0.999999	7186	2	-0.17446	0.0012009	0.0053612	0.687677	114	2	-0.17446
PCDHB11	4	0.998	0.99802	0.999999	18980	0	2.2507	0.0012227	0.0044354	0.656653	115	4	2.2507
ALDH6A1	4	0.84721	0.85314	0.999999	16208	1	1.0927	0.0012477	0.0045357	0.656653	116	3	1.0927
RNF125	4	0.99875	0.99874	0.999999	19002	0	0.93656	0.0012546	0.0045508	0.656653	117	4	0.93656
ZBTB16	3	0.99873	0.99877	0.999999	19001	0	1.6402	0.0012684	0.0036026	0.612871	118	3	1.6402
COL25A1	5	0.63751	0.77323	0.999999	13572	1	-0.0008312	0.0012695	0.0056673	0.687677	119	2	-0.0008312
TDP2	4	0.84684	0.85288	0.999999	16202	1	1.7764	0.0012758	0.0046303	0.658157	120	2	1.7764
TRAPPC13	4	0.084484	0.19482	0.991303	3653	2	1.0861	0.0012901	0.0046802	0.660323	121	2	1.0861
HPRT1	4	0.354	0.52233	0.999999	9603	1	2.2269	0.0013257	0.0048086	0.668534	122	3	2.2269
CAND1	3	0.99866	0.99871	0.999999	19000	0	2.0627	0.0013371	0.0037955	0.623208	123	3	2.0627
CD33	5	0.15902	0.33852	0.999999	5646	1	0.32751	0.001338	0.005961	0.714086	124	3	0.32751
IFNA1	4	0.20998	0.39447	0.999999	6913	2	-0.43746	0.0013449	0.004871	0.672299	125	2	-0.43746
ZXDC	2	0.71392	0.71353	0.999999	14550	0	2.7	0.0013589	0.0026056	0.583547	126	1	2.7
LSM14B	3	0.9986	0.99865	0.999999	18998	0	2.2232	0.0013955	0.0039431	0.636474	127	3	2.2232
TNFRSF6B	4	0.57003	0.71294	0.999999	12770	1	1.4493	0.0014547	0.0052608	0.687677	128	3	1.4493
TNFAIP1	5	0.99852	0.99852	0.999999	18997	0	1.4158	0.0014768	0.0065193	0.739871	129	5	1.4158
OPN1LW	4	0.98144	0.98148	0.999999	18597	0	1.1878	0.0014824	0.0053617	0.687677	130	4	1.1878
WDYHV1	3	0.99852	0.99855	0.999999	18996	0	1.416	0.0014831	0.0041786	0.647066	131	3	1.416
DLL4	4	0.15101	0.30469	0.999999	5424	2	-0.21303	0.0015095	0.0054667	0.687677	132	2	-0.21303
CCDC129	4	0.82985	0.8406	0.999999	15993	1	1.664	0.0015168	0.0054953	0.687677	133	2	1.664
ZAR1	5	0.64588	0.77929	0.999999	13685	1	1.6606	0.0015216	0.00672	0.739871	134	4	1.6606
SRRM4	2	0.56492	0.57308	0.999999	12694	1	2.0999	0.0015235	0.002918	0.596896	135	1	2.0999
KDM5D	4	0.99844	0.99846	0.999999	18995	0	1.5607	0.001559	0.0056476	0.687677	136	4	1.5607
ZNF318	4	0.27685	0.45555	0.999999	8148	2	0.14461	0.0015644	0.0056626	0.687677	137	2	0.14461
S100A14	6	0.99844	0.99841	0.999999	18994	0	1.2368	0.001565	0.0078688	0.778471	138	6	1.2368
ARRDC3	3	0.99843	0.99847	0.999999	18993	0	1.521	0.0015661	0.0044369	0.656653	139	3	1.521
CDCA3	3	0.92686	0.92698	0.999999	17533	0	0.76343	0.0015851	0.0044936	0.656653	140	3	0.76343
TMEM183A	3	0.86081	0.86083	0.999999	16418	0	1.6166	0.0016007	0.0045367	0.656653	141	2	1.6166
VASN	1	0.99839	0.99842	0.999999	18992	0	5.1929	0.0016134	0.0015847	0.511579	142	1	5.1929
FAM92B	3	0.99838	0.99842	0.999999	18991	0	1.6685	0.0016189	0.0045913	0.657523	143	3	1.6685
RBM27	6	0.98818	0.98819	0.999999	18744	0	1.6156	0.0016194	0.0081266	0.778471	144	5	1.6156
ARHGEF9	4	0.99837	0.99839	0.999999	18990	0	1.2282	0.0016255	0.0058846	0.709393	145	4	1.2282
GRIN2C	5	0.99837	0.99836	0.999999	18989	0	0.96509	0.0016348	0.0071836	0.760149	146	5	0.96509
MATN2	6	0.8045	0.89405	0.999999	15617	1	1.2284	0.001677	0.0084104	0.778471	147	4	1.2284
ZC3H11A	4	0.17504	0.34201	0.999999	6063	2	1.6098	0.0016933	0.0061113	0.722988	148	2	1.6098
GCFC2	2	0.99828	0.9982	0.999999	18987	0	2.958	0.0017195	0.0033131	0.606769	149	2	2.958
VNN2	4	0.69081	0.76416	0.999999	14253	1	0.66355	0.0017838	0.0064533	0.739871	150	3	0.66355
SPATA8	6	0.9651	0.96529	0.999999	18249	1	1.0237	0.0018174	0.0090805	0.778471	151	4	1.0237
BPY2	3	0.63648	0.67518	0.999999	13559	1	3.0704	0.0018253	0.0051673	0.687677	152	2	3.0704
SMIM24	5	0.86044	0.88497	0.999999	16408	1	1.0992	0.0018379	0.0080533	0.778471	153	4	1.0992
KRT6C	6	0.50335	0.72111	0.999999	11830	1	1.0198	0.0018435	0.0092135	0.778471	154	5	1.0198
TET3	4	0.99813	0.99816	0.999999	18986	0	1.0962	0.0018728	0.0067553	0.739871	155	4	1.0962
PTEN	3	0.9595	0.95977	0.999999	18143	0	1.3737	0.0018731	0.0052983	0.687677	156	3	1.3737
TUBGCP2	4	0.99811	0.99814	0.999999	18985	0	1.8081	0.0018874	0.0068026	0.740396	157	4	1.8081
ATP2A1	4	0.99809	0.99812	0.999999	18984	0	0.98661	0.0019061	0.0068712	0.743615	158	4	0.98661
APOD	2	0.11089	0.187	0.990054	4401	1	2.4652	0.0019077	0.0037003	0.612871	159	1	2.4652
RAB8A	3	0.28797	0.42645	0.999999	8365	1	1.8008	0.001943	0.0054968	0.687677	160	2	1.8008
UGT1A1	4	0.8925	0.89218	0.999999	16922	1	1.1848	0.0019506	0.0070308	0.753949	161	3	1.1848
COMMD3	3	0.99805	0.9981	0.999999	18983	0	1.7288	0.0019518	0.0055239	0.687677	162	3	1.7288
IL17RE	4	0.99804	0.99806	0.999999	18982	0	1.6515	0.0019552	0.0070459	0.753949	163	4	1.6515
STPG2	3	0.81995	0.81999	0.999999	15851	0	0.5163	0.0019554	0.0055369	0.687677	164	2	0.5163
ALPK1	4	0.99803	0.99805	0.999999	18981	0	0.63094	0.0019726	0.0071124	0.756817	165	4	0.63094
ATP9B	5	0.22143	0.41724	0.999999	7130	2	1.6829	0.0019949	0.0087046	0.778471	166	3	1.6829
EFCAB3	1	0.998	0.99801	0.999999	18979	0	5.2181	0.0019978	0.0019647	0.532074	167	1	5.2181
NCBP2	5	0.99685	0.99683	0.999999	18948	0	2.2248	0.002001	0.0087317	0.778471	168	5	2.2248
UTP11L	4	0.97516	0.97513	0.999999	18463	0	2.8206	0.0020051	0.0072283	0.760653	169	4	2.8206
ARID3A	5	0.99798	0.99797	0.999999	18978	0	1.7234	0.002016	0.0087992	0.778471	170	5	1.7234
VPS33A	4	0.99798	0.99801	0.999999	18977	0	2.2243	0.0020162	0.007273	0.761152	171	4	2.2243
UNC5A	5	0.41831	0.62376	0.999999	10652	2	0.77499	0.0020237	0.0088335	0.778471	172	3	0.77499
C11orf24	4	0.99185	0.99193	0.999999	18841	0	1.579	0.002036	0.0073344	0.763377	173	4	1.579
PGAP3	4	0.99794	0.99796	0.999999	18976	0	1.2513	0.0020641	0.0074306	0.767113	174	4	1.2513
CACNA1G	5	0.9979	0.99789	0.999999	18975	0	1.1603	0.0021022	0.009147	0.778471	175	5	1.1603
KAT2A	5	0.97195	0.97202	0.999999	18395	0	1.591	0.00213	0.0092769	0.778471	176	4	1.591
HLX	5	0.42756	0.6297	0.999999	10762	2	0.055145	0.0021607	0.0094069	0.778471	177	1	0.055145
CCDC84	4	0.99738	0.99739	0.999999	18966	0	2.6299	0.002199	0.0079077	0.778471	178	4	2.6299
SUGCT	3	0.9978	0.99785	0.999999	18974	0	2.4137	0.0022027	0.0061908	0.727876	179	3	2.4137
NKX2-3	4	0.99778	0.99781	0.999999	18973	0	1.8214	0.0022155	0.007968	0.778471	180	4	1.8214
ISL1	4	0.76219	0.79931	0.999999	15121	1	1.1915	0.0022225	0.007992	0.778471	181	3	1.1915
OR2F1	5	0.48313	0.66585	0.999999	11564	1	0.93908	0.0022284	0.0096907	0.778471	182	4	0.93908
MATN1	5	0.95787	0.95806	0.999999	18113	0	1.2592	0.0022308	0.0097001	0.778471	183	4	1.2592
MPP3	5	0.99777	0.99775	0.999999	18972	0	1.5816	0.0022331	0.009712	0.778471	184	5	1.5816
PEX3	3	0.28311	0.42103	0.999999	8271	1	1.788	0.002253	0.0063239	0.732043	185	2	1.788
ORMDL3	3	0.99774	0.99779	0.999999	18971	0	1.7297	0.0022615	0.0063415	0.732043	186	3	1.7297
TFCP2	2	0.78347	0.78277	0.999999	15344	0	1.6426	0.0022643	0.0044005	0.656653	187	1	1.6426
FAM83D	4	0.029626	0.090912	0.972919	1584	1	1.7801	0.0022934	0.0082295	0.778471	188	3	1.7801
CDR1	5	0.0029713	0.012755	0.852406	224	4	-2.2989	0.0022978	0.0099818	0.778624	189	1	-2.2989
POMZP3	5	0.7671	0.8469	0.999999	15183	1	2.9665	0.0023066	0.010016	0.778624	190	4	2.9665
INHA	4	0.89057	0.89029	0.999999	16881	1	1.7794	0.0023163	0.008321	0.778471	191	3	1.7794
WFDC10B	5	0.98978	0.98986	0.999999	18793	0	1.8831	0.0023293	0.010108	0.778624	192	5	1.8831
CA5B	5	0.58822	0.73781	0.999999	12984	2	0.37177	0.0023663	0.010273	0.778624	193	2	0.37177
SLC27A1	4	0.2023	0.38311	0.999999	6751	2	-0.47001	0.002387	0.0085814	0.778471	194	1	-0.47001
NUGGC	3	0.84066	0.84065	0.999999	16116	0	1.1982	0.0023873	0.0066929	0.739871	195	2	1.1982
PTCD1	5	0.9976	0.99758	0.999999	18970	0	1.125	0.0023956	0.010388	0.778624	196	5	1.125
CUL7	6	0.47839	0.69879	0.999999	11492	3	0.47359	0.0024191	0.011981	0.800781	197	3	0.47359
VANGL1	5	0.99758	0.99756	0.999999	18969	0	1.3637	0.0024199	0.010478	0.778624	198	5	1.3637
SLC17A5	5	0.98789	0.98795	0.999999	18738	0	1.3887	0.0024757	0.010711	0.778624	199	5	1.3887
MORC2	4	0.86738	0.86934	0.999999	16515	1	2.036	0.0024877	0.0089094	0.778471	200	3	2.036
2022-03-04	4	0.9975	0.99752	0.999999	18968	0	1.1786	0.0024954	0.0089354	0.778471	201	4	1.1786
GPR171	5	0.075176	0.19954	0.992443	3308	2	0.21254	0.0025094	0.01085	0.778624	202	3	0.21254
OR6C74	2	0.38497	0.43098	0.999999	10186	1	1.7837	0.0025386	0.0049094	0.672733	203	1	1.7837
KIAA1107	5	0.99683	0.99682	0.999999	18946	0	1.2625	0.0025455	0.011004	0.778957	204	5	1.2625
CLN3	5	0.17379	0.35747	0.999999	6023	3	-1.1229	0.002556	0.011054	0.778957	205	2	-1.1229
DNAJC6	4	0.99744	0.99746	0.999999	18967	0	1.6401	0.0025566	0.0091298	0.778471	206	4	1.6401
NPTX1	5	0.24682	0.44868	0.999999	7604	2	1.3053	0.0025858	0.011195	0.781036	207	3	1.3053
ZNF227	4	0.91448	0.91426	0.999999	17290	0	1.8408	0.0026127	0.0093139	0.778471	208	2	1.8408
ATP5L	4	0.18771	0.36122	0.999999	6414	2	1.0268	0.0026194	0.0093398	0.778471	209	2	1.0268
GYG2	4	0.2013	0.38161	0.999999	6721	1	1.019	0.0026429	0.0094173	0.778471	210	3	1.019
RFX7	4	0.032629	0.099159	0.980078	1724	1	1.9096	0.002653	0.0094438	0.778471	211	3	1.9096
RPRD1B	3	0.99733	0.99737	0.999999	18965	0	2.5954	0.0026684	0.0074508	0.767113	212	3	2.5954
TMEM61	4	0.99729	0.9973	0.999999	18964	0	1.0735	0.0027118	0.0096502	0.778471	213	4	1.0735
IRAK3	5	0.28261	0.49187	0.999999	8256	2	1.5636	0.0027243	0.011753	0.797981	214	3	1.5636
HS6ST1	5	0.98279	0.98288	0.999999	18629	0	1.9105	0.002729	0.011773	0.797981	215	4	1.9105
NAALADL1	2	0.99726	0.99716	0.999999	18963	0	1.4977	0.0027361	0.0052764	0.687677	216	2	1.4977
PRKCA	6	0.64505	0.79905	0.999999	13674	1	0.61664	0.002768	0.013667	0.830101	217	5	0.61664
MEOX2	5	0.99722	0.99721	0.999999	18962	0	0.6323	0.0027756	0.011961	0.800781	218	5	0.6323
ACBD6	5	0.9578	0.958	0.999999	18107	0	1.3138	0.0027904	0.012017	0.800781	219	4	1.3138
NDUFB2	2	0.99717	0.99707	0.999999	18961	0	3.195	0.0028332	0.005462	0.687677	220	2	3.195
TMEM243	5	0.56848	0.72396	0.999999	12749	2	2.3405	0.0028425	0.012244	0.800781	221	3	2.3405
HIST1H2AB	5	0.99716	0.99715	0.999999	18960	0	1.7864	0.002843	0.012249	0.800781	222	5	1.7864
C2orf69	5	0.38546	0.60278	0.999999	10193	1	1.1742	0.0028459	0.012257	0.800781	223	4	1.1742
ADAL	5	0.27774	0.48597	0.999999	8166	3	-0.39754	0.0028617	0.012318	0.800781	224	2	-0.39754
PF4V1	4	0.99709	0.9971	0.999999	18959	0	1.3981	0.0029123	0.010377	0.778624	225	4	1.3981
IPO8	6	0.99708	0.99708	0.999999	18958	0	0.91926	0.0029172	0.014356	0.841721	226	6	0.91926
LARP1B	3	0.9949	0.99504	0.999999	18906	0	2.1461	0.0029424	0.0082035	0.778471	227	3	2.1461
FAM92A1	2	0.99705	0.99695	0.999999	18957	0	2.5128	0.0029498	0.0056684	0.687677	228	2	2.5128
ARHGEF35	4	0.91348	0.91326	0.999999	17272	0	1.3004	0.0029537	0.01052	0.778624	229	2	1.3004
MPHOSPH8	3	0.92934	0.92946	0.999999	17572	0	2.8944	0.0029695	0.0082763	0.778471	230	3	2.8944
MTMR6	4	0.99703	0.99704	0.999999	18956	0	1.092	0.0029719	0.01059	0.778624	231	4	1.092
TTC22	5	0.99701	0.99701	0.999999	18955	0	0.69173	0.0029851	0.012806	0.810352	232	5	0.69173
DKC1	3	0.58836	0.64577	0.999999	12990	1	3.5061	0.0030089	0.0083855	0.778471	233	2	3.5061
UBE2H	4	0.86879	0.87054	0.999999	16535	1	2.0763	0.0030182	0.010746	0.778624	234	3	2.0763
TARM1	3	0.93458	0.93474	0.999999	17661	0	0.62877	0.0030246	0.008427	0.778471	235	3	0.62877
GPR180	4	0.43101	0.58985	0.999999	10809	2	1.4849	0.0030322	0.010797	0.778624	236	2	1.4849
OTUB1	3	0.99657	0.99666	0.999999	18940	0	1.6424	0.0030525	0.0085024	0.778471	237	3	1.6424
CCDC6	4	0.99694	0.99695	0.999999	18954	0	2.2096	0.0030553	0.010874	0.778624	238	4	2.2096
ABRA	5	0.99694	0.99693	0.999999	18953	0	0.88444	0.0030596	0.013113	0.818909	239	5	0.88444
PSG9	3	0.90554	0.90565	0.999999	17124	0	0.62704	0.0031068	0.0086391	0.778471	240	2	0.62704
GZMH	4	0.99689	0.99689	0.999999	18952	0	0.77918	0.003107	0.011044	0.778957	241	4	0.77918
PGM1	5	0.65861	0.78867	0.999999	13830	2	0.99533	0.0031089	0.013309	0.824368	242	3	0.99533
CYFIP2	4	0.27494	0.45393	0.999999	8119	1	2.0038	0.0031299	0.011124	0.778957	243	3	2.0038
ADGRD1	5	0.14379	0.31852	0.999999	5247	2	0.6913	0.0031394	0.013432	0.824368	244	3	0.6913
TMEM125	5	0.39305	0.60763	0.999999	10305	2	0.14636	0.0031394	0.013432	0.824368	245	3	0.14636
SGTA	5	0.99686	0.99684	0.999999	18951	0	0.73011	0.0031397	0.013433	0.824368	246	5	0.73011
TMED10	3	0.99686	0.99691	0.999999	18950	0	1.7957	0.0031443	0.0087467	0.778471	247	3	1.7957
VHLL	1	0.99685	0.99691	0.999999	18949	0	4.8509	0.0031512	0.0031062	0.603708	248	1	4.8509
DRG1	5	0.99684	0.99683	0.999999	18947	0	0.96975	0.0031568	0.013504	0.824368	249	5	0.96975
WNT9A	5	0.81471	0.86451	0.999999	15763	1	1.1945	0.0032126	0.013739	0.830101	250	3	1.1945
NTN4	4	0.99677	0.99679	0.999999	18945	0	1.6093	0.003225	0.011457	0.787772	251	4	1.6093
TOR1B	3	0.012041	0.031933	0.896503	774	1	3.3793	0.0032456	0.0090061	0.778471	252	2	3.3793
STK26	6	0.20136	0.42538	0.999999	6727	3	-0.38389	0.0032498	0.015896	0.842446	253	2	-0.38389
CS	6	0.78471	0.88107	0.999999	15361	2	1.2743	0.0032688	0.015982	0.842446	254	4	1.2743
CUX2	3	0.79807	0.79864	0.999999	15549	1	0.063178	0.0032712	0.009081	0.778471	255	1	0.063178
ESYT1	6	0.98403	0.98402	0.999999	18660	0	2.1915	0.0032718	0.015991	0.842446	256	5	2.1915
FAM25G	4	0.92131	0.9211	0.999999	17425	0	2.6554	0.0032731	0.011625	0.793623	257	3	2.6554
RPL39L	2	0.99673	0.99661	0.999999	18944	0	3.0678	0.0032737	0.0062854	0.732043	258	2	3.0678
HSPE1-MOB4	1	0.99672	0.99678	0.999999	18943	0	4.8321	0.0032817	0.0032268	0.606242	259	1	4.8321
FCRL2	5	0.63361	0.77033	0.999999	13532	2	0.52064	0.0033253	0.014198	0.837247	260	3	0.52064
AGPAT5	6	0.73232	0.84853	0.999999	14767	2	1.6226	0.0033272	0.016256	0.848271	261	4	1.6226
NUP85	1	0.99662	0.99667	0.999999	18942	0	4.8226	0.0033846	0.0033453	0.606836	262	1	4.8226
PDZRN4	2	0.99659	0.99646	0.999999	18941	0	2.3469	0.0034126	0.0065401	0.739871	263	2	2.3469
ZNF366	3	0.98428	0.98446	0.999999	18667	0	1.1468	0.0034356	0.009514	0.778471	264	3	1.1468
ACTR2	4	0.95862	0.95859	0.999999	18125	0	2.7751	0.0034585	0.012264	0.800781	265	3	2.7751
MTF2	3	0.99654	0.99661	0.999999	18939	0	1.4679	0.0034621	0.0095878	0.778471	266	3	1.4679
BAD	6	0.96161	0.96199	0.999999	18175	1	1.0295	0.0034726	0.016945	0.857376	267	4	1.0295
TNNC1	3	0.99652	0.9966	0.999999	18938	0	1.2779	0.0034762	0.0096237	0.778471	268	3	1.2779
IRS4	1	0.99652	0.99658	0.999999	18937	0	3.0929	0.0034808	0.0034373	0.612871	269	1	3.0929
URI1	2	0.99652	0.99639	0.999999	18936	0	3.1584	0.003482	0.0066768	0.739871	270	2	3.1584
CYP2A7	4	0.99651	0.99652	0.999999	18935	0	1.3388	0.0034931	0.012386	0.802435	271	4	1.3388
LY6G5C	3	0.78432	0.78602	0.999999	15357	1	1.408	0.0035178	0.0097396	0.778471	272	2	1.408
C16orf52	3	0.99648	0.99655	0.999999	18934	0	1.2808	0.0035237	0.0097557	0.778471	273	3	1.2808
TMPRSS6	2	0.99648	0.99635	0.999999	18933	0	1.8477	0.0035242	0.0067589	0.739871	274	2	1.8477
NUS1	3	0.41976	0.55811	0.999999	10664	1	2.7825	0.0035269	0.0097682	0.778471	275	2	2.7825
NBPF4	4	0.76033	0.79825	0.999999	15086	1	1.4416	0.0035378	0.012527	0.805097	276	3	1.4416
POLL	4	0.99645	0.99648	0.999999	18932	0	0.91537	0.0035455	0.012554	0.805097	277	4	0.91537
C1QL2	3	0.69187	0.71223	0.999999	14262	1	2.1172	0.0036	0.0099621	0.778624	278	2	2.1172
SBK3	5	0.33639	0.55453	0.999999	9280	1	1.1059	0.0036143	0.01533	0.842446	279	4	1.1059
ZNF480	5	0.79629	0.85726	0.999999	15520	1	1.1452	0.0036471	0.015458	0.842446	280	3	1.1452
AGO1	6	0.0021102	0.010495	0.837024	167	4	-1.6108	0.0036605	0.017815	0.867856	281	1	-1.6108
CEL	5	0.99634	0.99631	0.999999	18931	0	0.73955	0.0036637	0.015526	0.842446	282	5	0.73955
AP3D1	4	0.69072	0.7641	0.999999	14252	1	2.1241	0.0037024	0.013101	0.818909	283	3	2.1241
OR6C68	3	0.98556	0.9857	0.999999	18683	0	3.0417	0.0037084	0.010255	0.778624	284	3	3.0417
CSNK2A1	3	0.99628	0.99636	0.999999	18930	0	1.8739	0.003717	0.010284	0.778624	285	3	1.8739
APOBEC3D	5	0.29592	0.50763	0.999999	8515	3	-0.25453	0.003736	0.015812	0.842446	286	2	-0.25453
FCGR3B	5	0.98142	0.98155	0.999999	18596	0	1.0202	0.0037404	0.015826	0.842446	287	4	1.0202
ICA1L	3	0.31283	0.45475	0.999999	8841	1	3.1016	0.0037424	0.010353	0.778624	288	2	3.1016
IFNK	4	0.95153	0.95144	0.999999	17992	0	0.89266	0.0037569	0.013286	0.824368	289	3	0.89266
EPC2	5	0.995	0.99499	0.999999	18909	0	1.0611	0.0037769	0.015969	0.842446	290	5	1.0611
C6orf62	3	0.90791	0.908	0.999999	17169	0	2.9533	0.0037851	0.010463	0.778624	291	2	2.9533
PFAS	5	0.99614	0.99612	0.999999	18929	0	1.561	0.0038612	0.016314	0.84901	292	5	1.561
ALCAM	6	0.99613	0.99615	0.999999	18928	0	0.5908	0.0038685	0.018751	0.868372	293	6	0.5908
TMEM168	3	0.9376	0.9378	0.999999	17718	0	1.9027	0.0038742	0.010698	0.778624	294	3	1.9027
SLC4A1	4	0.99608	0.99613	0.999999	18927	0	0.87601	0.0039185	0.013826	0.830731	295	4	0.87601
RNF141	3	0.04541	0.10999	0.98259	2261	2	-1.2334	0.0039287	0.010842	0.778624	296	1	-1.2334
SPAST	2	0.99606	0.99593	0.999999	18926	0	2.6401	0.0039418	0.0075688	0.770927	297	2	2.6401
LMBR1L	4	0.99605	0.9961	0.999999	18925	0	0.61786	0.0039461	0.013924	0.83322	298	4	0.61786
DNAAF5	5	0.59197	0.74046	0.999999	13039	1	2.0132	0.0039827	0.016798	0.857376	299	4	2.0132
IGF1R	3	0.99601	0.9961	0.999999	18924	0	1.4898	0.0039913	0.011029	0.778957	300	3	1.4898
MYO7B	3	0.97636	0.97655	0.999999	18488	0	1.5455	0.004014	0.011098	0.778957	301	3	1.5455
SLC4A7	4	0.99204	0.99212	0.999999	18847	0	1.6003	0.0040225	0.014192	0.837247	302	4	1.6003
CBLC	5	0.98724	0.98728	0.999999	18720	0	0.858	0.0040712	0.017154	0.857553	303	5	0.858
POU4F2	3	0.94112	0.94126	0.999999	17794	0	2.1788	0.0041086	0.011334	0.782196	304	3	2.1788
FEM1C	2	0.99589	0.99576	0.999999	18922	0	3.0809	0.0041144	0.0078911	0.778471	305	2	3.0809
SCAPER	5	0.35627	0.57694	0.999999	9642	3	-0.42248	0.0041467	0.01745	0.863134	306	2	-0.42248
DYRK1B	6	0.44101	0.66498	0.999999	10971	2	-0.047456	0.0041532	0.020003	0.882428	307	2	-0.047456
UAP1	4	0.9945	0.99455	0.999999	18900	0	1.6528	0.0041976	0.014775	0.842446	308	4	1.6528
ZFP69B	4	0.99579	0.99584	0.999999	18921	0	1.0988	0.0042056	0.014801	0.842446	309	4	1.0988
PPIA	2	0.96904	0.96897	0.999999	18339	0	2.8222	0.0042383	0.0081406	0.778471	310	2	2.8222
CYB5D1	4	0.74476	0.78996	0.999999	14891	1	1.5092	0.0042878	0.015073	0.842446	311	3	1.5092
PTDSS1	5	0.83417	0.8726	0.999999	16051	1	1.5298	0.0043058	0.018087	0.868372	312	4	1.5298
TNFRSF1A	3	0.96837	0.96856	0.999999	18325	0	2.2811	0.0043131	0.011908	0.800781	313	3	2.2811
NBN	6	0.99568	0.99571	0.999999	18920	0	0.50656	0.0043193	0.02075	0.882428	314	6	0.50656
CNN2	5	0.29229	0.5033	0.999999	8451	1	0.74168	0.0043371	0.018205	0.868372	315	3	0.74168
C4orf17	1	0.99565	0.99572	0.999999	18919	0	4.6648	0.0043458	0.0042711	0.65606	316	1	4.6648
TTC24	2	0.77109	0.77049	0.999999	15233	0	2.6123	0.0043479	0.0083527	0.778471	317	1	2.6123
RAB7A	5	0.7684	0.84733	0.999999	15196	1	0.7198	0.00437	0.018339	0.868372	318	3	0.7198
SLC16A9	4	0.62734	0.73782	0.999999	13447	1	1.2356	0.0043716	0.015356	0.842446	319	2	1.2356
TBCEL	3	0.089455	0.19341	0.991303	3783	2	-0.6606	0.0043806	0.012088	0.800781	320	1	-0.6606
MRPS12	4	0.24719	0.43006	0.999999	7609	2	1.3732	0.0043866	0.015413	0.842446	321	2	1.3732
NUTM2F	4	0.9956	0.99565	0.999999	18918	0	1.2511	0.0043965	0.015441	0.842446	322	4	1.2511
PURA	6	0.65279	0.80322	0.999999	13767	2	0.25367	0.0043995	0.021099	0.882428	323	3	0.25367
CTSB	4	0.66858	0.75443	0.999999	13960	1	1.3543	0.0044016	0.015453	0.842446	324	3	1.3543
CETP	5	0.84506	0.87746	0.999999	16179	1	0.096737	0.0044196	0.018533	0.868372	325	2	0.096737
OR2T1	4	0.26875	0.44855	0.999999	8009	2	0.77484	0.0044318	0.015552	0.842446	326	2	0.77484
SLCO4C1	4	0.0065695	0.022679	0.883037	458	3	-1.6626	0.0044687	0.015682	0.842446	327	1	-1.6626
RNF139	4	0.99551	0.99556	0.999999	18917	0	1.0571	0.0044854	0.01573	0.842446	328	4	1.0571
LRRC10	5	0.6091	0.75267	0.999999	13228	1	0.99094	0.0045224	0.018952	0.868372	329	4	0.99094
PANX1	3	0.95592	0.95622	0.999999	18072	0	2.129	0.0045318	0.012529	0.805097	330	3	2.129
CHP1	6	0.13451	0.31836	0.999999	5026	1	0.9954	0.004567	0.021831	0.882428	331	5	0.9954
ZBTB47	2	0.99542	0.99528	0.999999	18916	0	2.0159	0.0045795	0.0087654	0.778471	332	2	2.0159
CIB1	3	0.10927	0.2176	0.998722	4354	2	-1.8876	0.0045859	0.012694	0.809845	333	1	-1.8876
C12orf50	3	0.9954	0.99553	0.999999	18915	0	1.4961	0.0045958	0.012713	0.809845	334	3	1.4961
FAM208A	4	0.98724	0.98728	0.999999	18721	0	1.5639	0.0046152	0.016171	0.846167	335	4	1.5639
ZDHHC17	3	0.67977	0.70372	0.999999	14106	1	0.55858	0.004627	0.012797	0.810352	336	2	0.55858
MRPL52	6	0.99537	0.99539	0.999999	18914	0	0.70899	0.0046317	0.022124	0.882428	337	6	0.70899
COG7	6	0.52194	0.73629	0.999999	12088	2	0.7653	0.0046457	0.022184	0.882428	338	4	0.7653
DEF6	5	0.063183	0.17335	0.989761	2869	1	1.5464	0.0047016	0.019683	0.882428	339	4	1.5464
SUV420H1	2	0.88921	0.88884	0.999999	16859	0	2.665	0.0047041	0.0090118	0.778471	340	2	2.665
UBE2D2	3	0.67093	0.69765	0.999999	13987	1	1.7453	0.0047048	0.013002	0.818909	341	2	1.7453
ZNF432	5	0.99378	0.99378	0.999999	18888	0	1.3519	0.0047071	0.019701	0.882428	342	5	1.3519
TSPYL5	4	0.31416	0.48767	0.999999	8870	1	0.95663	0.0047075	0.016498	0.851579	343	3	0.95663
LARS2	3	0.65071	0.68427	0.999999	13745	1	3.2638	0.0047334	0.013086	0.818909	344	2	3.2638
SIAH2	6	0.68672	0.82204	0.999999	14197	1	1.2671	0.0047673	0.022705	0.882428	345	5	1.2671
CYR61	5	0.99523	0.99521	0.999999	18913	0	1.3606	0.0047734	0.019957	0.882428	346	5	1.3606
FOXG1	4	0.99521	0.99525	0.999999	18912	0	1.7829	0.0047878	0.016781	0.857376	347	4	1.7829
HAS1	4	0.95376	0.95366	0.999999	18035	0	1.5392	0.0047971	0.01681	0.857376	348	3	1.5392
PNLIP	4	0.99519	0.99522	0.999999	18911	0	1.2592	0.0048149	0.016874	0.857376	349	4	1.2592
SENP5	5	0.18309	0.36923	0.999999	6288	3	-0.60074	0.0048307	0.020192	0.882428	350	1	-0.60074
NUDT22	4	0.71974	0.77747	0.999999	14607	1	0.68314	0.0048518	0.016996	0.857376	351	3	0.68314
SLC22A17	4	0.9877	0.98774	0.999999	18732	0	1.319	0.0048667	0.017051	0.857376	352	4	1.319
HOXB1	6	0.95971	0.9603	0.999999	18145	1	0.98749	0.0048716	0.023164	0.882428	353	5	0.98749
VPS51	5	0.75788	0.84384	0.999999	15055	1	1.8497	0.0048847	0.020418	0.882428	354	4	1.8497
FXR1	3	0.52349	0.60977	0.999999	12120	1	2.7818	0.0048874	0.013481	0.824368	355	2	2.7818
MCF2L	5	0.019847	0.069951	0.95776	1158	3	-1.1796	0.0049675	0.020745	0.882428	356	2	-1.1796
HIST1H3E	5	0.50492	0.68048	0.999999	11861	2	2.7717	0.0049754	0.020777	0.882428	357	3	2.7717
NRGN	3	0.99502	0.99515	0.999999	18910	0	2.1785	0.0049783	0.013724	0.830101	358	3	2.1785
OR8J1	3	0.19406	0.31863	0.999999	6564	1	-0.26598	0.0049965	0.013772	0.830101	359	1	-0.26598
COMMD5	4	0.091945	0.20772	0.994585	3871	3	-0.67288	0.005016	0.017539	0.863134	360	1	-0.67288
C9orf84	5	0.74047	0.83826	0.999999	14842	1	1.3489	0.0050361	0.021019	0.882428	361	4	1.3489
TNFAIP2	3	0.99494	0.99507	0.999999	18908	0	1.4469	0.0050616	0.013955	0.83322	362	3	1.4469
LILRB3	5	0.020392	0.071353	0.95776	1177	3	-0.85097	0.0050652	0.021128	0.882428	363	2	-0.85097
AMPD1	4	0.34538	0.51483	0.999999	9443	2	0.59162	0.0050737	0.017739	0.866337	364	2	0.59162
HRH3	3	0.9949	0.99504	0.999999	18907	0	2.1461	0.0050999	0.014062	0.836989	365	3	2.1461
ULK2	3	0.98281	0.98295	0.999999	18631	0	0.84996	0.0051197	0.014121	0.837247	366	3	0.84996
SPAG16	4	0.88773	0.88755	0.999999	16841	1	0.82234	0.005125	0.01792	0.868372	367	3	0.82234
SYCE2	4	0.97316	0.97311	0.999999	18419	0	1.3315	0.0051709	0.018056	0.868372	368	4	1.3315
FSIP1	4	0.85936	0.86275	0.999999	16392	1	0.51927	0.0051801	0.018096	0.868372	369	3	0.51927
KIF2B	2	0.99481	0.99467	0.999999	18905	0	3.1439	0.0051935	0.0099631	0.778624	370	2	3.1439
SLFNL1	5	0.20144	0.39254	0.999999	6731	2	1.3407	0.0052017	0.021647	0.882428	371	3	1.3407
LRRC61	3	0.42533	0.56073	0.999999	10734	1	2.1986	0.0052193	0.014382	0.841721	372	2	2.1986
ROSA26	139	0.070486	0.36509	0.999999	3135	53	0.11776	0.0052294	0.05304	0.916446	373	63	0.11776
OR14J1	4	0.53837	0.68448	0.999999	12294	2	0.76447	0.005236	0.01828	0.868372	374	2	0.76447
CDCA7L	5	0.023078	0.078265	0.961688	1290	3	-0.84019	0.005241	0.021793	0.882428	375	2	-0.84019
C17orf98	6	0.32699	0.55888	0.999999	9099	1	1.2344	0.0052722	0.024966	0.882428	376	3	1.2344
SDK2	4	0.058562	0.14874	0.985951	2715	2	0.15892	0.0052781	0.018428	0.868372	377	2	0.15892
MAST2	5	0.99471	0.9947	0.999999	18904	0	0.89465	0.0052887	0.02197	0.882428	378	5	0.89465
AKR1B1	4	0.28694	0.46419	0.999999	8344	1	0.77496	0.0052896	0.018465	0.868372	379	3	0.77496
TMEM9	3	0.99471	0.99482	0.999999	18903	0	2.0866	0.0052896	0.014566	0.842446	380	3	2.0866
HOXD10	3	0.91525	0.91531	0.999999	17305	0	2.5029	0.0053098	0.014626	0.842446	381	2	2.5029
THAP9	4	0.041013	0.11647	0.98259	2064	1	1.4385	0.0053392	0.018631	0.868372	382	3	1.4385
CHI3L1	3	0.99361	0.99375	0.999999	18884	0	1.7435	0.0053401	0.014704	0.842446	383	3	1.7435
CSNK1E	4	0.99462	0.99467	0.999999	18902	0	1.1941	0.0053847	0.018766	0.868372	384	4	1.1941
SUN3	2	0.55273	0.56266	0.999999	12509	1	0.71942	0.0053889	0.010329	0.778624	385	1	0.71942
PECAM1	1	0.9946	0.99466	0.999999	18901	0	4.5369	0.0054031	0.0053414	0.687677	386	1	4.5369
ZNF644	5	0.98859	0.98864	0.999999	18759	0	1.0618	0.0054128	0.022485	0.882428	387	5	1.0618
CD207	2	0.99015	0.98997	0.999999	18801	0	2.9748	0.0054163	0.010375	0.778624	388	2	2.9748
SOX2	5	0.99447	0.99447	0.999999	18899	0	1.4176	0.0054165	0.022499	0.882428	389	5	1.4176
FGD2	4	0.67828	0.75857	0.999999	14086	1	2.0522	0.0054423	0.018966	0.868372	390	3	2.0522
CDH18	5	0.3856	0.60286	0.999999	10198	1	1.0028	0.0054482	0.022619	0.882428	391	4	1.0028
MYLK2	4	0.83149	0.84177	0.999999	16017	1	2.3739	0.005467	0.019052	0.870067	392	3	2.3739
KCTD2	4	0.98381	0.98382	0.999999	18646	0	2.0351	0.0054823	0.019094	0.870067	393	4	2.0351
CUL1	5	0.77667	0.85019	0.999999	15278	1	1.2912	0.0054922	0.022795	0.882428	394	4	1.2912
PTK2	5	0.29851	0.51066	0.999999	8573	2	0.19524	0.0055382	0.022968	0.882428	395	3	0.19524
FABP4	6	0.89453	0.92373	0.999999	16960	1	0.52862	0.0055481	0.026136	0.892127	396	4	0.52862
INHBA	2	0.2435	0.33366	0.999999	7541	1	2.1221	0.0055532	0.01063	0.778624	397	1	2.1221
APOBEC3G	3	0.99443	0.99454	0.999999	18898	0	1.2937	0.0055656	0.015273	0.842446	398	3	1.2937
SPINK8	4	0.99438	0.99444	0.999999	18897	0	1.5231	0.0056221	0.019559	0.882428	399	4	1.5231
REM1	3	0.78183	0.78378	0.999999	15320	1	1.0194	0.0056516	0.015504	0.842446	400	2	1.0194
IMPA1	3	0.80144	0.80178	0.999999	15576	1	1.1114	0.0057037	0.015655	0.842446	401	2	1.1114
LRP1B	6	0.65993	0.80712	0.999999	13844	1	1.741	0.0057114	0.026888	0.900077	402	5	1.741
CHAC1	5	0.81202	0.86339	0.999999	15730	1	1.4537	0.0057306	0.023718	0.882428	403	3	1.4537
LIPC	4	0.86094	0.86402	0.999999	16420	1	0.87438	0.005762	0.020022	0.882428	404	3	0.87438
NFATC4	4	0.15492	0.31084	0.999999	5535	2	0.030279	0.0057818	0.020088	0.882428	405	2	0.030279
CD320	5	0.99421	0.99422	0.999999	18896	0	0.54488	0.0057861	0.023946	0.882428	406	5	0.54488
KLF15	5	0.2265	0.42359	0.999999	7223	2	0.90089	0.0057878	0.02395	0.882428	407	3	0.90089
GALNT6	3	0.99421	0.99431	0.999999	18895	0	0.97205	0.0057938	0.015887	0.842446	408	3	0.97205
MAP3K4	3	0.94892	0.94914	0.999999	17943	0	1.8537	0.0057982	0.015899	0.842446	409	3	1.8537
OR10A5	3	0.92887	0.92901	0.999999	17566	0	2.3539	0.0058017	0.015909	0.842446	410	3	2.3539
DDX28	4	0.99419	0.99426	0.999999	18894	0	1.5997	0.0058105	0.020184	0.882428	411	4	1.5997
PLEK2	4	0.34084	0.51084	0.999999	9364	1	1.3639	0.0058134	0.020195	0.882428	412	3	1.3639
HPN	5	0.94657	0.94682	0.999999	17910	0	0.92165	0.0058274	0.024107	0.882428	413	4	0.92165
CIPC	4	0.99417	0.99423	0.999999	18893	0	0.7272	0.0058314	0.020253	0.882428	414	4	0.7272
RNF214	2	0.99198	0.99184	0.999999	18845	0	3.3892	0.0058818	0.011266	0.782196	415	2	3.3892
TRIT1	4	0.98545	0.98547	0.999999	18679	0	2.0193	0.0058912	0.020452	0.882428	416	4	2.0193
NARFL	4	0.74763	0.7915	0.999999	14931	1	2.0395	0.0058912	0.020452	0.882428	417	3	2.0395
CHRNA9	4	0.83972	0.84758	0.999999	16110	1	1.55	0.0058947	0.020466	0.882428	418	3	1.55
ABCG4	3	0.67488	0.70034	0.999999	14046	1	-0.37792	0.0058995	0.016159	0.846167	419	1	-0.37792
TTF2	2	0.99409	0.99396	0.999999	18892	0	2.8884	0.0059072	0.011313	0.782196	420	2	2.8884
PPP1R37	4	0.904	0.90368	0.999999	17097	0	1.4211	0.0059393	0.020616	0.882428	421	3	1.4211
TAS2R13	4	0.15599	0.3125	0.999999	5565	2	0.26772	0.0059459	0.020636	0.882428	422	2	0.26772
DENND6A	4	0.88836	0.88816	0.999999	16848	1	1.6228	0.0059493	0.020647	0.882428	423	3	1.6228
YIF1A	5	0.41791	0.62351	0.999999	10644	2	1.3796	0.0059642	0.02464	0.882428	424	3	1.3796
GALM	4	0.021924	0.069432	0.95776	1241	1	1.2058	0.0059898	0.020777	0.882428	425	3	1.2058
FOXF2	4	0.04749	0.12842	0.98259	2319	2	0.047478	0.0060552	0.020996	0.882428	426	2	0.047478
LUZP4	5	0.96282	0.96303	0.999999	18199	0	1.4723	0.0061195	0.025237	0.882428	427	4	1.4723
LY9	5	0.99385	0.99386	0.999999	18891	0	0.84854	0.0061477	0.025342	0.882428	428	5	0.84854
LZTS3	3	0.99385	0.99398	0.999999	18890	0	1.0968	0.0061544	0.016831	0.857376	429	3	1.0968
CETN3	3	0.98746	0.98762	0.999999	18730	0	1.0664	0.0061867	0.016916	0.857376	430	3	1.0664
VPS41	3	0.99376	0.99389	0.999999	18887	0	1.5667	0.0062406	0.01706	0.857376	431	3	1.5667
LOC730183	4	0.52244	0.67021	0.999999	12100	1	1.2093	0.0062406	0.021604	0.882428	432	2	1.2093
FER1L6	4	0.99373	0.99378	0.999999	18886	0	0.94384	0.006266	0.02169	0.882428	433	4	0.94384
CLVS1	3	0.99158	0.99172	0.999999	18833	0	0.81338	0.0062687	0.017129	0.857553	434	3	0.81338
PRSS22	5	0.23879	0.43884	0.999999	7451	3	-0.44912	0.0062706	0.025785	0.892005	435	2	-0.44912
OR52A5	4	0.31621	0.48943	0.999999	8903	1	0.13554	0.0062739	0.021718	0.882428	436	2	0.13554
SUV39H1	5	0.99368	0.99369	0.999999	18885	0	0.81481	0.0063238	0.025995	0.892005	437	5	0.81481
VEZT	4	0.90176	0.90139	0.999999	17056	0	2.6445	0.0063286	0.021887	0.882428	438	3	2.6445
C20orf141	5	0.41156	0.61948	0.999999	10559	1	1.7939	0.0063355	0.026034	0.892005	439	4	1.7939
CDKN2C	3	0.9269	0.92701	0.999999	17534	0	1.1833	0.0063992	0.017483	0.863134	440	3	1.1833
BEX4	2	0.75352	0.75293	0.999999	15004	0	2.4213	0.006402	0.012219	0.800781	441	1	2.4213
IQCF3	5	0.67496	0.80083	0.999999	14048	2	0.45124	0.0064027	0.026283	0.895544	442	3	0.45124
PES1	3	0.99356	0.9937	0.999999	18881	0	2.2013	0.0064381	0.017583	0.863134	443	3	2.2013
MINPP1	3	0.99356	0.9937	0.999999	18883	0	1.09	0.0064381	0.017583	0.863134	444	3	1.09
ZCCHC10	3	0.99356	0.9937	0.999999	18882	0	1.4933	0.0064381	0.017583	0.863134	445	3	1.4933
ITGB7	2	0.99356	0.99343	0.999999	18880	0	2.3553	0.0064389	0.012282	0.800781	446	2	2.3553
GPR61	6	0.88624	0.92058	0.999999	16817	1	0.97142	0.0064498	0.029875	0.900387	447	4	0.97142
FANCE	5	0.54691	0.70896	0.999999	12419	2	1.2068	0.0064675	0.026518	0.896267	448	3	1.2068
BPNT1	4	0.76005	0.79811	0.999999	15078	1	1.1018	0.0064925	0.022444	0.882428	449	3	1.1018
ELP4	5	0.95484	0.95506	0.999999	18056	0	1.7667	0.0065076	0.026677	0.897728	450	3	1.7667
FOXO3	4	0.46835	0.62257	0.999999	11350	2	0.375	0.0065179	0.02252	0.882428	451	2	0.375
F5	3	0.99343	0.99357	0.999999	18879	0	1.6932	0.0065687	0.017905	0.868372	452	3	1.6932
INSL4	4	0.97286	0.97283	0.999999	18411	0	1.1507	0.0065974	0.022764	0.882428	453	4	1.1507
PTPRT	6	0.32367	0.55572	0.999999	9042	3	-0.027074	0.0066137	0.030412	0.900387	454	3	-0.027074
CRTC2	5	0.99337	0.99338	0.999999	18878	0	0.84874	0.0066345	0.027147	0.900387	455	5	0.84874
ISOC1	5	0.4155	0.62195	0.999999	10617	2	1.2444	0.0066695	0.027276	0.900387	456	3	1.2444
PRPF39	3	0.76471	0.76901	0.999999	15146	1	1.2242	0.0066788	0.018193	0.868372	457	2	1.2242
PPM1K	4	0.99331	0.99336	0.999999	18877	0	0.63387	0.0066873	0.023053	0.882428	458	4	0.63387
FKBP15	6	0.64979	0.8016	0.999999	13734	2	1.0382	0.0067475	0.030892	0.901058	459	4	1.0382
FKBP8	4	0.97183	0.97182	0.999999	18392	0	2.2504	0.0067547	0.023279	0.882428	460	4	2.2504
MREG	4	0.99323	0.99329	0.999999	18876	0	0.82185	0.0067698	0.023329	0.882428	461	4	0.82185
RBM4B	1	0.99322	0.99324	0.999999	18875	0	4.1102	0.0067761	0.0067163	0.739871	462	1	4.1102
GZMA	3	0.42729	0.56165	0.999999	10761	1	1.4606	0.0068019	0.018533	0.868372	463	2	1.4606
NLRP5	4	0.95884	0.9588	0.999999	18130	0	1.3903	0.006804	0.023422	0.882428	464	3	1.3903
NAA16	3	0.99319	0.99335	0.999999	18874	0	1.8648	0.0068056	0.018543	0.868372	465	3	1.8648
PLA2G2D	4	0.70322	0.76968	0.999999	14420	1	0.8843	0.0068612	0.023605	0.882428	466	3	0.8843
DDRGK1	4	0.54256	0.68825	0.999999	12353	2	1.2598	0.0068751	0.023643	0.882428	467	2	1.2598
ZNF410	3	0.98207	0.98223	0.999999	18611	0	1.3411	0.0069021	0.0188	0.868372	468	3	1.3411
FRMD7	4	0.99309	0.99315	0.999999	18873	0	0.78815	0.0069057	0.023741	0.882428	469	4	0.78815
NPBWR2	3	0.94161	0.94174	0.999999	17800	0	1.3815	0.0069289	0.018872	0.868372	470	3	1.3815
RAP2C	5	0.040679	0.12152	0.98259	2053	4	-0.83217	0.006949	0.028321	0.900387	471	1	-0.83217
EBAG9	3	0.99305	0.99319	0.999999	18872	0	1.7992	0.0069546	0.018931	0.868372	472	3	1.7992
RANBP10	3	0.99304	0.99318	0.999999	18871	0	0.70344	0.0069591	0.01894	0.868372	473	3	0.70344
HOXD13	4	0.84098	0.84848	0.999999	16122	1	1.7967	0.0069792	0.02398	0.882428	474	3	1.7967
TCEANC	4	0.99299	0.99305	0.999999	18870	0	1.4922	0.0070102	0.024082	0.882428	475	4	1.4922
STRN4	5	0.99299	0.99302	0.999999	18869	0	1.4515	0.0070103	0.028542	0.900387	476	5	1.4515
FOXF1	5	0.063894	0.1749	0.989761	2892	2	0.83892	0.0070855	0.02883	0.900387	477	3	0.83892
OR51G2	4	0.27381	0.45296	0.999999	8107	2	-0.10294	0.0070936	0.024329	0.882428	478	1	-0.10294
KIF18B	4	0.9929	0.99297	0.999999	18868	0	0.70347	0.0070998	0.024356	0.882428	479	4	0.70347
PDCD5	4	0.99287	0.99294	0.999999	18867	0	0.77346	0.0071307	0.02446	0.882428	480	4	0.77346
MCOLN2	4	0.62432	0.73665	0.999999	13410	1	1.2225	0.0071436	0.024505	0.882428	481	3	1.2225
SGCB	4	0.40599	0.56782	0.999999	10486	2	0.17923	0.0071482	0.024524	0.882428	482	2	0.17923
SPAG17	5	0.49928	0.67663	0.999999	11786	1	0.91157	0.0071538	0.029078	0.900387	483	3	0.91157
MAN1B1	6	0.9823	0.98225	0.999999	18615	0	1.0073	0.0071578	0.032323	0.9024	484	5	1.0073
IFT43	4	0.71654	0.77588	0.999999	14577	1	1.9478	0.0071653	0.024584	0.882428	485	3	1.9478
TBC1D5	4	0.98188	0.98194	0.999999	18606	0	1.8637	0.0071794	0.024634	0.882428	486	4	1.8637
CCDC174	4	0.99282	0.99289	0.999999	18865	0	1.0861	0.0071821	0.024641	0.882428	487	4	1.0861
STMN1	4	0.99282	0.99289	0.999999	18866	0	1.3523	0.0071821	0.024641	0.882428	488	4	1.3523
CACNG8	4	0.99278	0.99286	0.999999	18864	0	0.98463	0.0072187	0.024759	0.882428	489	4	0.98463
F11	5	0.087046	0.22475	0.999999	3723	2	0.98077	0.0072374	0.029377	0.900387	490	3	0.98077
OR2T4	5	0.99275	0.9928	0.999999	18863	0	0.63786	0.0072471	0.029416	0.900387	491	5	0.63786
ZNF500	4	0.99275	0.99282	0.999999	18862	0	1.5348	0.0072494	0.024852	0.882428	492	4	1.5348
TGFBR2	5	0.88449	0.89825	0.999999	16786	1	1.1144	0.0072507	0.029428	0.900387	493	4	1.1144
FPR2	3	0.99273	0.99286	0.999999	18861	0	1.6684	0.007273	0.019765	0.882428	494	3	1.6684
SMIM17	4	0.99272	0.99278	0.999999	18860	0	0.57056	0.0072829	0.024962	0.882428	495	4	0.57056
BTG2	4	0.95662	0.95657	0.999999	18083	0	0.95011	0.0072961	0.02501	0.882428	496	3	0.95011
HUWE1	4	0.51469	0.66328	0.999999	11989	2	-0.29974	0.0073667	0.025246	0.882428	497	1	-0.29974
IFT20	4	0.99261	0.99269	0.999999	18859	0	1.2393	0.0073875	0.025307	0.882428	498	4	1.2393
SNTA1	5	0.87162	0.89091	0.999999	16579	1	0.65689	0.007398	0.029983	0.900387	499	3	0.65689
KLK3	5	0.99258	0.99264	0.999999	18858	0	0.78392	0.0074207	0.030076	0.900387	500	5	0.78392
KIAA1644	6	0.75897	0.86477	0.999999	15069	1	0.81291	0.0074327	0.033225	0.9024	501	5	0.81291
PAPLN	5	0.99256	0.99263	0.999999	18857	0	0.87404	0.007437	0.030137	0.900387	502	5	0.87404
HNF1A	4	0.20934	0.39351	0.999999	6899	2	-0.28037	0.007439	0.025493	0.886075	503	2	-0.28037
BOD1L1	5	0.85591	0.88268	0.999999	16339	1	1.4014	0.0074683	0.030255	0.900387	504	4	1.4014
BRCC3	5	0.39213	0.60704	0.999999	10298	1	1.456	0.0074758	0.030282	0.900387	505	4	1.456
ELAVL2	5	0.15255	0.3301	0.999999	5469	1	1.3282	0.0074955	0.030343	0.900387	506	3	1.3282
LUM	5	0.54958	0.71087	0.999999	12462	2	0.13028	0.0075327	0.030492	0.900387	507	2	0.13028
MDGA1	3	0.59437	0.64942	0.999999	13062	1	-0.30613	0.0075398	0.020453	0.882428	508	1	-0.30613
PRR16	4	0.99244	0.99251	0.999999	18856	0	1.7103	0.0075578	0.025875	0.892005	509	4	1.7103
RIBC1	3	0.78561	0.7872	0.999999	15372	1	2.5199	0.0075625	0.020512	0.882428	510	2	2.5199
SLPI	2	0.99242	0.99228	0.999999	18855	0	2.7803	0.0075842	0.014407	0.841721	511	2	2.7803
SLC15A4	4	0.90664	0.90637	0.999999	17144	0	0.54995	0.0075852	0.025972	0.892005	512	3	0.54995
SPG21	5	0.91307	0.91722	0.999999	17259	1	1.3543	0.0075856	0.030679	0.900387	513	4	1.3543
RRH	1	0.99239	0.99239	0.999999	18854	0	2.0405	0.0076137	0.0075402	0.770927	514	1	2.0405
DDR1	3	0.48657	0.59052	0.999999	11620	1	0.77517	0.0076217	0.020664	0.882428	515	2	0.77517
MSMP	4	0.99238	0.99245	0.999999	18853	0	0.70815	0.0076227	0.026085	0.892005	516	4	0.70815
OR8A1	2	0.99232	0.99219	0.999999	18852	0	1.6116	0.0076754	0.014589	0.842446	517	2	1.6116
GPRC5B	3	0.9923	0.99241	0.999999	18850	0	0.64391	0.007705	0.020892	0.882428	518	3	0.64391
C15orf52	3	0.79324	0.79417	0.999999	15473	1	1.945	0.0077352	0.020969	0.882428	519	2	1.945
FPR3	5	0.34279	0.56181	0.999999	9393	2	0.70803	0.007768	0.03134	0.9024	520	3	0.70803
IL2RB	2	0.094891	0.16231	0.986566	3948	1	1.0266	0.0077702	0.01477	0.842446	521	1	1.0266
TRIM33	4	0.99222	0.9923	0.999999	18849	0	2.1121	0.0077776	0.026574	0.896267	522	4	2.1121
CRYGD	4	0.2638	0.44433	0.999999	7924	1	1.655	0.0078364	0.02676	0.898938	523	3	1.655
ATXN3	5	0.9879	0.98796	0.999999	18739	0	1.8667	0.0079044	0.031847	0.9024	524	5	1.8667
ZDHHC12	4	0.65726	0.74972	0.999999	13814	1	1.7729	0.0079511	0.027122	0.900387	525	3	1.7729
NKIRAS2	2	0.27489	0.35436	0.999999	8118	1	2.101	0.0079617	0.015126	0.842446	526	1	2.101
NBR1	5	0.63719	0.77298	0.999999	13566	2	0.66331	0.0079653	0.03208	0.9024	527	3	0.66331
TBC1D3	5	0.99203	0.99208	0.999999	18846	0	1.5034	0.0079672	0.032086	0.9024	528	5	1.5034
FPR1	4	0.96678	0.96674	0.999999	18288	0	1.2798	0.0079961	0.027269	0.900387	529	4	1.2798
KBTBD4	6	0.18974	0.40745	0.999999	6468	3	-0.027598	0.0080057	0.035243	0.9024	530	3	-0.027598
C2orf68	4	0.87039	0.8719	0.999999	16562	1	0.33477	0.008022	0.027341	0.900387	531	2	0.33477
POLR1D	4	0.99195	0.99203	0.999999	18844	0	2.0681	0.0080538	0.027434	0.900387	532	4	2.0681
ZNF765	5	0.9919	0.99197	0.999999	18843	0	0.76113	0.0080975	0.032571	0.9024	533	5	0.76113
SPTA1	3	0.99186	0.99199	0.999999	18842	0	1.2682	0.008137	0.022012	0.882428	534	3	1.2682
DENND5B	3	0.37504	0.52379	0.999999	10018	1	1.2024	0.0081523	0.022056	0.882428	535	2	1.2024
EPN1	4	0.99184	0.99192	0.999999	18840	0	1.1532	0.0081637	0.027798	0.900387	536	4	1.1532
C20orf24	5	0.72131	0.83254	0.999999	14622	1	0.41292	0.0081773	0.032873	0.9024	537	3	0.41292
ZSCAN31	2	0.20416	0.30815	0.999999	6790	1	1.7987	0.0081805	0.015536	0.842446	538	1	1.7987
SETMAR	3	0.13749	0.2515	0.999999	5088	1	1.9939	0.0081954	0.022162	0.882428	539	2	1.9939
FAM218A	3	0.9918	0.99193	0.999999	18839	0	0.59961	0.0082005	0.022174	0.882428	540	3	0.59961
ZNF565	2	0.99177	0.99163	0.999999	18838	0	2.1262	0.0082263	0.015623	0.842446	541	2	2.1262
TUBD1	5	0.82758	0.86974	0.999999	15960	1	0.5134	0.0082455	0.033134	0.9024	542	3	0.5134
LOC100289561	6	0.49923	0.71741	0.999999	11785	2	0.76208	0.0082512	0.036062	0.9024	543	3	0.76208
GPR62	5	0.99174	0.9918	0.999999	18836	0	0.71474	0.0082634	0.033194	0.9024	544	5	0.71474
EMC1	4	0.99171	0.99178	0.999999	18835	0	1.649	0.0082942	0.028223	0.900387	545	4	1.649
EXTL1	4	0.63945	0.74252	0.999999	13595	1	0.052286	0.0082949	0.028224	0.900387	546	1	0.052286
PCIF1	4	0.22198	0.40855	0.999999	7142	2	0.18802	0.0083126	0.028279	0.900387	547	2	0.18802
CXorf66	5	0.68006	0.80464	0.999999	14108	1	0.72904	0.0083195	0.033415	0.9024	548	4	0.72904
ZNF821	6	0.19222	0.41133	0.999999	6517	1	0.91715	0.0083435	0.036374	0.9024	549	5	0.91715
CLU	3	0.99159	0.99173	0.999999	18834	0	1.7703	0.0084066	0.022708	0.882428	550	3	1.7703
SERPINA12	4	0.99157	0.99164	0.999999	18832	0	0.76058	0.0084263	0.028637	0.900387	551	4	0.76058
GNB4	6	0.99381	0.99378	0.999999	18889	0	1.0886	0.0085099	0.036946	0.905007	552	5	1.0886
LMAN2	5	0.051132	0.14592	0.985951	2443	1	0.72617	0.0085274	0.034181	0.9024	553	4	0.72617
SHC4	3	0.99145	0.99158	0.999999	18831	0	0.74907	0.0085539	0.023082	0.882428	554	3	0.74907
HCN1	4	0.99141	0.99147	0.999999	18830	0	1.1429	0.008591	0.029155	0.900387	555	4	1.1429
CGB5	4	0.99139	0.99145	0.999999	18829	0	1.4562	0.0086096	0.029206	0.900387	556	4	1.4562
RAE1	4	0.6667	0.75362	0.999999	13926	1	-0.062959	0.0086224	0.029256	0.900387	557	1	-0.062959
SGCE	4	0.99136	0.99142	0.999999	18828	0	0.48095	0.0086407	0.029318	0.900387	558	4	0.48095
GAR1	3	0.70313	0.72047	0.999999	14419	1	1.1729	0.008646	0.023312	0.882428	559	2	1.1729
HABP4	2	0.99135	0.99118	0.999999	18827	0	2.1455	0.0086513	0.016454	0.851579	560	2	2.1455
OSMR	5	0.22168	0.41756	0.999999	7134	1	0.80432	0.0086546	0.034665	0.9024	561	3	0.80432
HEY2	3	0.92427	0.92435	0.999999	17486	0	1.5722	0.008682	0.023405	0.882428	562	3	1.5722
NMUR1	3	0.98909	0.98922	0.999999	18774	0	1.8518	0.0086905	0.023428	0.882428	563	3	1.8518
DAOA	5	0.85451	0.88198	0.999999	16322	1	0.8327	0.008704	0.034821	0.9024	564	4	0.8327
UROC1	3	0.99128	0.99139	0.999999	18826	0	1.2174	0.0087151	0.023488	0.882428	565	3	1.2174
MAX	3	0.70142	0.7192	0.999999	14391	1	1.6802	0.0087162	0.023491	0.882428	566	2	1.6802
LCLAT1	4	0.050346	0.1337	0.98259	2411	1	1.4772	0.0087486	0.029648	0.900387	567	3	1.4772
ANXA7	3	0.99124	0.99134	0.999999	18825	0	2.6743	0.0087606	0.023587	0.882428	568	3	2.6743
DMRTB1	3	0.18284	0.30538	0.999999	6279	1	1.3837	0.0087633	0.023595	0.882428	569	2	1.3837
PEX19	3	0.99124	0.99134	0.999999	18824	0	1.2189	0.0087641	0.023598	0.882428	570	3	1.2189
CCNE2	6	0.00061773	0.0032574	0.764233	61	3	-0.72941	0.0087839	0.037905	0.907839	571	2	-0.72941
BPIFA3	5	0.36532	0.58713	0.999999	9835	3	-0.31171	0.0087878	0.035114	0.9024	572	2	-0.31171
SDC1	5	0.99117	0.99124	0.999999	18823	0	0.45084	0.0088322	0.035262	0.9024	573	5	0.45084
MCM8	4	0.4304	0.58929	0.999999	10801	2	-0.195	0.0088406	0.029935	0.900387	574	1	-0.195
CREM	3	0.76844	0.77218	0.999999	15198	1	0.88958	0.0088712	0.023875	0.882428	575	2	0.88958
SMARCD3	3	0.67293	0.699	0.999999	14014	1	3.061	0.0088837	0.023909	0.882428	576	2	3.061
SLFN5	4	0.99111	0.99118	0.999999	18821	0	0.67117	0.008894	0.030106	0.900387	577	4	0.67117
HINT1	3	0.99106	0.99118	0.999999	18820	0	2.4367	0.008935	0.02404	0.882428	578	3	2.4367
ANKEF1	5	0.09058	0.23215	0.999999	3819	2	-0.030539	0.0089414	0.035662	0.9024	579	2	-0.030539
GALR3	5	0.36188	0.58326	0.999999	9771	2	0.80621	0.0089512	0.035701	0.9024	580	3	0.80621
MXD3	4	0.055461	0.14313	0.985044	2601	2	0.34099	0.0089525	0.030289	0.900387	581	2	0.34099
C12orf74	3	0.99103	0.99115	0.999999	18819	0	1.1381	0.0089723	0.024145	0.882428	582	3	1.1381
PLCG2	3	0.050075	0.12015	0.98259	2399	2	-0.42675	0.0089736	0.024147	0.882428	583	1	-0.42675
ELMSAN1	4	0.32723	0.49897	0.999999	9103	2	0.041164	0.0089887	0.030402	0.900387	584	2	0.041164
CNTNAP3B	5	0.47829	0.66266	0.999999	11490	1	0.51709	0.0089955	0.035855	0.9024	585	3	0.51709
NHLRC3	4	0.95457	0.95445	0.999999	18050	0	0.68837	0.0090043	0.03045	0.900387	586	3	0.68837
ZNHIT1	5	0.82015	0.86669	0.999999	15853	1	2.2552	0.0090063	0.035891	0.9024	587	4	2.2552
FAM84A	1	0.99099	0.99098	0.999999	18818	0	1.6281	0.0090143	0.0089593	0.778471	588	1	1.6281
BOD1L2	4	0.99094	0.991	0.999999	18817	0	0.84146	0.009059	0.030634	0.900387	589	4	0.84146
CEP57	5	0.45982	0.65054	0.999999	11211	2	0.40952	0.0090636	0.036099	0.9024	590	2	0.40952
AACS	4	0.70511	0.77057	0.999999	14437	1	0.90696	0.0090691	0.030665	0.900387	591	3	0.90696
DMRT2	5	0.62261	0.76233	0.999999	13390	2	0.31293	0.0090962	0.0362	0.9024	592	3	0.31293
AK1	5	0.61346	0.75583	0.999999	13283	1	1.6169	0.0090995	0.036211	0.9024	593	4	1.6169
PEX11A	2	0.96243	0.96239	0.999999	18185	0	2.9099	0.0091375	0.017367	0.863134	594	2	2.9099
DBN1	4	0.99086	0.99093	0.999999	18816	0	2.1344	0.0091399	0.030879	0.901058	595	4	2.1344
CLASRP	5	0.99083	0.9909	0.999999	18815	0	1.1519	0.0091714	0.036494	0.90272	596	5	1.1519
CCSER1	3	0.43984	0.56759	0.999999	10951	1	0.56907	0.0091783	0.024693	0.882428	597	2	0.56907
USP45	3	0.9908	0.99093	0.999999	18814	0	2.0312	0.0092001	0.024748	0.882428	598	3	2.0312
EIF2S1	1	0.99078	0.99078	0.999999	18813	0	4.236	0.0092202	0.0091652	0.778471	599	1	4.236
POLR1E	3	0.98492	0.98509	0.999999	18674	0	3.0461	0.0092893	0.024987	0.882428	600	3	3.0461
IMMP1L	4	0.92097	0.92076	0.999999	17415	0	1.8325	0.0093006	0.031393	0.9024	601	3	1.8325
NGB	3	0.33573	0.48025	0.999999	9265	2	-0.28853	0.0093011	0.025013	0.882428	602	1	-0.28853
ZNF621	4	0.48695	0.6389	0.999999	11624	1	1.3835	0.0093316	0.03148	0.9024	603	2	1.3835
SIX4	6	0.66692	0.81098	0.999999	13929	2	0.86029	0.0093318	0.039739	0.908942	604	4	0.86029
DNAI2	5	0.99066	0.99073	0.999999	18812	0	0.96527	0.0093351	0.037106	0.905007	605	5	0.96527
POU2F3	5	0.73832	0.83761	0.999999	14825	1	0.051844	0.0093362	0.037111	0.905007	606	2	0.051844
RPS27A	3	0.99064	0.99075	0.999999	18811	0	2.0301	0.0093639	0.025175	0.882428	607	3	2.0301
CDCP1	3	0.85658	0.85658	0.999999	16351	0	1.3522	0.0093821	0.025221	0.882428	608	2	1.3522
PDZD7	5	0.33421	0.55207	0.999999	9242	1	1.47	0.0093852	0.037283	0.905007	609	4	1.47
HLA-DPA1	5	0.4542	0.64695	0.999999	11135	2	1.1492	0.0093865	0.037288	0.905007	610	3	1.1492
MBOAT1	3	0.98026	0.98036	0.999999	18574	0	2.2018	0.0093999	0.025259	0.882428	611	3	2.2018
TRPV4	4	0.67387	0.7567	0.999999	14030	1	0.8618	0.0094409	0.031815	0.9024	612	3	0.8618
TLL1	4	0.99055	0.9906	0.999999	18810	0	1.1476	0.0094473	0.031835	0.9024	613	4	1.1476
SLC44A2	5	0.62852	0.76658	0.999999	13466	1	1.1614	0.0094816	0.037659	0.907839	614	4	1.1614
LRFN3	4	0.22259	0.40907	0.999999	7150	2	0.030605	0.0094952	0.031972	0.9024	615	2	0.030605
PASK	4	0.061236	0.15357	0.985951	2805	1	0.90263	0.0095152	0.032034	0.9024	616	3	0.90263
MRPL36	5	0.99048	0.99054	0.999999	18809	0	1.4651	0.009516	0.037784	0.907839	617	5	1.4651
SMKR1	5	0.99046	0.99052	0.999999	18808	0	0.49692	0.0095359	0.037857	0.907839	618	5	0.49692
UBXN2A	4	0.99046	0.9905	0.999999	18807	0	1.4561	0.0095408	0.032113	0.9024	619	4	1.4561
SMIM5	4	0.41949	0.57967	0.999999	10662	2	0.14606	0.0095497	0.032142	0.9024	620	2	0.14606
PPP1R7	5	0.91998	0.92257	0.999999	17396	1	1.5137	0.0095607	0.037948	0.907839	621	4	1.5137
DDX39A	4	0.99041	0.99045	0.999999	18806	0	1.398	0.0095879	0.032265	0.9024	622	4	1.398
POM121	4	0.23706	0.42143	0.999999	7420	2	0.82257	0.0095898	0.032272	0.9024	623	2	0.82257
ADAD1	4	0.9904	0.99044	0.999999	18804	0	0.9616	0.0096013	0.032299	0.9024	624	4	0.9616
PDLIM2	3	0.052437	0.1253	0.98259	2493	2	-1.1392	0.0096285	0.025839	0.892005	625	1	-1.1392
FGF16	5	0.37115	0.59356	0.999999	9940	1	1.1411	0.0096996	0.038448	0.907839	626	4	1.1411
RLTPR	3	0.15362	0.27065	0.999999	5494	2	-0.32275	0.0097104	0.026049	0.892005	627	1	-0.32275
RNF157	5	0.37394	0.59553	0.999999	10002	2	-0.14078	0.0097279	0.038557	0.907839	628	2	-0.14078
TENM2	5	0.97904	0.97918	0.999999	18548	0	1.3456	0.0097294	0.038563	0.907839	629	4	1.3456
PCDHB4	4	0.99026	0.99029	0.999999	18803	0	1.6942	0.0097394	0.032775	0.9024	630	4	1.6942
PGGT1B	2	0.47677	0.50036	0.999999	11474	1	1.037	0.0097661	0.018542	0.868372	631	1	1.037
PAX2	4	0.34081	0.51082	0.999999	9362	2	-0.56723	0.0097678	0.032865	0.9024	632	1	-0.56723
RENBP	4	0.99021	0.99024	0.999999	18802	0	0.72445	0.0097863	0.032925	0.9024	633	4	0.72445
HERC1	5	0.88955	0.90131	0.999999	16866	1	1.6892	0.0097985	0.038817	0.907839	634	4	1.6892
OBSL1	4	0.42492	0.58445	0.999999	10726	2	-0.47166	0.0098223	0.033038	0.9024	635	1	-0.47166
PAX5	5	0.99014	0.9902	0.999999	18800	0	0.68388	0.0098556	0.039028	0.908767	636	5	0.68388
YPEL5	4	0.69454	0.76583	0.999999	14297	1	0.59124	0.0098594	0.033154	0.9024	637	2	0.59124
TUBGCP6	4	0.34108	0.51106	0.999999	9369	2	0.17234	0.0098768	0.033208	0.9024	638	2	0.17234
SFRP2	4	0.99012	0.99014	0.999999	18799	0	0.9079	0.0098841	0.033228	0.9024	639	4	0.9079
OR10A4	4	0.28259	0.46047	0.999999	8255	1	0.98655	0.0099036	0.033283	0.9024	640	2	0.98655
KIAA1551	3	0.80654	0.80661	0.999999	15647	1	2.7956	0.0099163	0.026586	0.896267	641	2	2.7956
GNG3	4	0.088477	0.20174	0.992443	3763	3	-0.49932	0.0099314	0.033367	0.9024	642	1	-0.49932
ZC3H6	1	0.99005	0.99005	0.999999	18798	0	2.9311	0.009948	0.0098753	0.778624	643	1	2.9311
IFT57	2	0.99003	0.98986	0.999999	18797	0	1.7263	0.0099715	0.018922	0.868372	644	2	1.7263
FOXN2	4	0.41888	0.57915	0.999999	10659	2	-0.50922	0.0099859	0.033543	0.9024	645	1	-0.50922
LYPLAL1	4	0.99001	0.99004	0.999999	18796	0	1.1356	0.0099895	0.03355	0.9024	646	4	1.1356
ZNF263	4	0.45189	0.60807	0.999999	11104	1	1.9458	0.0099923	0.033558	0.9024	647	3	1.9458
SMURF1	3	0.46531	0.57993	0.999999	11299	1	1.9468	0.010008	0.026814	0.899169	648	2	1.9468
TEP1	4	0.91355	0.91333	0.999999	17275	0	1.7452	0.010018	0.033627	0.9024	649	3	1.7452
PNRC2	5	0.98995	0.99	0.999999	18795	0	0.32057	0.010051	0.03974	0.908942	650	5	0.32057
CCDC144A	3	0.85651	0.85651	0.999999	16349	0	2.0829	0.010124	0.027118	0.900387	651	2	2.0829
LRG1	6	0.2872	0.52074	0.999999	8349	2	0.24151	0.010131	0.04244	0.916446	652	3	0.24151
KIAA2012	5	0.81704	0.86544	0.999999	15803	1	1.1205	0.010137	0.040045	0.908942	653	4	1.1205
EML2	5	0.05433	0.15333	0.985951	2560	2	0.50947	0.010154	0.040112	0.908942	654	3	0.50947
IL20RA	6	0.45596	0.67858	0.999999	11155	1	0.66709	0.010191	0.042651	0.916446	655	5	0.66709
RCOR1	3	0.62603	0.66856	0.999999	13430	1	0.49962	0.010201	0.027316	0.900387	656	2	0.49962
BAX	5	0.94657	0.94682	0.999999	17911	0	1.3772	0.010214	0.040346	0.908942	657	4	1.3772
FADS3	5	0.038625	0.11663	0.98259	1966	1	0.44669	0.010222	0.040367	0.908942	658	3	0.44669
CREB3L1	4	0.78045	0.80948	0.999999	15307	1	1.9517	0.010228	0.034271	0.9024	659	3	1.9517
ARHGAP25	2	0.38296	0.42949	0.999999	10158	1	1.4905	0.010231	0.019415	0.882428	660	1	1.4905
ARSJ	4	0.43398	0.59241	0.999999	10855	2	0.15308	0.010258	0.034369	0.9024	661	1	0.15308
AMMECR1	3	0.72714	0.73853	0.999999	14697	1	1.0702	0.01027	0.027488	0.900387	662	2	1.0702
BIRC3	3	0.9897	0.98984	0.999999	18792	0	0.98545	0.010297	0.027568	0.900387	663	3	0.98545
MAT1A	6	0.74729	0.85756	0.999999	14928	1	1.0956	0.010301	0.042998	0.916446	664	5	1.0956
HMG20A	3	0.98969	0.98983	0.999999	18791	0	0.70332	0.010313	0.027602	0.900387	665	3	0.70332
ATP5D	4	0.98968	0.98972	0.999999	18790	0	0.8056	0.010318	0.034568	0.9024	666	4	0.8056
CCDC125	2	0.98967	0.9895	0.999999	18789	0	2.7379	0.010331	0.019586	0.882428	667	2	2.7379
PRSS3	5	0.98882	0.98888	0.999999	18764	0	1.4846	0.010369	0.040901	0.9133	668	5	1.4846
ZBTB12	4	0.98962	0.98966	0.999999	18788	0	1.5234	0.010379	0.034746	0.9024	669	4	1.5234
ZNF195	3	0.9842	0.98437	0.999999	18664	0	2.6243	0.010381	0.027785	0.900387	670	3	2.6243
YTHDF2	5	0.98959	0.98966	0.999999	18787	0	1.0132	0.01041	0.041055	0.91565	671	5	1.0132
SUFU	4	0.73723	0.78609	0.999999	14814	1	1.0212	0.010422	0.034885	0.9024	672	3	1.0212
ZBTB6	4	0.98956	0.98961	0.999999	18786	0	0.594	0.010439	0.034939	0.9024	673	4	0.594
SLC25A5	3	0.020232	0.052149	0.929901	1171	1	-0.057758	0.010447	0.027944	0.900387	674	1	-0.057758
TBX3	5	0.66534	0.7936	0.999999	13907	1	0.58322	0.010447	0.041179	0.916147	675	4	0.58322
CXCL9	5	0.90245	0.90965	0.999999	17075	1	1.0839	0.010454	0.041212	0.916147	676	4	1.0839
B4GALNT3	4	0.98954	0.98959	0.999999	18785	0	0.92575	0.010459	0.035006	0.9024	677	4	0.92575
UGT1A9	5	0.80713	0.86145	0.999999	15654	1	1.246	0.010466	0.041259	0.916147	678	3	1.246
PALMD	3	0.91762	0.91773	0.999999	17353	0	1.179	0.010488	0.028039	0.900387	679	2	1.179
LAMC2	4	0.29822	0.47383	0.999999	8564	2	-0.30333	0.010531	0.03523	0.9024	680	1	-0.30333
DZIP3	3	0.98946	0.98958	0.999999	18784	0	0.74876	0.010543	0.028184	0.900387	681	3	0.74876
RECK	3	0.14519	0.26065	0.999999	5284	2	-0.53084	0.01057	0.028256	0.900387	682	1	-0.53084
SIMC1	4	0.9894	0.98945	0.999999	18782	0	0.73886	0.010598	0.03544	0.9024	683	4	0.73886
IFITM3	3	0.78432	0.78602	0.999999	15356	1	-0.33593	0.01061	0.028361	0.900387	684	1	-0.33593
NLRP3	5	0.066913	0.18145	0.989761	3005	2	0.3002	0.01063	0.041848	0.916446	685	3	0.3002
RHBDD1	3	0.79809	0.79866	0.999999	15550	1	0.10918	0.010692	0.028579	0.900387	686	1	0.10918
C3orf56	4	0.22583	0.41182	0.999999	7212	2	0.76626	0.010694	0.035737	0.9024	687	2	0.76626
GOLIM4	4	0.68279	0.76056	0.999999	14142	1	1.4125	0.010715	0.035805	0.9024	688	2	1.4125
SP140	1	0.98928	0.98933	0.999999	18781	0	2.6525	0.010717	0.010626	0.778624	689	1	2.6525
SHCBP1L	4	0.41229	0.57337	0.999999	10573	2	1.2997	0.010722	0.03583	0.9024	690	2	1.2997
OR10C1	3	0.98921	0.98934	0.999999	18780	0	1.2767	0.010786	0.028821	0.900387	691	3	1.2767
GNG8	6	0.3894	0.61765	0.999999	10253	2	0.49043	0.010799	0.044655	0.916446	692	4	0.49043
DCDC2C	5	0.51378	0.68642	0.999999	11980	1	0.83701	0.010809	0.042459	0.916446	693	4	0.83701
SPR	4	0.93725	0.93718	0.999999	17713	0	1.5029	0.010814	0.036124	0.9024	694	3	1.5029
AIM2	2	0.98917	0.98902	0.999999	18779	0	1.1978	0.010828	0.020535	0.882428	695	2	1.1978
DTX3L	6	0.4087	0.63544	0.999999	10516	2	0.46862	0.010831	0.044754	0.916446	696	3	0.46862
TBC1D26	5	0.98916	0.98922	0.999999	18778	0	0.67178	0.010842	0.042567	0.916446	697	5	0.67178
EVX2	4	0.98914	0.9892	0.999999	18777	0	1.5175	0.010858	0.036263	0.9024	698	4	1.5175
MTMR8	4	0.98912	0.98918	0.999999	18776	0	1.2322	0.010878	0.036326	0.9024	699	4	1.2322
VPREB1	4	0.98911	0.98918	0.999999	18775	0	1.2159	0.010886	0.036351	0.9024	700	4	1.2159
ALG3	5	0.6499	0.78229	0.999999	13736	1	1.0161	0.010889	0.042738	0.916446	701	4	1.0161
TSPAN32	5	0.12792	0.29727	0.999999	4848	2	1.0011	0.010902	0.042782	0.916446	702	3	1.0011
RASGEF1B	5	0.94102	0.94127	0.999999	17791	0	1.4098	0.010954	0.042986	0.916446	703	4	1.4098
NPIPB5	3	0.27893	0.4163	0.999999	8185	1	2.9851	0.010967	0.029299	0.900387	704	2	2.9851
SDR16C5	3	0.82327	0.82336	0.999999	15903	0	0.58687	0.010979	0.029332	0.900387	705	2	0.58687
SPACA5	4	0.81633	0.83162	0.999999	15790	1	0.83888	0.011009	0.036735	0.904156	706	3	0.83888
CCDC97	3	0.98898	0.98909	0.999999	18773	0	1.493	0.011023	0.029437	0.900387	707	3	1.493
CTRC	3	0.98897	0.98909	0.999999	18772	0	0.87026	0.01103	0.029449	0.900387	708	3	0.87026
COLCA1	3	0.98895	0.98907	0.999999	18771	0	0.96535	0.011054	0.029506	0.900387	709	3	0.96535
PHC1	3	0.45776	0.57624	0.999999	11181	1	1.1374	0.011118	0.029662	0.900387	710	2	1.1374
KLC4	3	0.98888	0.98899	0.999999	18770	0	0.93825	0.011124	0.029674	0.900387	711	3	0.93825
GPR84	4	0.98887	0.98893	0.999999	18769	0	0.90581	0.011134	0.037148	0.905007	712	4	0.90581
FKBPL	2	0.98886	0.98871	0.999999	18768	0	2.8139	0.011136	0.021088	0.882428	713	2	2.8139
QRICH2	3	0.2855	0.42367	0.999999	8318	2	-0.60814	0.011183	0.029817	0.900387	714	1	-0.60814
SCN5A	4	0.055987	0.14409	0.985044	2625	2	-0.29619	0.011185	0.037299	0.905007	715	1	-0.29619
SLC2A3	5	0.98881	0.98888	0.999999	18763	0	0.74489	0.011185	0.043849	0.916446	716	5	0.74489
NEGR1	3	0.928	0.92815	0.999999	17550	0	0.62575	0.011224	0.029913	0.900387	717	3	0.62575
ANKUB1	5	0.12767	0.29692	0.999999	4840	2	1.326	0.011255	0.044086	0.916446	718	3	1.326
RCVRN	2	0.98874	0.98858	0.999999	18762	0	2.5741	0.011263	0.021336	0.882428	719	2	2.5741
ABCB7	6	0.67175	0.81369	0.999999	13996	2	-0.15486	0.011275	0.04622	0.916446	720	1	-0.15486
ADA	3	0.44283	0.56898	0.999999	10991	1	0.92213	0.011306	0.030122	0.900387	721	2	0.92213
SFTPC	4	0.98869	0.98877	0.999999	18761	0	0.39414	0.011306	0.037674	0.907839	722	4	0.39414
SBSPON	5	0.98868	0.98873	0.999999	18760	0	0.64593	0.011323	0.04432	0.916446	723	5	0.64593
DKK3	3	0.50107	0.59799	0.999999	11803	1	-0.063751	0.011347	0.030222	0.900387	724	1	-0.063751
YDJC	5	0.16008	0.33991	0.999999	5676	2	0.48815	0.011379	0.044513	0.916446	725	3	0.48815
BRIP1	3	0.21828	0.34669	0.999999	7085	2	-1.4656	0.011408	0.030373	0.900387	726	1	-1.4656
IMMP2L	5	0.59244	0.74078	0.999999	13043	1	0.92928	0.011418	0.044653	0.916446	727	3	0.92928
ZNF705A	4	0.98858	0.98864	0.999999	18758	0	1.0326	0.011423	0.038015	0.907839	728	4	1.0326
TAF15	6	0.60091	0.77576	0.999999	13136	2	0.19085	0.011438	0.046766	0.916446	729	3	0.19085
SNRNP48	3	0.92567	0.92576	0.999999	17512	0	1.3798	0.011457	0.030484	0.900387	730	3	1.3798
CHST7	4	0.90905	0.9088	0.999999	17185	0	0.85036	0.011466	0.038145	0.907839	731	3	0.85036
UBE2R2	3	0.98852	0.98867	0.999999	18757	0	0.89632	0.011478	0.030539	0.900387	732	3	0.89632
SMTNL1	4	0.98852	0.98858	0.999999	18756	0	0.82236	0.011485	0.038199	0.907839	733	4	0.82236
FAM222B	5	0.32184	0.53773	0.999999	9001	3	-0.33221	0.011515	0.045003	0.916446	734	1	-0.33221
THUMPD2	4	0.32244	0.49476	0.999999	9014	2	-0.25773	0.011523	0.038324	0.907839	735	2	-0.25773
AKR7A2	5	0.85059	0.88009	0.999999	16268	1	0.63161	0.011549	0.045116	0.916446	736	4	0.63161
HIST1H2BD	5	0.62787	0.76609	0.999999	13461	1	1.4621	0.011554	0.045134	0.916446	737	3	1.4621
CLEC12A	3	0.98842	0.98858	0.999999	18755	0	1.7918	0.011577	0.030775	0.901058	738	3	1.7918
FXYD6-FXYD2	4	0.36361	0.53069	0.999999	9812	2	-0.42439	0.011593	0.038532	0.907839	739	1	-0.42439
KCTD5	3	0.98839	0.98855	0.999999	18753	0	0.62203	0.011611	0.030869	0.901058	740	3	0.62203
GOLGA6C	4	0.89458	0.89426	0.999999	16963	1	1.0095	0.01162	0.03861	0.907839	741	3	1.0095
TM7SF3	4	0.98838	0.98843	0.999999	18752	0	0.75584	0.01162	0.038611	0.907839	742	4	0.75584
GGT1	1	0.98835	0.98839	0.999999	18750	0	4.1495	0.011651	0.01156	0.792026	743	1	4.1495
GBP3	4	0.98834	0.98838	0.999999	18749	0	1.29	0.011657	0.038719	0.907839	744	4	1.29
WDR34	4	0.4016	0.56406	0.999999	10428	2	0.60153	0.011666	0.038737	0.907839	745	2	0.60153
PKP2	4	0.045236	0.12429	0.98259	2250	2	0.38066	0.011666	0.038737	0.907839	746	2	0.38066
OR5M11	3	0.98833	0.98849	0.999999	18748	0	1.3428	0.011671	0.031021	0.9024	747	3	1.3428
LIX1L	2	0.48467	0.50661	0.999999	11591	1	1.826	0.011705	0.022171	0.882428	748	1	1.826
RAMP2	2	0.98829	0.98812	0.999999	18747	0	1.6775	0.011705	0.022171	0.882428	749	2	1.6775
LRRC37B	2	0.98827	0.9881	0.999999	18746	0	2.2836	0.011726	0.022208	0.882428	750	2	2.2836
OR6F1	5	0.15459	0.33277	0.999999	5523	2	0.59041	0.011732	0.045793	0.916446	751	3	0.59041
OR14C36	3	0.98823	0.9884	0.999999	18745	0	2.3336	0.011773	0.03126	0.9024	752	3	2.3336
TAS2R39	5	0.70275	0.82188	0.999999	14414	2	0.74563	0.01182	0.046096	0.916446	753	3	0.74563
DCTN3	4	0.98816	0.98821	0.999999	18743	0	0.98308	0.011835	0.039269	0.908942	754	4	0.98308
UBE2B	3	0.50465	0.59982	0.999999	11855	1	0.14288	0.011837	0.031434	0.9024	755	2	0.14288
SEC24A	6	0.36583	0.59553	0.999999	9843	2	0.029273	0.011846	0.048061	0.916446	756	3	0.029273
SPANXN2	5	0.98813	0.98816	0.999999	18742	0	0.66038	0.011872	0.046289	0.916446	757	5	0.66038
KLHDC10	3	0.90559	0.9057	0.999999	17125	0	0.73051	0.011878	0.031538	0.9024	758	2	0.73051
OR1K1	2	0.98808	0.98789	0.999999	18741	0	1.4187	0.011917	0.022556	0.882428	759	2	1.4187
ITGA8	5	0.50654	0.68154	0.999999	11888	2	0.63276	0.011991	0.046704	0.916446	760	3	0.63276
ACSM6	6	0.49262	0.71149	0.999999	11705	3	0.2721	0.011996	0.048546	0.916446	761	3	0.2721
GDI2	3	0.51464	0.60508	0.999999	11988	1	2.91	0.012009	0.031857	0.9024	762	2	2.91
GARNL3	4	0.58371	0.72148	0.999999	12934	1	1.4721	0.012035	0.03988	0.908942	763	3	1.4721
PRAMEF8	5	0.98796	0.988	0.999999	18740	0	1.0678	0.012044	0.046906	0.916446	764	5	1.0678
GPX6	4	0.039095	0.11287	0.98259	1983	1	1.3372	0.012137	0.040191	0.908942	765	3	1.3372
CIRBP	4	0.98782	0.98787	0.999999	18737	0	1.3364	0.012175	0.040309	0.908942	766	4	1.3364
CMTM4	4	0.98782	0.98787	0.999999	18736	0	1.0889	0.012175	0.040309	0.908942	767	4	1.0889
KCNMB3	4	0.89197	0.89169	0.999999	16911	1	0.90429	0.012183	0.04033	0.908942	768	3	0.90429
MYO1G	6	0.73593	0.85069	0.999999	14797	1	1.3436	0.012224	0.049313	0.916446	769	5	1.3436
MTMR1	4	0.98774	0.98778	0.999999	18735	0	0.94842	0.012265	0.040584	0.908942	770	4	0.94842
F2	4	0.067923	0.16562	0.986566	3046	2	-0.79661	0.012273	0.040611	0.908942	771	2	-0.79661
CEACAM3	5	0.9877	0.98774	0.999999	18733	0	0.30185	0.012302	0.047832	0.916446	772	5	0.30185
ARFRP1	3	0.70772	0.7238	0.999999	14469	1	0.56524	0.012348	0.032702	0.9024	773	2	0.56524
SLC17A7	2	0.97463	0.97455	0.999999	18448	0	2.8941	0.01236	0.02336	0.882428	774	2	2.8941
PAQR8	4	0.50242	0.65243	0.999999	11822	1	1.7688	0.012367	0.040894	0.9133	775	3	1.7688
PUSL1	5	0.94961	0.94982	0.999999	17952	0	0.45655	0.012374	0.048075	0.916446	776	4	0.45655
LENG1	3	0.96744	0.96762	0.999999	18305	0	1.5614	0.012375	0.032769	0.9024	777	3	1.5614
CLEC2B	2	0.98762	0.98743	0.999999	18731	0	1.5726	0.012384	0.023408	0.882428	778	2	1.5726
GALT	3	0.79049	0.79167	0.999999	15437	1	1.2932	0.012411	0.032858	0.9024	779	2	1.2932
PLEKHA3	3	0.85327	0.85331	0.999999	16305	0	1.7423	0.012426	0.032889	0.9024	780	2	1.7423
FAM46A	6	0.69017	0.824	0.999999	14248	1	0.87598	0.012452	0.050053	0.916446	781	5	0.87598
FOSB	3	0.47625	0.5854	0.999999	11467	1	0.6534	0.012532	0.033148	0.9024	782	2	0.6534
UQCRC2	5	0.71233	0.82922	0.999999	14529	1	1.2563	0.01254	0.048672	0.916446	783	4	1.2563
ZNF143	5	0.9874	0.98745	0.999999	18729	0	0.46409	0.012598	0.048882	0.916446	784	5	0.46409
SPERT	3	0.9874	0.98756	0.999999	18728	0	1.174	0.012599	0.033309	0.9024	785	3	1.174
ACO2	4	0.92723	0.927	0.999999	17539	0	1.366	0.0126	0.041596	0.916446	786	2	1.366
EIF4EBP1	3	0.98735	0.98751	0.999999	18727	0	1.5489	0.012646	0.03342	0.9024	787	3	1.5489
PLAGL2	5	0.98735	0.9874	0.999999	18726	0	1.6701	0.012648	0.049056	0.916446	788	5	1.6701
RAB28	4	0.55553	0.69997	0.999999	12549	1	0.080747	0.012654	0.041778	0.916446	789	1	0.080747
ZNRF1	5	0.98733	0.98737	0.999999	18725	0	0.6167	0.012671	0.049133	0.916446	790	5	0.6167
NUDT9	3	0.98732	0.98747	0.999999	18724	0	1.1193	0.012684	0.03352	0.9024	791	3	1.1193
TCEA2	5	0.47305	0.65918	0.999999	11416	1	0.63313	0.012687	0.0492	0.916446	792	4	0.63313
TP53TG3D	4	0.98731	0.98735	0.999999	18723	0	1.1407	0.012693	0.041897	0.916446	793	4	1.1407
HSFX2	3	0.96257	0.9628	0.999999	18190	0	0.70421	0.012695	0.033549	0.9024	794	3	0.70421
SLC4A5	4	0.074159	0.17671	0.989761	3276	2	-0.039366	0.012709	0.041947	0.916446	795	2	-0.039366
USP25	4	0.94555	0.94545	0.999999	17885	0	1.4121	0.012739	0.042031	0.916446	796	3	1.4121
TCF20	2	0.98725	0.98707	0.999999	18722	0	1.6887	0.012753	0.024113	0.882428	797	2	1.6887
FAM133B	3	0.52366	0.60985	0.999999	12121	1	2.6992	0.012757	0.033722	0.9024	798	2	2.6992
DOPEY2	3	0.98723	0.98738	0.999999	18719	0	0.673	0.012774	0.03376	0.9024	799	3	0.673
HYI	5	0.56888	0.72425	0.999999	12753	2	1.5535	0.012792	0.049553	0.916446	800	3	1.5535
KREMEN2	5	0.95362	0.95382	0.999999	18031	0	1.0761	0.012796	0.049569	0.916446	801	4	1.0761
DLEU7	3	0.98717	0.98732	0.999999	18718	0	1.7884	0.012832	0.033913	0.9024	802	3	1.7884
KIF5B	5	0.97303	0.97308	0.999999	18415	0	0.76523	0.012871	0.049855	0.916446	803	4	0.76523
HAND2	4	0.27312	0.45236	0.999999	8091	1	0.42603	0.012872	0.042448	0.916446	804	2	0.42603
PAFAH1B2	4	0.97541	0.97537	0.999999	18472	0	1.9412	0.012874	0.042456	0.916446	805	4	1.9412
ARID1A	5	0.69735	0.81774	0.999999	14340	2	1.4122	0.012874	0.049866	0.916446	806	3	1.4122
TMEM114	5	0.51542	0.68751	0.999999	12004	2	0.9625	0.012876	0.049872	0.916446	807	3	0.9625
SLCO1B3	4	0.82645	0.83828	0.999999	15936	1	0.96333	0.012891	0.04251	0.916446	808	3	0.96333
TTC33	5	0.9871	0.98715	0.999999	18717	0	0.69595	0.012896	0.049927	0.916446	809	5	0.69595
ZMYM3	4	0.9871	0.98715	0.999999	18716	0	1.4178	0.012898	0.042529	0.916446	810	4	1.4178
PTN	3	0.26828	0.40412	0.999999	7998	1	0.98076	0.01292	0.034132	0.9024	811	2	0.98076
CD34	5	0.79702	0.85752	0.999999	15533	1	2.5074	0.01293	0.050033	0.916446	812	3	2.5074
CADPS	4	0.97913	0.9792	0.999999	18551	0	2.1057	0.012939	0.042663	0.916446	813	4	2.1057
SCG2	4	0.98704	0.98708	0.999999	18715	0	0.96947	0.012963	0.04274	0.916446	814	4	0.96947
DOCK5	5	0.78998	0.85494	0.999999	15424	1	1.2772	0.012969	0.050182	0.916446	815	4	1.2772
WNK3	5	0.68008	0.80466	0.999999	14109	1	0.3682	0.012976	0.050207	0.916446	816	3	0.3682
ATXN7L2	5	0.95935	0.95953	0.999999	18139	0	1.178	0.012986	0.050241	0.916446	817	3	1.178
MKL2	4	0.987	0.98705	0.999999	18714	0	0.85686	0.012995	0.042835	0.916446	818	4	0.85686
SSBP3	3	0.82754	0.8275	0.999999	15951	0	1.9113	0.013005	0.034327	0.9024	819	2	1.9113
OR2A4	6	0.97221	0.97226	0.999999	18397	0	1.3904	0.013033	0.051948	0.916446	820	4	1.3904
METTL21B	3	0.055517	0.13197	0.98259	2604	1	1.4603	0.013041	0.034422	0.9024	821	2	1.4603
RSG1	5	0.34744	0.56702	0.999999	9477	2	0.62382	0.013059	0.050502	0.916446	822	3	0.62382
TIMM23	4	0.67257	0.75615	0.999999	14009	1	1.1226	0.013062	0.043039	0.916446	823	3	1.1226
UNCX	5	0.52782	0.69591	0.999999	12167	1	0.091457	0.013078	0.050563	0.916446	824	2	0.091457
TEX33	4	0.9776	0.97765	0.999999	18508	0	1.4234	0.013084	0.043101	0.916446	825	4	1.4234
ACBD5	4	0.33106	0.5023	0.999999	9175	1	1.0805	0.013124	0.043224	0.916446	826	3	1.0805
DNMT3L	6	0.19475	0.41528	0.999999	6583	4	-0.428	0.013127	0.052265	0.916446	827	2	-0.428
SMARCD2	4	0.98686	0.98689	0.999999	18713	0	1.9664	0.013135	0.043255	0.916446	828	4	1.9664
ASH2L	5	0.98686	0.9869	0.999999	18712	0	1.0958	0.013139	0.050769	0.916446	829	5	1.0958
BRAP	5	0.61056	0.75371	0.999999	13244	1	1.1718	0.013151	0.050815	0.916446	830	4	1.1718
PHRF1	3	0.98683	0.98698	0.999999	18711	0	0.94599	0.013174	0.034749	0.9024	831	3	0.94599
KAZALD1	5	0.6022	0.74775	0.999999	13152	2	0.45291	0.013179	0.050913	0.916446	832	3	0.45291
SENP1	3	0.98682	0.98697	0.999999	18710	0	2.2322	0.013183	0.034768	0.9024	833	3	2.2322
MCF2	4	0.9868	0.98683	0.999999	18709	0	1.3103	0.013199	0.043443	0.916446	834	4	1.3103
B3GALNT2	4	0.98678	0.9868	0.999999	18708	0	1.0131	0.013219	0.0435	0.916446	835	4	1.0131
ALG9	4	0.62152	0.73559	0.999999	13376	1	0.99735	0.013227	0.043526	0.916446	836	2	0.99735
STK19	4	0.904	0.90368	0.999999	17098	0	0.60797	0.013234	0.043556	0.916446	837	2	0.60797
LNP1	5	0.28797	0.4982	0.999999	8364	2	-0.12216	0.013234	0.051121	0.916446	838	2	-0.12216
GGCX	3	0.98676	0.9869	0.999999	18707	0	1.2063	0.013243	0.034923	0.9024	839	3	1.2063
PLXDC1	4	0.97085	0.97081	0.999999	18373	0	0.54745	0.013252	0.043618	0.916446	840	4	0.54745
SCNM1	4	0.91152	0.91132	0.999999	17229	0	0.78732	0.013256	0.043626	0.916446	841	2	0.78732
ZNF790	3	0.83777	0.83779	0.999999	16077	0	0.18559	0.013267	0.034978	0.9024	842	1	0.18559
CNFN	3	0.98673	0.98688	0.999999	18706	0	0.80372	0.013273	0.034992	0.9024	843	3	0.80372
SKAP1	4	0.98671	0.98672	0.999999	18705	0	0.7558	0.013289	0.043733	0.916446	844	4	0.7558
SLC18A1	5	0.98669	0.98673	0.999999	18704	0	2.1461	0.013313	0.051383	0.916446	845	5	2.1461
CPT1C	3	0.98668	0.98683	0.999999	18703	0	1.0449	0.013319	0.03511	0.9024	846	3	1.0449
CDT1	6	0.59596	0.77314	0.999999	13082	2	1.4467	0.013344	0.052956	0.916446	847	4	1.4467
SFTPB	4	0.39131	0.55494	0.999999	10285	2	0.94888	0.013361	0.043969	0.916446	848	2	0.94888
SDPR	4	0.98662	0.98664	0.999999	18702	0	1.3137	0.013378	0.044015	0.916446	849	4	1.3137
FAM229A	3	0.16545	0.28475	0.999999	5814	2	-1.1496	0.013389	0.035283	0.9024	850	1	-1.1496
MRPL53	3	0.97015	0.97031	0.999999	18356	0	2.2715	0.013417	0.035365	0.9024	851	3	2.2715
GPR143	2	0.98655	0.98641	0.999999	18701	0	1.3436	0.013454	0.025333	0.882428	852	2	1.3436
MYH13	4	0.63276	0.73992	0.999999	13520	1	1.1078	0.013498	0.044384	0.916446	853	3	1.1078
MUC3A	4	0.53262	0.67928	0.999999	12230	1	0.92083	0.013524	0.044462	0.916446	854	3	0.92083
CAGE1	5	0.070265	0.1887	0.990081	3128	2	0.16711	0.013554	0.052202	0.916446	855	3	0.16711
ONECUT2	3	0.28844	0.42698	0.999999	8372	2	-1.5762	0.013614	0.035841	0.9024	856	1	-1.5762
PRR15L	5	0.1429	0.31734	0.999999	5226	2	-0.06437	0.01369	0.052675	0.916446	857	2	-0.06437
CORO2B	5	0.34979	0.56963	0.999999	9525	2	0.34954	0.0137	0.052713	0.916446	858	3	0.34954
RHOBTB2	5	0.98629	0.98636	0.999999	18699	0	0.52809	0.013712	0.052755	0.916446	859	5	0.52809
ZNF540	4	0.22923	0.41477	0.999999	7274	2	0.38859	0.013742	0.045119	0.916446	860	2	0.38859
ZFHX4	5	0.48198	0.66507	0.999999	11548	2	0.3034	0.013757	0.052922	0.916446	861	3	0.3034
AVPI1	5	0.98623	0.9863	0.999999	18695	0	0.81852	0.01377	0.052967	0.916446	862	5	0.81852
CASC4	5	0.48092	0.66437	0.999999	11536	1	1.1632	0.013787	0.053033	0.916446	863	4	1.1632
RNF103	4	0.84768	0.85351	0.999999	16214	1	0.92695	0.013813	0.045347	0.916446	864	3	0.92695
FOXP3	3	0.98616	0.98631	0.999999	18694	0	1.9939	0.01384	0.036421	0.9024	865	3	1.9939
GOSR1	4	0.90703	0.90679	0.999999	17151	0	0.99517	0.013851	0.045472	0.916446	866	3	0.99517
LDLRAD2	6	0.65069	0.80207	0.999999	13744	1	0.94028	0.013858	0.054636	0.916446	867	5	0.94028
OR1M1	4	0.98614	0.98615	0.999999	18693	0	0.51275	0.013864	0.045514	0.916446	868	4	0.51275
FAM193B	6	0.252	0.48676	0.999999	7691	2	0.67767	0.013883	0.054705	0.916446	869	3	0.67767
ANKRD62	5	0.93584	0.93622	0.999999	17685	1	0.36786	0.013893	0.053406	0.916446	870	4	0.36786
CLEC4E	5	0.86836	0.88914	0.999999	16530	1	0.97723	0.01392	0.053497	0.916446	871	4	0.97723
TXN	4	0.53207	0.67877	0.999999	12219	2	1.439	0.01396	0.045803	0.916446	872	2	1.439
ATP6V1E2	3	0.81522	0.81516	0.999999	15771	1	0.50945	0.013961	0.036742	0.904156	873	2	0.50945
SLC1A7	5	0.79026	0.85503	0.999999	15434	1	1.7608	0.013991	0.053729	0.916446	874	4	1.7608
PTGES	5	0.47266	0.65894	0.999999	11412	1	0.33773	0.014007	0.053789	0.916446	875	4	0.33773
ATPAF2	5	0.25694	0.46081	0.999999	7796	3	-0.21624	0.014029	0.053853	0.916446	876	2	-0.21624
OR4C12	4	0.98595	0.98596	0.999999	18692	0	0.91492	0.014051	0.046076	0.916446	877	4	0.91492
COMMD2	3	0.98593	0.98608	0.999999	18691	0	1.4554	0.014074	0.037001	0.905007	878	3	1.4554
STK16	2	0.98592	0.98579	0.999999	18690	0	0.99788	0.014076	0.026452	0.896267	879	2	0.99788
KAT6B	3	0.85007	0.85008	0.999999	16261	0	1.0475	0.014119	0.037116	0.905007	880	2	1.0475
HERC4	2	0.98586	0.98573	0.999999	18689	0	2.2182	0.014141	0.026576	0.896267	881	2	2.2182
SYT14	4	0.98584	0.98585	0.999999	18688	0	0.69042	0.014161	0.046417	0.916446	882	4	0.69042
SCX	3	0.94161	0.94175	0.999999	17801	0	2.1461	0.014165	0.037227	0.905007	883	3	2.1461
SAFB2	6	0.93045	0.94031	0.999999	17590	1	0.70533	0.014187	0.055629	0.916446	884	5	0.70533
MAP2K1	5	0.98577	0.98585	0.999999	18687	0	1.4723	0.014231	0.054572	0.916446	885	5	1.4723
SH3PXD2A	5	0.98575	0.98583	0.999999	18686	0	1.124	0.014251	0.054641	0.916446	886	5	1.124
NPR1	4	0.44272	0.59998	0.999999	10988	2	0.42025	0.01434	0.046986	0.916446	887	2	0.42025
CECR1	3	0.98564	0.98578	0.999999	18685	0	1.916	0.014364	0.03774	0.907839	888	3	1.916
CSN1S1	4	0.93316	0.93296	0.999999	17641	0	1.1389	0.014375	0.047097	0.916446	889	3	1.1389
ACACB	4	0.97367	0.97362	0.999999	18428	0	1.2141	0.014378	0.047102	0.916446	890	4	1.2141
CAMKMT	5	0.81384	0.86414	0.999999	15749	1	0.73943	0.014404	0.055172	0.916446	891	4	0.73943
DNTTIP2	3	0.67615	0.70121	0.999999	14055	1	0.2026	0.014409	0.037847	0.907839	892	2	0.2026
SLC16A11	4	0.98556	0.98559	0.999999	18684	0	0.43084	0.014438	0.047301	0.916446	893	4	0.43084
UBXN10	6	0.67801	0.81718	0.999999	14083	2	0.16771	0.014453	0.056483	0.916446	894	3	0.16771
RTN2	4	0.39832	0.56114	0.999999	10388	1	1.434	0.014503	0.047508	0.916446	895	2	1.434
PIGF	5	0.9369	0.93722	0.999999	17710	1	1.061	0.014505	0.055437	0.916446	896	3	1.061
CDKN1A	4	0.98549	0.98551	0.999999	18681	0	1.1209	0.014514	0.047534	0.916446	897	4	1.1209
GTSF1	2	0.45388	0.48247	0.999999	11132	1	1.1925	0.014515	0.027257	0.900387	898	1	1.1925
ZNF672	4	0.98547	0.98549	0.999999	18680	0	1.3862	0.01453	0.047592	0.916446	899	4	1.3862
NARS2	4	0.58747	0.72284	0.999999	12973	1	2.2561	0.014538	0.047619	0.916446	900	3	2.2561
GOSR2	2	0.9529	0.95275	0.999999	18017	0	3.1364	0.014556	0.027324	0.900387	901	2	3.1364
NXF5	6	0.35674	0.58694	0.999999	9654	2	0.67363	0.01456	0.05682	0.916446	902	4	0.67363
COL5A3	5	0.4301	0.63133	0.999999	10798	2	0.13247	0.014572	0.055615	0.916446	903	2	0.13247
PJA2	4	0.90891	0.90865	0.999999	17184	0	1.988	0.014577	0.047738	0.916446	904	3	1.988
MARVELD1	4	0.80678	0.82545	0.999999	15649	1	0.78305	0.014624	0.047873	0.916446	905	3	0.78305
BMP4	4	0.84087	0.84841	0.999999	16119	1	1.2142	0.014666	0.048001	0.916446	906	2	1.2142
C1QB	4	0.47614	0.62946	0.999999	11465	1	0.72832	0.01472	0.048166	0.916446	907	3	0.72832
HIST1H2BG	4	0.91612	0.91591	0.999999	17323	0	1.3634	0.014726	0.048192	0.916446	908	2	1.3634
CRYBB3	4	0.87939	0.87972	0.999999	16708	1	0.74407	0.014728	0.048195	0.916446	909	3	0.74407
LRCH1	3	0.48754	0.591	0.999999	11640	1	0.75076	0.014736	0.038686	0.907839	910	2	0.75076
LCP1	5	0.016867	0.062154	0.936264	1028	3	-0.62736	0.014742	0.056049	0.916446	911	2	-0.62736
NPL	2	0.79549	0.79491	0.999999	15509	0	2.3219	0.014761	0.027708	0.900387	912	1	2.3219
S100A8	4	0.78165	0.81019	0.999999	15318	1	1.2565	0.014764	0.048304	0.916446	913	3	1.2565
BPIFC	5	0.093729	0.23856	0.999999	3921	2	-0.33802	0.014771	0.05614	0.916446	914	2	-0.33802
LRRC4	3	0.61203	0.65994	0.999999	13266	1	2.0896	0.014776	0.038785	0.907839	915	2	2.0896
MUC20	6	0.75282	0.86096	0.999999	14996	2	0.12527	0.014786	0.05754	0.916446	916	3	0.12527
TXK	3	0.9852	0.98537	0.999999	18678	0	0.60561	0.014796	0.038822	0.907839	917	3	0.60561
FAM25A	4	0.094008	0.21123	0.996104	3928	1	1.2157	0.014801	0.048421	0.916446	918	3	1.2157
RBM14	3	0.98518	0.98535	0.999999	18677	0	0.70172	0.014821	0.038883	0.907839	919	3	0.70172
HSD17B7	5	0.9361	0.93647	0.999999	17690	1	0.23314	0.014843	0.056333	0.916446	920	4	0.23314
TRPM5	3	0.98514	0.98531	0.999999	18676	0	1.297	0.014861	0.038975	0.908643	921	3	1.297
NDNF	4	0.31701	0.49013	0.999999	8916	2	1.0365	0.014902	0.048748	0.916446	922	2	1.0365
PPP2CB	4	0.61528	0.73318	0.999999	13303	1	1.2471	0.014909	0.048771	0.916446	923	3	1.2471
REXO1	5	0.409	0.61784	0.999999	10520	2	1.1442	0.014946	0.056612	0.916446	924	3	1.1442
PCDH8	3	0.9771	0.97727	0.999999	18502	0	1.4981	0.014959	0.039217	0.908942	925	3	1.4981
LOC100129940	5	0.98423	0.98433	0.999999	18666	0	1.1134	0.015023	0.056809	0.916446	926	4	1.1134
DOCK4	3	0.94081	0.94097	0.999999	17785	0	1.4221	0.015031	0.039386	0.908942	927	3	1.4221
ZNF28	5	0.18906	0.3769	0.999999	6448	2	-0.051942	0.015047	0.056878	0.916446	928	2	-0.051942
TMCO3	5	0.84781	0.87874	0.999999	16218	1	0.89005	0.015057	0.056914	0.916446	929	4	0.89005
AKTIP	3	0.038004	0.09347	0.972919	1936	2	-1.4292	0.015062	0.039474	0.908942	930	1	-1.4292
KBTBD2	4	0.69552	0.76625	0.999999	14314	1	1.9004	0.015071	0.049265	0.916446	931	3	1.9004
FAM173B	4	0.56912	0.71211	0.999999	12757	1	1.5207	0.015071	0.049265	0.916446	932	3	1.5207
UBE2S	5	0.12519	0.29358	0.999999	4776	2	1.8541	0.015084	0.056979	0.916446	933	3	1.8541
STAU2	5	0.46826	0.65604	0.999999	11347	1	0.93363	0.015093	0.057001	0.916446	934	3	0.93363
MRVI1	5	0.69086	0.81287	0.999999	14254	1	1.4396	0.015133	0.057107	0.916446	935	4	1.4396
FST	5	0.91736	0.92047	0.999999	17349	1	1.1147	0.015146	0.057141	0.916446	936	4	1.1147
IL18R1	4	0.8459	0.85216	0.999999	16192	1	1.0102	0.015186	0.049592	0.916446	937	2	1.0102
MAML3	4	0.52181	0.66966	0.999999	12084	1	0.9297	0.015263	0.049824	0.916446	938	2	0.9297
ARL6IP6	2	0.98471	0.98456	0.999999	18673	0	1.6749	0.015293	0.028676	0.900387	939	2	1.6749
FAF1	5	0.35931	0.58036	0.999999	9702	1	1.2964	0.0153	0.057571	0.916446	940	4	1.2964
NKX1-2	4	0.90642	0.90614	0.999999	17141	0	1.2942	0.015313	0.049983	0.916446	941	3	1.2942
PRRG2	4	0.30937	0.48348	0.999999	8777	2	0.22551	0.015317	0.049995	0.916446	942	2	0.22551
RPS27L	5	0.28271	0.492	0.999999	8257	3	-0.67403	0.015386	0.057802	0.916446	943	1	-0.67403
SERPINI1	4	0.96822	0.96817	0.999999	18323	0	0.86096	0.015409	0.050257	0.916446	944	4	0.86096
STXBP4	3	0.98459	0.98476	0.999999	18672	0	0.96834	0.015413	0.040329	0.908942	945	3	0.96834
PRAC2	3	0.93915	0.93937	0.999999	17749	0	0.53968	0.015429	0.040372	0.908942	946	3	0.53968
SCUBE2	4	0.95916	0.95909	0.999999	18136	0	2.107	0.015437	0.050349	0.916446	947	3	2.107
DGKD	4	0.98455	0.98458	0.999999	18671	0	0.47686	0.015455	0.050402	0.916446	948	4	0.47686
PDLIM7	5	0.98004	0.98018	0.999999	18567	0	0.79648	0.015456	0.057992	0.916663	949	4	0.79648
GPR89B	3	0.98453	0.9847	0.999999	18670	0	1.9939	0.015474	0.040476	0.908942	950	3	1.9939
OR9Q2	6	0.11626	0.28724	0.999999	4556	2	0.51497	0.015483	0.059762	0.92772	951	4	0.51497
PDP1	3	0.88968	0.88974	0.999999	16870	0	0.37794	0.01551	0.040564	0.908942	952	2	0.37794
NPTN	4	0.98445	0.98447	0.999999	18669	0	1.2284	0.015551	0.050699	0.916446	953	4	1.2284
CBLN2	4	0.9844	0.98442	0.999999	18668	0	1.2947	0.0156	0.050843	0.916446	954	4	1.2947
PDCD1LG2	5	0.012703	0.049256	0.920594	804	2	-0.023793	0.015658	0.058541	0.920747	955	2	-0.023793
MYO7A	4	0.95207	0.95197	0.999999	18009	0	1.5539	0.015668	0.051039	0.916446	956	3	1.5539
PTTG1IP	2	0.91053	0.91031	0.999999	17209	0	2.5362	0.015742	0.029479	0.900387	957	2	2.5362
ACTL7A	4	0.085614	0.19676	0.992443	3688	1	1.0332	0.015793	0.051409	0.916446	958	3	1.0332
RNF220	3	0.93735	0.93755	0.999999	17714	0	1.9766	0.015796	0.041269	0.916147	959	3	1.9766
FGF9	1	0.98418	0.98421	0.999999	18663	0	1.5462	0.015825	0.015716	0.842446	960	1	1.5462
ODC1	4	0.74338	0.78924	0.999999	14874	1	0.70621	0.01584	0.051548	0.916446	961	2	0.70621
MTRNR2L9	4	0.67743	0.7582	0.999999	14073	1	1.3719	0.015856	0.051595	0.916446	962	3	1.3719
PINX1	3	0.65184	0.685	0.999999	13753	1	-0.061681	0.015857	0.041425	0.916446	963	1	-0.061681
ADGRF2	6	0.91993	0.93483	0.999999	17395	1	1.2329	0.015873	0.061052	0.930668	964	5	1.2329
RECQL5	5	0.90191	0.90927	0.999999	17060	1	1.5069	0.015894	0.059183	0.927025	965	4	1.5069
KRTAP24-1	4	0.98406	0.98408	0.999999	18661	0	0.79067	0.015939	0.051852	0.916446	966	4	0.79067
IPPK	4	0.50647	0.65606	0.999999	11884	2	-0.27741	0.015969	0.051959	0.916446	967	1	-0.27741
ZKSCAN3	3	0.85959	0.85963	0.999999	16398	0	2.5502	0.016	0.041771	0.916446	968	2	2.5502
CTRL0036	1	0.984	0.98406	0.999999	18658	0	1.5925	0.016003	0.015892	0.842446	969	1	1.5925
S100A4	4	0.98397	0.98399	0.999999	18657	0	0.89462	0.016028	0.052151	0.916446	970	4	0.89462
NOMO2	2	0.97246	0.97235	0.999999	18402	0	3.1901	0.016041	0.030013	0.900387	971	2	3.1901
CA2	4	0.98395	0.98397	0.999999	18655	0	0.70134	0.016046	0.052204	0.916446	972	4	0.70134
CLDN24	4	0.98395	0.98396	0.999999	18654	0	0.71539	0.016053	0.052234	0.916446	973	4	0.71539
BOLA3	2	0.98392	0.98382	0.999999	18652	0	2.6761	0.016084	0.030081	0.900387	974	2	2.6761
EFCAB13	4	0.98389	0.9839	0.999999	18651	0	1.0654	0.016108	0.052398	0.916446	975	4	1.0654
OPTC	1	0.98387	0.98393	0.999999	18650	0	2.9581	0.016127	0.016011	0.842446	976	1	2.9581
ESPNL	4	0.98382	0.98383	0.999999	18647	0	0.985	0.01618	0.052612	0.916446	977	4	0.985
GBAS	2	0.98374	0.98363	0.999999	18644	0	1.1236	0.016259	0.030381	0.900387	978	2	1.1236
MTRNR2L3	4	0.1768	0.3447	0.999999	6112	1	1.1326	0.016281	0.052937	0.916446	979	3	1.1326
DEFB1	4	0.94268	0.94258	0.999999	17816	0	1.5221	0.016281	0.052937	0.916446	980	3	1.5221
PRAME	5	0.11772	0.28361	0.999999	4590	2	0.34729	0.016323	0.060345	0.930322	981	3	0.34729
OR5T1	5	0.96825	0.9684	0.999999	18324	0	1.7657	0.016342	0.060396	0.930322	982	4	1.7657
ABCD4	4	0.98366	0.98369	0.999999	18643	0	0.70833	0.016342	0.053108	0.916446	983	4	0.70833
HAND1	5	0.93786	0.93812	0.999999	17723	1	2.1196	0.016344	0.060401	0.930322	984	4	2.1196
CFL1	3	0.25105	0.38444	0.999999	7670	1	1.0586	0.016366	0.042705	0.916446	985	2	1.0586
SULT1C2	4	0.93056	0.93033	0.999999	17593	0	0.84473	0.016395	0.053255	0.916446	986	3	0.84473
FAM46B	5	0.15943	0.33908	0.999999	5655	3	-0.59405	0.016403	0.060561	0.930322	987	1	-0.59405
CD22	5	0.8978	0.90657	0.999999	16998	1	1.0438	0.016404	0.060566	0.930322	988	4	1.0438
FGA	5	0.082305	0.21471	0.998273	3585	3	-1.667	0.01647	0.060745	0.930668	989	2	-1.667
SNRPA	1	0.98347	0.98354	0.999999	18641	0	3.8128	0.016525	0.016444	0.851579	990	1	3.8128
NRXN3	4	0.91325	0.91304	0.999999	17266	0	0.61478	0.016538	0.053696	0.916446	991	3	0.61478
NXPE3	4	0.98345	0.98348	0.999999	18639	0	0.86792	0.016553	0.053742	0.916446	992	4	0.86792
GBP4	4	0.20358	0.38496	0.999999	6775	2	0.51174	0.016572	0.05379	0.916446	993	2	0.51174
SSC5D	4	0.93864	0.93858	0.999999	17734	0	0.78322	0.01658	0.053817	0.916446	994	2	0.78322
TMEM138	4	0.1916	0.36711	0.999999	6505	2	0.81708	0.01662	0.053935	0.916446	995	2	0.81708
F8A1	3	0.74519	0.7528	0.999999	14900	1	-0.018598	0.016631	0.043357	0.916446	996	1	-0.018598
RBMX	4	0.98337	0.98341	0.999999	18637	0	1.9122	0.016633	0.053964	0.916446	997	4	1.9122
ADAMTS4	2	0.9314	0.93125	0.999999	17605	0	2.3117	0.016641	0.031034	0.9024	998	2	2.3117
KRTAP4-9	6	0.29689	0.53003	0.999999	8536	3	-0.15314	0.016651	0.063549	0.930668	999	3	-0.15314
EDC3	5	0.97327	0.97334	0.999999	18421	0	0.69009	0.016656	0.061256	0.930668	1000	4	0.69009
HOXB7	5	0.92351	0.92539	0.999999	17475	1	0.9573	0.016715	0.061407	0.930668	1001	4	0.9573
PMAIP1	5	0.37736	0.59763	0.999999	10064	2	1.2984	0.016715	0.061407	0.930668	1002	3	1.2984
SNED1	4	0.98328	0.98332	0.999999	18636	0	0.53703	0.016722	0.054226	0.916446	1003	4	0.53703
CRTC1	3	0.80803	0.80807	0.999999	15664	1	0.76246	0.016733	0.043608	0.916446	1004	2	0.76246
N6AMT1	4	0.98326	0.9833	0.999999	18635	0	0.99398	0.016737	0.054272	0.916446	1005	4	0.99398
ZNF518A	4	0.50518	0.65491	0.999999	11865	1	1.4172	0.016741	0.054283	0.916446	1006	3	1.4172
RNF126	5	0.47465	0.66022	0.999999	11441	1	-0.094404	0.016815	0.061669	0.930668	1007	2	-0.094404
EPB41L5	4	0.26288	0.44353	0.999999	7901	2	0.30033	0.016894	0.05475	0.916446	1008	2	0.30033
NINJ1	5	0.29041	0.50109	0.999999	8413	2	1.2504	0.016908	0.061921	0.930668	1009	3	1.2504
ACOT9	3	0.10646	0.21415	0.998273	4259	2	-1.006	0.016937	0.044103	0.916446	1010	1	-1.006
WIF1	5	0.95458	0.9548	0.999999	18051	0	0.8957	0.016959	0.062053	0.930668	1011	4	0.8957
MRPL24	4	0.88386	0.88384	0.999999	16778	1	1.2491	0.016999	0.055088	0.916446	1012	3	1.2491
ANKRD34C	4	0.82794	0.8393	0.999999	15969	1	0.035246	0.016999	0.055089	0.916446	1013	2	0.035246
C1orf194	5	0.92825	0.92937	0.999999	17552	1	1.1225	0.01701	0.062192	0.930668	1014	4	1.1225
PRPH	5	0.45631	0.64835	0.999999	11161	1	0.43492	0.017012	0.062198	0.930668	1015	3	0.43492
SPATA2L	4	0.98297	0.98303	0.999999	18634	0	0.89621	0.017031	0.055185	0.916446	1016	4	0.89621
TNFRSF1B	5	0.71457	0.83057	0.999999	14557	1	0.86273	0.01704	0.062272	0.930668	1017	4	0.86273
ZNF629	3	0.48241	0.58843	0.999999	11552	1	1.4458	0.017072	0.044413	0.916446	1018	2	1.4458
LRRC14	4	0.98289	0.98295	0.999999	18633	0	1.029	0.017109	0.05542	0.916446	1019	4	1.029
KHDRBS3	5	0.31783	0.53323	0.999999	8929	2	0.90009	0.017133	0.062504	0.930668	1020	3	0.90009
DCP1A	3	0.98285	0.98299	0.999999	18632	0	1.4266	0.017151	0.044618	0.916446	1021	3	1.4266
OR4C15	4	0.1028	0.22609	0.999999	4162	1	1.4498	0.01718	0.055632	0.916446	1022	3	1.4498
MALSU1	4	0.89722	0.89692	0.999999	16993	0	0.70219	0.017189	0.055661	0.916446	1023	3	0.70219
NYNRIN	4	0.98281	0.98286	0.999999	18630	0	0.76191	0.017192	0.055668	0.916446	1024	4	0.76191
USP9X	6	0.96585	0.96604	0.999999	18271	1	0.67473	0.017204	0.065249	0.930668	1025	5	0.67473
RB1	3	0.98269	0.98284	0.999999	18628	0	1.0452	0.017307	0.045004	0.916446	1026	3	1.0452
CAPZB	3	0.62109	0.66547	0.999999	13374	1	1.3311	0.017384	0.045194	0.916446	1027	2	1.3311
PIK3R4	2	0.98261	0.9825	0.999999	18627	0	2.4452	0.017388	0.032376	0.9024	1028	2	2.4452
IGF2BP2	4	0.98261	0.98265	0.999999	18626	0	0.62927	0.017388	0.05625	0.916446	1029	4	0.62927
ABCA1	6	0.62827	0.79002	0.999999	13465	2	0.89553	0.017408	0.065871	0.930668	1030	4	0.89553
TOX2	2	0.61823	0.62024	0.999999	13333	1	1.9351	0.017417	0.032428	0.9024	1031	1	1.9351
TRIP11	4	0.98258	0.98262	0.999999	18625	0	0.81975	0.017417	0.056334	0.916446	1032	4	0.81975
GPX5	2	0.98258	0.98246	0.999999	18623	0	2.1274	0.017424	0.032437	0.9024	1033	2	2.1274
SLC12A6	4	0.27018	0.44977	0.999999	8037	1	1.3997	0.017466	0.056471	0.916446	1034	2	1.3997
ZNF708	3	0.88473	0.88482	0.999999	16790	0	1.8639	0.017477	0.04544	0.916446	1035	2	1.8639
HIST1H4G	5	0.16406	0.34503	0.999999	5777	3	-1.3104	0.017486	0.063457	0.930668	1036	2	-1.3104
TVP23A	6	0.049347	0.15838	0.986566	2380	3	0.12221	0.017494	0.066137	0.930668	1037	3	0.12221
GAGE12J	3	0.9825	0.98266	0.999999	18621	0	1.2324	0.017495	0.045477	0.916446	1038	3	1.2324
CENPH	4	0.98249	0.98253	0.999999	18620	0	1.5461	0.017511	0.056599	0.916446	1039	4	1.5461
MTX1	4	0.76027	0.79823	0.999999	15084	1	1.6622	0.017541	0.05668	0.916446	1040	3	1.6622
RAPGEF2	3	0.98246	0.98262	0.999999	18619	0	0.75357	0.017542	0.045599	0.916446	1041	3	0.75357
ARID5B	4	0.13894	0.28563	0.999999	5124	3	-0.39912	0.017595	0.056848	0.916446	1042	1	-0.39912
EIF4A3	5	0.46427	0.65344	0.999999	11279	1	1.9626	0.017622	0.063809	0.930668	1043	4	1.9626
MFF	3	0.98236	0.98251	0.999999	18617	0	0.95789	0.017637	0.045843	0.916446	1044	3	0.95789
WARS2	5	0.93499	0.93542	0.999999	17669	1	2.1846	0.017655	0.063898	0.930668	1045	4	2.1846
WHSC1	3	0.98231	0.98246	0.999999	18616	0	1.3329	0.017693	0.045992	0.916446	1046	3	1.3329
OR5B21	4	0.45774	0.61325	0.999999	11180	1	0.32623	0.017731	0.057217	0.916446	1047	2	0.32623
ZBTB8B	4	0.19674	0.37483	0.999999	6632	2	0.2493	0.017731	0.057217	0.916446	1048	2	0.2493
SDCBP	1	0.98221	0.9823	0.999999	18614	0	1.9543	0.017788	0.017733	0.866337	1049	1	1.9543
TYRP1	3	0.12319	0.23425	0.999999	4723	1	-0.064051	0.017792	0.046238	0.916446	1050	1	-0.064051
NUDT8	5	0.34471	0.56396	0.999999	9429	2	-0.22719	0.017825	0.064342	0.930668	1051	2	-0.22719
BMF	6	0.38063	0.60933	0.999999	10129	3	0.15021	0.017834	0.067229	0.930668	1052	3	0.15021
ATN1	6	0.25019	0.48496	0.999999	7654	3	0.24442	0.017842	0.067258	0.930668	1053	3	0.24442
MT1HL1	2	0.98215	0.98205	0.999999	18612	0	2.0731	0.017845	0.033223	0.9024	1054	2	2.0731
PRG4	6	0.28332	0.51696	0.999999	8279	2	1.6116	0.017856	0.067303	0.930668	1055	4	1.6116
GTPBP1	6	0.88146	0.91887	0.999999	16736	1	1.1628	0.017856	0.067303	0.930668	1056	4	1.1628
DUOXA2	4	0.54758	0.69281	0.999999	12427	1	0.84481	0.017857	0.05759	0.916446	1057	3	0.84481
ZNF420	4	0.033004	0.10018	0.980479	1737	2	-0.23722	0.017866	0.057615	0.916446	1058	2	-0.23722
ENOX1	3	0.97684	0.97702	0.999999	18499	0	1.2584	0.017873	0.046433	0.916446	1059	3	1.2584
OR2L13	4	0.15822	0.31599	0.999999	5630	1	1.1297	0.017886	0.057675	0.916446	1060	3	1.1297
SCP2	5	0.92222	0.92435	0.999999	17440	1	0.7138	0.01789	0.064523	0.930668	1061	4	0.7138
CCL13	3	0.97868	0.97883	0.999999	18539	0	1.4664	0.017911	0.046518	0.916446	1062	3	1.4664
FOXE3	4	0.1651	0.32669	0.999999	5801	2	0.035202	0.017921	0.057782	0.916446	1063	2	0.035202
KPRP	4	0.98205	0.98209	0.999999	18610	0	1.8522	0.01795	0.057864	0.916446	1064	4	1.8522
TESK2	5	0.69513	0.81609	0.999999	14307	2	0.99887	0.01796	0.064717	0.930668	1065	3	0.99887
FAM47E	4	0.72452	0.77979	0.999999	14660	1	0.79206	0.017967	0.057913	0.916446	1066	2	0.79206
DPM2	4	0.56145	0.70529	0.999999	12645	2	-0.058591	0.017975	0.05793	0.916446	1067	1	-0.058591
NFKBIL1	2	0.74698	0.7465	0.999999	14923	0	2.1316	0.018002	0.033498	0.9024	1068	1	2.1316
CIDEB	5	0.97052	0.97063	0.999999	18363	0	0.76146	0.018028	0.064878	0.930668	1069	4	0.76146
MAP7D2	3	0.98193	0.9821	0.999999	18608	0	0.5597	0.018071	0.046904	0.916446	1070	3	0.5597
CECR5	2	0.98192	0.98183	0.999999	18607	0	2.3284	0.018085	0.033649	0.9024	1071	2	2.3284
WWC1	4	0.94102	0.94093	0.999999	17793	0	1.4163	0.01813	0.058398	0.920747	1072	3	1.4163
ASPRV1	5	0.67048	0.79741	0.999999	13982	1	0.93245	0.018146	0.065186	0.930668	1073	4	0.93245
RPRD2	4	0.58815	0.7231	0.999999	12983	1	1.0552	0.018147	0.058444	0.920747	1074	3	1.0552
DGUOK	5	0.64363	0.77769	0.999999	13647	2	0.037985	0.018147	0.065189	0.930668	1075	2	0.037985
IGFL4	4	0.49598	0.64684	0.999999	11741	1	0.97598	0.018155	0.058471	0.920747	1076	3	0.97598
TBC1D29	4	0.98182	0.98188	0.999999	18605	0	0.98024	0.018177	0.058526	0.920747	1077	4	0.98024
ARHGEF33	3	0.49888	0.59687	0.999999	11781	1	0.9274	0.018238	0.047277	0.916446	1078	2	0.9274
GFPT1	2	0.98174	0.98166	0.999999	18604	0	1.9131	0.018257	0.033953	0.9024	1079	2	1.9131
CKAP2	4	0.73328	0.78413	0.999999	14776	1	0.20709	0.0183	0.058908	0.924675	1080	2	0.20709
BLVRA	4	0.98168	0.98173	0.999999	18603	0	0.77026	0.018324	0.058985	0.924675	1081	4	0.77026
SECISBP2	3	0.6727	0.69885	0.999999	14011	1	0.36741	0.018341	0.047529	0.916446	1082	2	0.36741
KIAA1429	3	0.98166	0.98181	0.999999	18601	0	0.91898	0.018341	0.04753	0.916446	1083	3	0.91898
OR51I2	2	0.98163	0.98155	0.999999	18600	0	1.0922	0.018372	0.034166	0.9024	1084	2	1.0922
TRIM35	5	0.98139	0.98152	0.999999	18595	0	1.3124	0.018375	0.065772	0.930668	1085	4	1.3124
ZNF275	2	0.98162	0.98155	0.999999	18599	0	1.1426	0.018379	0.034183	0.9024	1086	2	1.1426
RPL3L	3	0.058013	0.1372	0.98259	2699	1	1.4157	0.01839	0.047643	0.916446	1087	2	1.4157
PTGER3	2	0.98157	0.9815	0.999999	18598	0	1.2022	0.018428	0.034281	0.9024	1088	2	1.2022
TNFSF8	4	0.72264	0.77887	0.999999	14635	1	1.6397	0.018449	0.059346	0.92772	1089	3	1.6397
FTSJ2	3	0.80586	0.80593	0.999999	15637	1	0.97527	0.018512	0.047952	0.916446	1090	2	0.97527
PRPF40A	4	0.49883	0.64933	0.999999	11779	2	0.14772	0.018516	0.059554	0.92772	1091	2	0.14772
H3F3B	4	0.42249	0.5823	0.999999	10695	1	1.0956	0.018542	0.059628	0.92772	1092	3	1.0956
CISD2	4	0.97459	0.97456	0.999999	18445	0	1.2399	0.01855	0.059651	0.92772	1093	4	1.2399
ENG	3	0.97796	0.97811	0.999999	18520	0	1.0071	0.018565	0.048073	0.916446	1094	3	1.0071
FGD1	4	0.5578	0.70199	0.999999	12589	2	0.73914	0.018584	0.059763	0.92772	1095	2	0.73914
HES1	6	0.80222	0.89247	0.999999	15585	1	0.47112	0.018605	0.06969	0.93504	1096	5	0.47112
WNT1	4	0.19595	0.37358	0.999999	6612	1	0.3513	0.018625	0.05988	0.928318	1097	3	0.3513
HDAC2	6	0.21659	0.4484	0.999999	7054	3	-0.24659	0.018642	0.069799	0.935581	1098	2	-0.24659
LZTS2	5	0.96645	0.96664	0.999999	18279	0	0.82059	0.018643	0.066503	0.930668	1099	4	0.82059
TMEM55B	3	0.98135	0.9815	0.999999	18594	0	2.2787	0.018647	0.048267	0.916446	1100	3	2.2787
INHBE	5	0.93014	0.93104	0.999999	17586	1	0.88492	0.018663	0.06655	0.930668	1101	4	0.88492
PNISR	3	0.98134	0.98148	0.999999	18593	0	1.2245	0.018664	0.048307	0.916446	1102	3	1.2245
OR13J1	3	0.52135	0.60865	0.999999	12079	1	1.0408	0.018665	0.048309	0.916446	1103	2	1.0408
COIL	5	0.60212	0.74769	0.999999	13151	1	0.7272	0.018674	0.066573	0.930668	1104	4	0.7272
ITGA3	4	0.29159	0.46819	0.999999	8439	2	1.0935	0.018679	0.060029	0.928318	1105	2	1.0935
AKAP3	4	0.97307	0.97303	0.999999	18417	0	1.1178	0.018686	0.060046	0.928318	1106	4	1.1178
RNF130	2	0.98126	0.9812	0.999999	18592	0	2.2725	0.018739	0.034844	0.9024	1107	2	2.2725
LRRTM1	5	0.11323	0.27755	0.999999	4464	1	0.66701	0.018754	0.066778	0.930668	1108	4	0.66701
SDHAF2	3	0.87857	0.87865	0.999999	16685	0	1.7039	0.018764	0.048573	0.916446	1109	2	1.7039
MAEA	5	0.55694	0.71597	0.999999	12578	1	0.28342	0.018772	0.066819	0.930668	1110	3	0.28342
HIST2H4B	3	0.98121	0.98135	0.999999	18590	0	1.9402	0.018792	0.048641	0.916446	1111	3	1.9402
TSPAN8	5	0.79453	0.85663	0.999999	15497	1	1.1734	0.018802	0.066895	0.930668	1112	4	1.1734
C2CD4D	3	0.98118	0.98131	0.999999	18589	0	0.86889	0.018818	0.048708	0.916446	1113	3	0.86889
SP100	5	0.24016	0.4405	0.999999	7478	1	0.99005	0.018838	0.06699	0.930668	1114	4	0.99005
TCTE1	5	0.89743	0.90635	0.999999	16996	1	0.81561	0.018843	0.067001	0.930668	1115	4	0.81561
HLA-DPB1	3	0.54428	0.62092	0.999999	12382	1	0.44083	0.018849	0.048782	0.916446	1116	2	0.44083
EIF5A2	3	0.12205	0.23287	0.999999	4689	1	0.8438	0.018849	0.048782	0.916446	1117	2	0.8438
DHFR	3	0.89426	0.89434	0.999999	16955	0	2.5223	0.018893	0.048892	0.916446	1118	2	2.5223
FUT8	2	0.70553	0.70524	0.999999	14442	0	1.6148	0.0189	0.035136	0.9024	1119	1	1.6148
VEZF1	5	0.96107	0.96123	0.999999	18166	0	0.86688	0.018901	0.067156	0.930668	1120	3	0.86688
KIAA0754	3	0.98109	0.98122	0.999999	18588	0	1.8603	0.018909	0.048928	0.916446	1121	3	1.8603
PACSIN2	5	0.45627	0.64832	0.999999	11160	2	0.17499	0.018941	0.06725	0.930668	1122	3	0.17499
ARL11	4	0.14551	0.29603	0.999999	5291	1	1.0585	0.018941	0.060789	0.930668	1123	3	1.0585
PPM1N	3	0.91598	0.91603	0.999999	17320	0	1.1433	0.018942	0.049018	0.916446	1124	2	1.1433
ADAMTSL2	5	0.45993	0.65061	0.999999	11213	1	0.73337	0.018964	0.067313	0.930668	1125	4	0.73337
DNPH1	3	0.81202	0.812	0.999999	15731	1	0.95397	0.018967	0.049078	0.916446	1126	2	0.95397
SMIM1	3	0.98102	0.98115	0.999999	18587	0	1.2131	0.018979	0.049105	0.916446	1127	3	1.2131
CLGN	6	0.75132	0.86003	0.999999	14970	2	0.41734	0.019014	0.070971	0.938818	1128	3	0.41734
SMPD3	5	0.51753	0.68893	0.999999	12030	1	0.51293	0.019021	0.067476	0.930668	1129	4	0.51293
XKR5	5	0.93939	0.93962	0.999999	17754	1	0.83323	0.019034	0.067515	0.930668	1130	4	0.83323
CCNK	3	0.83777	0.83779	0.999999	16089	0	0.7826	0.019053	0.049287	0.916446	1131	2	0.7826
KIF15	3	0.35074	0.49689	0.999999	9545	1	1.4403	0.01906	0.049307	0.916446	1132	2	1.4403
SMARCA1	3	0.98092	0.98105	0.999999	18586	0	1.0851	0.019079	0.049354	0.916446	1133	3	1.0851
TMUB2	6	0.93549	0.94312	0.999999	17677	1	0.92943	0.019104	0.071277	0.939414	1134	5	0.92943
PRRG4	3	0.86053	0.86057	0.999999	16411	0	-0.0035072	0.019114	0.049432	0.916446	1135	1	-0.0035072
PDHA1	4	0.94268	0.94258	0.999999	17819	0	1.6022	0.019147	0.0614	0.930668	1136	3	1.6022
KLHL26	3	0.97521	0.97538	0.999999	18465	0	1.4375	0.019166	0.049556	0.916446	1137	3	1.4375
NUDT12	5	0.3492	0.56894	0.999999	9516	1	0.67445	0.019245	0.068053	0.931447	1138	4	0.67445
ZNF567	3	0.8115	0.81147	0.999999	15720	1	-0.06989	0.019256	0.049773	0.916446	1139	1	-0.06989
BOC	4	0.072136	0.17316	0.989761	3203	2	0.51664	0.019319	0.061913	0.930668	1140	2	0.51664
GFRA3	2	0.44759	0.47761	0.999999	11049	1	0.92278	0.019335	0.035904	0.9024	1141	1	0.92278
CYP3A43	2	0.98066	0.98055	0.999999	18583	0	1.8734	0.019337	0.035908	0.9024	1142	2	1.8734
HIP1R	5	0.021878	0.075156	0.961348	1239	4	-0.62557	0.01938	0.068415	0.931447	1143	1	-0.62557
KIAA0895L	4	0.81713	0.83211	0.999999	15804	1	0.77327	0.019406	0.062193	0.930668	1144	3	0.77327
TMEM38A	5	0.95981	0.95998	0.999999	18149	0	0.86689	0.019418	0.068514	0.931565	1145	4	0.86689
NDUFAF2	4	0.15798	0.3156	0.999999	5619	1	0.62136	0.019449	0.0623	0.930668	1146	3	0.62136
MED27	3	0.98055	0.98066	0.999999	18582	0	2.2582	0.019455	0.05024	0.916446	1147	3	2.2582
ADAMTSL3	3	0.25385	0.3877	0.999999	7717	1	1.6837	0.019471	0.05028	0.916446	1148	2	1.6837
ACOT13	4	0.9805	0.98056	0.999999	18581	0	0.65434	0.019501	0.062449	0.930668	1149	4	0.65434
CDKL4	3	0.87824	0.87835	0.999999	16679	0	1.1628	0.019515	0.050384	0.916446	1150	2	1.1628
NUPL2	2	0.45773	0.4855	0.999999	11179	1	0.055789	0.019525	0.036235	0.9024	1151	1	0.055789
COPS8	4	0.98047	0.98053	0.999999	18580	0	1.0452	0.019526	0.062511	0.930668	1152	4	1.0452
STAT5A	4	0.5257	0.67315	0.999999	12145	1	1.2642	0.019539	0.062547	0.930668	1153	3	1.2642
GAS1	5	0.28942	0.49993	0.999999	8395	2	-0.059871	0.019583	0.068947	0.933009	1154	1	-0.059871
TEFM	3	0.73968	0.74838	0.999999	14838	1	1.3606	0.019622	0.050631	0.916446	1155	2	1.3606
OPCML	2	0.98037	0.98025	0.999999	18579	0	1.5686	0.019632	0.036433	0.9024	1156	2	1.5686
SGMS1	4	0.98035	0.98041	0.999999	18578	0	0.86429	0.019647	0.062852	0.930668	1157	4	0.86429
PNPLA6	3	0.96866	0.96886	0.999999	18332	0	1.2314	0.019672	0.050746	0.916446	1158	3	1.2314
MYH7	5	0.60826	0.75204	0.999999	13217	1	1.5584	0.019678	0.069179	0.933009	1159	3	1.5584
NBPF7	6	0.037116	0.12498	0.98259	1907	2	1.9164	0.01969	0.073063	0.943	1160	4	1.9164
HMP19	2	0.9803	0.98019	0.999999	18576	0	1.0898	0.019702	0.036568	0.903385	1161	2	1.0898
GADD45A	4	0.018354	0.059063	0.936264	1088	2	-0.45137	0.019707	0.063017	0.930668	1162	1	-0.45137
C21orf140	3	0.52658	0.61137	0.999999	12153	1	2.2843	0.019724	0.050862	0.916446	1163	2	2.2843
MICU1	6	0.40106	0.62834	0.999999	10420	1	0.95187	0.019733	0.0732	0.943	1164	5	0.95187
PINK1	3	0.98026	0.98037	0.999999	18575	0	0.81027	0.019736	0.050888	0.916446	1165	3	0.81027
TEX2	5	0.85298	0.88124	0.999999	16298	1	1.4384	0.019758	0.069396	0.933948	1166	3	1.4384
CD163	3	0.98023	0.98034	0.999999	18573	0	0.54054	0.019772	0.050976	0.916446	1167	3	0.54054
UNKL	2	0.98014	0.98004	0.999999	18570	0	1.0936	0.019856	0.036855	0.905007	1168	2	1.0936
VPS35	4	0.94268	0.94258	0.999999	17831	0	0.51086	0.019897	0.063581	0.930668	1169	2	0.51086
NLRC3	3	0.98006	0.98016	0.999999	18569	0	0.58678	0.019944	0.051395	0.916446	1170	3	0.58678
SPINK14	4	0.98004	0.98012	0.999999	18568	0	0.56686	0.01996	0.063757	0.930668	1171	4	0.56686
C1orf137	4	0.98002	0.9801	0.999999	18566	0	1.3903	0.019984	0.063829	0.930668	1172	4	1.3903
CFAP43	4	0.98	0.98009	0.999999	18565	0	0.59103	0.019995	0.063859	0.930668	1173	4	0.59103
PCCB	4	0.89685	0.89653	0.999999	16986	0	1.4782	0.019997	0.063861	0.930668	1174	3	1.4782
TSPO	5	0.1236	0.29135	0.999999	4732	1	0.2568	0.020022	0.070073	0.936714	1175	4	0.2568
ZNF674	4	0.97989	0.97997	0.999999	18564	0	1.199	0.020109	0.064204	0.930668	1176	4	1.199
FAM78B	3	0.91993	0.91998	0.999999	17394	0	1.0287	0.02011	0.051823	0.916446	1177	2	1.0287
GAS2L2	5	0.54823	0.70989	0.999999	12435	1	0.19902	0.020123	0.070329	0.93723	1178	3	0.19902
ZBTB33	1	0.97986	0.97991	0.999999	18563	0	3.3705	0.020136	0.020121	0.882428	1179	1	3.3705
FNIP1	4	0.86495	0.86734	0.999999	16476	1	0.72989	0.020136	0.064285	0.930668	1180	3	0.72989
CCT8	2	0.97984	0.97971	0.999999	18562	0	2.0069	0.020159	0.037424	0.906892	1181	2	2.0069
KRTAP6-3	4	0.41388	0.57476	0.999999	10591	2	0.38475	0.020216	0.064497	0.930668	1182	2	0.38475
CNOT8	6	0.85492	0.91022	0.999999	16326	1	1.2632	0.020235	0.074719	0.943	1183	4	1.2632
FTHL17	5	0.93834	0.93859	0.999999	17733	1	0.34145	0.020237	0.070607	0.93723	1184	4	0.34145
INTS7	4	0.71579	0.77555	0.999999	14571	1	1.6175	0.020248	0.064596	0.930668	1185	3	1.6175
MASP2	4	0.64552	0.74495	0.999999	13680	1	0.11164	0.020248	0.064596	0.930668	1186	2	0.11164
TNNI2	3	0.97969	0.9798	0.999999	18561	0	0.94022	0.02031	0.052343	0.916446	1187	3	0.94022
TMEM184A	4	0.97968	0.97976	0.999999	18560	0	0.8969	0.020316	0.064788	0.930668	1188	4	0.8969
C11orf58	6	0.63114	0.79157	0.999999	13501	2	0.96014	0.02033	0.075026	0.943	1189	4	0.96014
ZNF84	5	0.25654	0.46034	0.999999	7783	3	-0.17164	0.020393	0.071026	0.938818	1190	1	-0.17164
HOXD1	3	0.26945	0.40548	0.999999	8023	1	1.1265	0.020394	0.052563	0.916446	1191	2	1.1265
CDKN1B	4	0.97959	0.97967	0.999999	18559	0	0.60355	0.02041	0.065076	0.930668	1192	4	0.60355
MYLIP	2	0.96037	0.96035	0.999999	18157	0	2.5012	0.020436	0.037917	0.907839	1193	2	2.5012
SIGLEC7	3	0.97956	0.97968	0.999999	18558	0	0.79774	0.020442	0.052672	0.916446	1194	3	0.79774
UBL4A	3	0.97948	0.97961	0.999999	18557	0	1.2769	0.020522	0.052877	0.916446	1195	3	1.2769
RRAGA	3	0.97947	0.97961	0.999999	18556	0	1.3856	0.020526	0.052889	0.916446	1196	3	1.3856
PITPNM1	4	0.43393	0.59238	0.999999	10853	1	1.4852	0.02056	0.065505	0.930668	1197	2	1.4852
FAM19A3	4	0.9675	0.96745	0.999999	18308	0	0.63525	0.020563	0.065516	0.930668	1198	4	0.63525
CCDC115	2	0.97943	0.97929	0.999999	18554	0	1.6901	0.020575	0.038167	0.907839	1199	2	1.6901
LAYN	4	0.93426	0.9341	0.999999	17655	0	0.83516	0.020595	0.065615	0.930668	1200	3	0.83516
VENTX	3	0.29927	0.43933	0.999999	8587	2	-0.26513	0.020597	0.053062	0.916446	1201	1	-0.26513
LUC7L2	4	0.3101	0.48414	0.999999	8793	2	0.29866	0.020604	0.065643	0.930668	1202	2	0.29866
KLHL2	3	0.73918	0.74801	0.999999	14830	1	1.0547	0.02062	0.053108	0.916446	1203	2	1.0547
OR13C5	4	0.063491	0.15764	0.985951	2877	2	0.31148	0.020666	0.065811	0.930668	1204	2	0.31148
TGM1	5	0.50588	0.6811	0.999999	11878	2	1.3581	0.020756	0.071949	0.940631	1205	3	1.3581
VPS52	4	0.97922	0.97928	0.999999	18552	0	0.89326	0.020784	0.066144	0.930668	1206	4	0.89326
NUTM1	3	0.48923	0.59186	0.999999	11668	1	1.2456	0.020807	0.053596	0.916446	1207	2	1.2456
TMEM202	4	0.039442	0.11349	0.98259	1998	2	-0.96127	0.020843	0.066317	0.930668	1208	2	-0.96127
PTPN12	4	0.97369	0.97364	0.999999	18430	0	1.1792	0.020871	0.066388	0.930668	1209	4	1.1792
HOXB8	3	0.97913	0.97927	0.999999	18550	0	0.66725	0.020873	0.053754	0.916446	1210	3	0.66725
AKR7A3	5	0.89126	0.90236	0.999999	16898	1	1.1546	0.020883	0.072268	0.940631	1211	4	1.1546
DHCR7	3	0.61075	0.65917	0.999999	13246	1	0.88326	0.020922	0.053884	0.916446	1212	2	0.88326
PRB2	5	0.26178	0.46675	0.999999	7882	2	0.74571	0.020934	0.072398	0.940631	1213	3	0.74571
STAMBP	3	0.19659	0.32155	0.999999	6627	1	0.95525	0.020963	0.053988	0.916446	1214	2	0.95525
CRY1	2	0.55686	0.56614	0.999999	12576	1	1.7203	0.020966	0.038893	0.907839	1215	1	1.7203
PLEKHH1	6	0.92649	0.93814	0.999999	17529	1	0.82182	0.020981	0.07704	0.943	1216	5	0.82182
CHRDL1	3	0.15241	0.26919	0.999999	5463	2	-0.67728	0.021003	0.054082	0.916446	1217	1	-0.67728
ZBTB39	3	0.97898	0.97914	0.999999	18547	0	0.49343	0.021017	0.054113	0.916446	1218	3	0.49343
SLC25A27	4	0.29767	0.47335	0.999999	8557	2	-0.13048	0.021086	0.06702	0.930668	1219	2	-0.13048
HLA-DQA1	4	0.82772	0.83915	0.999999	15965	1	0.92155	0.021104	0.067075	0.930668	1220	2	0.92155
ZNF853	4	0.97888	0.97894	0.999999	18546	0	0.67325	0.021118	0.067133	0.930668	1221	4	0.67325
SLC38A1	4	0.97887	0.97893	0.999999	18545	0	0.76235	0.021135	0.067181	0.930668	1222	4	0.76235
TUFM	5	0.47917	0.66324	0.999999	11502	2	0.094934	0.021136	0.072955	0.943	1223	2	0.094934
TIMP1	4	0.97886	0.97892	0.999999	18544	0	0.86333	0.021138	0.067194	0.930668	1224	4	0.86333
STT3A	5	0.94312	0.94334	0.999999	17837	0	0.98482	0.021184	0.073077	0.943	1225	4	0.98482
CDR2L	3	0.97881	0.97895	0.999999	18542	0	0.83977	0.021194	0.054537	0.916446	1226	3	0.83977
KIAA0020	3	0.94102	0.94117	0.999999	17792	0	1.0648	0.021236	0.054641	0.916446	1227	3	1.0648
SAA1	4	0.97873	0.97879	0.999999	18540	0	0.91136	0.021275	0.067576	0.930668	1228	4	0.91136
CLUAP1	6	0.88224	0.91916	0.999999	16743	1	1.2887	0.021311	0.078056	0.943	1229	4	1.2887
SEC63	3	0.2264	0.35598	0.999999	7220	1	2.7351	0.021327	0.054862	0.916446	1230	2	2.7351
ACTL7B	3	0.96744	0.96762	0.999999	18306	0	2.7351	0.021327	0.054862	0.916446	1231	3	2.7351
ALDH5A1	5	0.11286	0.27705	0.999999	4455	1	1.094	0.021329	0.073428	0.943	1232	4	1.094
CLDN23	5	0.93043	0.93129	0.999999	17588	1	0.1096	0.021339	0.073457	0.943	1233	3	0.1096
KIF17	2	0.76059	0.75996	0.999999	15104	0	1.7803	0.021346	0.039541	0.908942	1234	1	1.7803
C2orf83	6	0.97609	0.97606	0.999999	18481	0	0.85217	0.021356	0.078208	0.943	1235	5	0.85217
UHRF1BP1L	6	0.95681	0.95785	0.999999	18088	1	0.45498	0.021369	0.078252	0.943	1236	3	0.45498
AQP10	4	0.95638	0.95632	0.999999	18079	0	0.88026	0.021379	0.067863	0.931447	1237	3	0.88026
CELA2A	4	0.97862	0.97868	0.999999	18538	0	0.67014	0.021382	0.06787	0.931447	1238	4	0.67014
IDH1	3	0.97861	0.97876	0.999999	18537	0	1.4008	0.021387	0.055	0.916446	1239	3	1.4008
UPF3A	3	0.90229	0.90238	0.999999	17069	0	0.95906	0.021412	0.055065	0.916446	1240	2	0.95906
CNR2	5	0.5838	0.73464	0.999999	12936	2	0.019062	0.021418	0.073648	0.943	1241	2	0.019062
AP3B1	6	0.95485	0.95629	0.999999	18057	1	0.74106	0.021445	0.078493	0.943	1242	5	0.74106
PIN1	5	0.021795	0.07493	0.961348	1235	3	-0.43916	0.021452	0.073749	0.943	1243	2	-0.43916
ZHX1	2	0.97853	0.97841	0.999999	18536	0	1.2363	0.021475	0.039774	0.908942	1244	2	1.2363
ABHD11	2	0.97852	0.9784	0.999999	18535	0	2.3859	0.021483	0.039787	0.908942	1245	2	2.3859
CYP4F22	3	0.35984	0.50708	0.999999	9718	1	1.3506	0.021491	0.055256	0.916446	1246	2	1.3506
RAB40A	5	0.58066	0.73243	0.999999	12900	2	1.1764	0.021499	0.07386	0.943	1247	3	1.1764
LARGE	2	0.97848	0.97836	0.999999	18534	0	1.2732	0.021519	0.039855	0.908942	1248	2	1.2732
MFSD7	4	0.97848	0.97854	0.999999	18533	0	0.47632	0.021524	0.068283	0.931447	1249	4	0.47632
SLC39A4	3	0.068032	0.15792	0.985951	3053	1	0.42553	0.021531	0.055353	0.916446	1250	2	0.42553
PRRG1	4	0.81927	0.83351	0.999999	15844	1	1.5828	0.021536	0.068323	0.931447	1251	3	1.5828
HMGCS2	4	0.97845	0.97852	0.999999	18532	0	0.65957	0.021552	0.068357	0.931447	1252	4	0.65957
C11orf80	5	0.92006	0.92263	0.999999	17397	1	0.84049	0.02157	0.074057	0.943	1253	4	0.84049
MRAP2	3	0.97841	0.97855	0.999999	18531	0	0.64621	0.021587	0.055484	0.916446	1254	3	0.64621
HLCS	3	0.83777	0.83779	0.999999	16090	0	0.73465	0.021589	0.055488	0.916446	1255	2	0.73465
SPPL2C	5	0.12968	0.2996	0.999999	4899	2	0.85522	0.021608	0.074153	0.943	1256	3	0.85522
FAM84B	3	0.97839	0.97853	0.999999	18530	0	1.0897	0.021613	0.055536	0.916446	1257	3	1.0897
KIAA0556	2	0.97838	0.97826	0.999999	18528	0	2.0831	0.021616	0.040058	0.908942	1258	2	2.0831
NRXN2	2	0.9758	0.97567	0.999999	18479	0	2.7209	0.021618	0.040066	0.908942	1259	2	2.7209
EFR3B	2	0.97838	0.97825	0.999999	18527	0	2.2123	0.02162	0.040069	0.908942	1260	2	2.2123
CEBPD	3	0.94761	0.94785	0.999999	17928	0	1.0429	0.021653	0.055643	0.916446	1261	3	1.0429
PIP4K2C	5	0.62623	0.76493	0.999999	13433	2	1.05	0.021695	0.07436	0.943	1262	3	1.05
SLC35G2	4	0.36101	0.52848	0.999999	9745	1	0.88089	0.021703	0.068816	0.933009	1263	3	0.88089
PTPN6	5	0.95781	0.95801	0.999999	18109	0	1.1877	0.021711	0.074413	0.943	1264	3	1.1877
CCDC178	5	0.0556	0.1563	0.985951	2607	2	1.1434	0.021729	0.074453	0.943	1265	3	1.1434
NHS	4	0.84425	0.85091	0.999999	16166	1	1.2953	0.021772	0.069017	0.933009	1266	3	1.2953
RND1	6	0.14809	0.34093	0.999999	5356	2	0.036214	0.021782	0.079548	0.943	1267	2	0.036214
KRTAP19-4	4	0.90231	0.90194	0.999999	17070	0	0.66907	0.021809	0.069118	0.933009	1268	2	0.66907
TEAD2	5	0.25128	0.45401	0.999999	7676	2	-0.066117	0.021811	0.074642	0.943	1269	2	-0.066117
ZNF615	4	0.74512	0.79015	0.999999	14899	1	1.4283	0.021816	0.069138	0.933009	1270	3	1.4283
PRR27	3	0.90575	0.90586	0.999999	17133	0	0.78641	0.021846	0.056098	0.916446	1271	2	0.78641
CAPZA1	3	0.78644	0.78796	0.999999	15384	1	1.4525	0.021853	0.056114	0.916446	1272	2	1.4525
OTUD6B	3	0.97814	0.97829	0.999999	18526	0	1.2926	0.02186	0.05613	0.916446	1273	3	1.2926
CD79B	2	0.97813	0.97801	0.999999	18525	0	1.1909	0.021871	0.040502	0.908942	1274	2	1.1909
ZNF668	2	0.93384	0.93368	0.999999	17650	0	2.7679	0.021876	0.040513	0.908942	1275	2	2.7679
CPD	4	0.97812	0.97819	0.999999	18524	0	0.46143	0.021884	0.069309	0.933616	1276	4	0.46143
ZNF582	4	0.93428	0.93413	0.999999	17657	0	0.39484	0.021924	0.069432	0.933948	1277	2	0.39484
DMP1	3	0.97807	0.97822	0.999999	18522	0	1.0302	0.021927	0.056301	0.916446	1278	3	1.0302
ERCC5	3	0.25523	0.38932	0.999999	7751	1	2.4497	0.021932	0.056315	0.916446	1279	2	2.4497
SH2D1A	6	0.37729	0.60627	0.999999	10061	2	0.96256	0.021979	0.080143	0.944031	1280	4	0.96256
NOTCH1	4	0.97799	0.97805	0.999999	18521	0	1.0526	0.022009	0.069674	0.93504	1281	4	1.0526
RRAGD	3	0.66286	0.69219	0.999999	13879	1	1.4363	0.022032	0.056556	0.916446	1282	2	1.4363
KCTD13	5	0.97794	0.97808	0.999999	18519	0	0.51324	0.022088	0.07538	0.943	1283	4	0.51324
PDE11A	4	0.88844	0.88823	0.999999	16850	1	0.27601	0.022113	0.069978	0.936659	1284	2	0.27601
TMEM208	6	0.56158	0.7557	0.999999	12647	2	0.48171	0.02212	0.08059	0.944031	1285	3	0.48171
SUZ12	3	0.61427	0.66133	0.999999	13291	1	0.07278	0.02214	0.056808	0.916446	1286	1	0.07278
TENM1	4	0.97785	0.97792	0.999999	18517	0	0.46647	0.022148	0.07008	0.936714	1287	4	0.46647
GPR141	4	0.47648	0.62976	0.999999	11470	2	-0.080731	0.022194	0.070218	0.93723	1288	1	-0.080731
FOXD4L5	4	0.9778	0.97787	0.999999	18516	0	1.3979	0.022201	0.070241	0.93723	1289	4	1.3979
TDRD3	3	0.97779	0.97793	0.999999	18515	0	0.82172	0.022213	0.056974	0.916446	1290	3	0.82172
PIFO	4	0.76012	0.79815	0.999999	15080	1	0.96417	0.022252	0.070401	0.93723	1291	2	0.96417
KRTAP5-10	3	0.88571	0.88579	0.999999	16807	0	0.24759	0.022262	0.05709	0.916446	1292	2	0.24759
DDX46	1	0.97773	0.97778	0.999999	18514	0	3.6182	0.022271	0.022213	0.882428	1293	1	3.6182
ARHGAP9	6	0.95025	0.95274	0.999999	17973	1	0.22727	0.022277	0.0811	0.944522	1294	3	0.22727
WDR66	4	0.9777	0.97776	0.999999	18513	0	0.50455	0.022299	0.070529	0.93723	1295	4	0.50455
SFMBT2	4	0.97768	0.97774	0.999999	18512	0	0.60957	0.022322	0.070595	0.93723	1296	4	0.60957
GLT1D1	2	0.90381	0.90353	0.999999	17087	0	2.2206	0.022351	0.041403	0.916446	1297	2	2.2206
C7	5	0.88932	0.90115	0.999999	16860	1	0.75381	0.022375	0.076101	0.943	1298	4	0.75381
CBLN1	1	0.97761	0.97767	0.999999	18509	0	3.2825	0.022388	0.022333	0.882428	1299	1	3.2825
CLEC4F	4	0.94457	0.94445	0.999999	17857	0	1.5704	0.022392	0.070801	0.93785	1300	3	1.5704
MAB21L3	4	0.97754	0.97759	0.999999	18507	0	0.7908	0.022465	0.071003	0.938818	1301	4	0.7908
MT4	3	0.9493	0.94953	0.999999	17946	0	1.0726	0.022475	0.05759	0.916446	1302	3	1.0726
PLEKHG6	5	0.015152	0.0575	0.935366	938	3	-0.26849	0.022485	0.076385	0.943	1303	2	-0.26849
MAP1S	3	0.52221	0.6091	0.999999	12094	1	1.076	0.022532	0.057712	0.916446	1304	2	1.076
C17orf77	2	0.97746	0.97732	0.999999	18506	0	2.2484	0.022542	0.041762	0.916446	1305	2	2.2484
THAP7	3	0.48108	0.58777	0.999999	11539	1	0.039048	0.022546	0.057747	0.916446	1306	1	0.039048
CRISP3	3	0.97741	0.97758	0.999999	18505	0	1.3038	0.022586	0.057843	0.916446	1307	3	1.3038
HP1BP3	3	0.95701	0.9573	0.999999	18094	0	1.8669	0.022606	0.057894	0.916446	1308	3	1.8669
C14orf79	4	0.97737	0.97742	0.999999	18504	0	1.2917	0.022634	0.071495	0.939791	1309	4	1.2917
HPS1	2	0.84961	0.84931	0.999999	16250	0	1.646	0.02265	0.041964	0.916446	1310	2	1.646
SULT2B1	4	0.057354	0.14656	0.985951	2666	2	0.60814	0.022653	0.071549	0.939853	1311	2	0.60814
ZNF114	4	0.42539	0.58485	0.999999	10735	1	0.85044	0.022672	0.071598	0.939854	1312	3	0.85044
GID8	5	0.98017	0.98031	0.999999	18571	0	0.57308	0.022694	0.076899	0.943	1313	4	0.57308
RC3H2	4	0.40878	0.57033	0.999999	10517	2	-0.33882	0.022734	0.071768	0.940631	1314	1	-0.33882
CTPS1	5	0.67457	0.80052	0.999999	14038	2	0.063497	0.022755	0.077053	0.943	1315	2	0.063497
MGARP	4	0.34432	0.51391	0.999999	9421	1	0.41378	0.022788	0.071924	0.940631	1316	3	0.41378
ZNF879	3	0.16496	0.28417	0.999999	5796	1	1.9626	0.022789	0.058363	0.920747	1317	2	1.9626
USP14	5	0.92432	0.92609	0.999999	17492	1	0.84528	0.022824	0.077235	0.943	1318	3	0.84528
VCP	4	0.52252	0.67027	0.999999	12102	2	-0.27699	0.022842	0.072085	0.940631	1319	1	-0.27699
IQUB	4	0.97056	0.97052	0.999999	18366	0	1.2775	0.022881	0.072195	0.940631	1320	4	1.2775
SEC22B	6	0.64676	0.79997	0.999999	13697	2	0.52244	0.022968	0.083216	0.949679	1321	4	0.52244
MAT2B	4	0.97702	0.97707	0.999999	18500	0	0.97866	0.022982	0.072482	0.940678	1322	4	0.97866
ALG1L2	4	0.96304	0.96298	0.999999	18203	0	1.8719	0.022988	0.0725	0.940678	1323	3	1.8719
SDCCAG8	4	0.023391	0.073671	0.957787	1308	2	-0.34674	0.023058	0.07269	0.942349	1324	1	-0.34674
CFHR4	6	0.08172	0.22546	0.999999	3556	3	0.16475	0.023113	0.083664	0.950936	1325	3	0.16475
ZMPSTE24	5	0.80869	0.86208	0.999999	15672	1	1.245	0.023118	0.078045	0.943	1326	3	1.245
KIF26B	4	0.62112	0.73543	0.999999	13375	1	0.52728	0.023186	0.073078	0.943	1327	3	0.52728
APOA1BP	2	0.97679	0.97665	0.999999	18497	0	1.0022	0.023211	0.04292	0.916446	1328	2	1.0022
STK36	3	0.97677	0.97696	0.999999	18496	0	1.2357	0.023234	0.059444	0.92772	1329	3	1.2357
VIPR2	3	0.97676	0.97695	0.999999	18495	0	0.75039	0.02324	0.059465	0.92772	1330	3	0.75039
SUSD3	5	0.40972	0.61831	0.999999	10532	1	0.88869	0.023257	0.078369	0.943	1331	4	0.88869
PPP2R5C	5	0.98352	0.98362	0.999999	18642	0	0.44869	0.023269	0.078408	0.943	1332	4	0.44869
ADAP2	5	0.82386	0.8682	0.999999	15911	1	0.46858	0.023292	0.078475	0.943	1333	3	0.46858
ITM2C	5	0.18179	0.36762	0.999999	6243	3	-0.22524	0.023352	0.078619	0.943	1334	2	-0.22524
MFSD3	4	0.95874	0.95871	0.999999	18129	0	0.77395	0.023377	0.073629	0.943	1335	3	0.77395
NET1	5	0.57725	0.73007	0.999999	12863	2	-0.10286	0.023429	0.078806	0.943	1336	2	-0.10286
TAF5L	2	0.97534	0.97523	0.999999	18470	0	2.9984	0.023437	0.043341	0.916446	1337	2	2.9984
LZIC	4	0.21017	0.39474	0.999999	6917	2	0.3385	0.023463	0.073858	0.943	1338	2	0.3385
TMEM121	4	0.24621	0.42921	0.999999	7594	2	-0.34372	0.023463	0.073858	0.943	1339	1	-0.34372
ALKBH5	3	0.97652	0.97671	0.999999	18494	0	0.8786	0.023476	0.059989	0.928318	1340	3	0.8786
OSM	3	0.97651	0.9767	0.999999	18493	0	0.97481	0.023493	0.060033	0.928318	1341	3	0.97481
UTY	5	0.39374	0.60806	0.999999	10311	2	0.5624	0.023496	0.078973	0.943	1342	3	0.5624
ITPRIP	5	0.62053	0.7609	0.999999	13369	1	0.53034	0.023563	0.079147	0.943	1343	3	0.53034
CD1D	4	0.9764	0.9764	0.999999	18491	0	0.64613	0.023598	0.074274	0.943	1344	4	0.64613
FUT2	2	0.098675	0.16823	0.988199	4049	1	0.79495	0.023613	0.043671	0.916446	1345	1	0.79495
CEPT1	5	0.86868	0.88932	0.999999	16533	1	0.96987	0.02362	0.079283	0.943	1346	4	0.96987
IPMK	1	0.97638	0.97645	0.999999	18489	0	3.5859	0.023624	0.023554	0.882428	1347	1	3.5859
TEX264	1	0.97638	0.97645	0.999999	18490	0	3.5859	0.023624	0.023554	0.882428	1348	1	3.5859
VAMP8	4	0.43547	0.59366	0.999999	10881	2	0.79456	0.023626	0.074352	0.943	1349	2	0.79456
PREPL	5	0.95449	0.95471	0.999999	18048	0	0.72568	0.023631	0.079306	0.943	1350	4	0.72568
COX7A1	4	0.81389	0.83002	0.999999	15750	1	1.2718	0.023681	0.074516	0.943	1351	3	1.2718
TRPA1	3	0.9763	0.97647	0.999999	18485	0	0.61771	0.0237	0.060553	0.930322	1352	3	0.61771
TK1	4	0.9763	0.9763	0.999999	18484	0	1.3104	0.023701	0.074578	0.943	1353	4	1.3104
SYT16	3	0.67174	0.6982	0.999999	13995	1	0.54455	0.023702	0.060559	0.930322	1354	2	0.54455
DNAJB6	6	0.43638	0.66075	0.999999	10895	1	1.0197	0.023755	0.085592	0.952025	1355	5	1.0197
ZNF628	4	0.97624	0.97624	0.999999	18483	0	0.31592	0.023764	0.074747	0.943	1356	4	0.31592
ZNF248	5	0.92172	0.92396	0.999999	17430	1	0.93185	0.023776	0.07967	0.943	1357	4	0.93185
SLC9A5	5	0.92857	0.92967	0.999999	17560	1	0.68689	0.023811	0.079759	0.943	1358	4	0.68689
GOLGA8J	3	0.72974	0.74054	0.999999	14734	1	0.35094	0.023823	0.060839	0.930668	1359	2	0.35094
OR5AP2	4	0.97617	0.97618	0.999999	18482	0	0.65724	0.023827	0.074911	0.943	1360	4	0.65724
DOK5	4	0.79705	0.81934	0.999999	15534	1	0.93195	0.023885	0.07509	0.943	1361	3	0.93195
SIGLEC11	2	0.88765	0.88728	0.999999	16840	0	2.3747	0.023912	0.044206	0.916446	1362	2	2.3747
SPRY4	4	0.66846	0.75437	0.999999	13959	1	0.5376	0.023948	0.075277	0.943	1363	2	0.5376
TMEM263	6	0.16438	0.3675	0.999999	5785	4	-0.28229	0.023978	0.086281	0.952025	1364	2	-0.28229
RFPL3	4	0.96485	0.96483	0.999999	18244	0	1.9558	0.023995	0.075408	0.943	1365	3	1.9558
NPTX2	5	0.2998	0.5122	0.999999	8598	2	0.95201	0.024002	0.080223	0.944031	1366	3	0.95201
IRF1	5	0.36592	0.58777	0.999999	9844	1	0.80909	0.024021	0.080267	0.944031	1367	4	0.80909
NAA38	3	0.04872	0.11724	0.98259	2365	1	1.065	0.024036	0.061353	0.930668	1368	2	1.065
REEP6	3	0.96747	0.96765	0.999999	18307	0	1.2308	0.024043	0.061368	0.930668	1369	3	1.2308
RABL3	3	0.97593	0.97611	0.999999	18480	0	0.88113	0.024072	0.061439	0.930668	1370	3	0.88113
VAV3	4	0.029674	0.091055	0.972919	1588	3	-0.80686	0.024083	0.075652	0.943	1371	1	-0.80686
USP17L29	3	0.69692	0.71589	0.999999	14335	1	0.18559	0.024127	0.061561	0.930668	1372	1	0.18559
PMS1	3	0.29138	0.43035	0.999999	8437	1	0.7032	0.024161	0.061638	0.930668	1373	2	0.7032
CEACAM20	4	0.46283	0.6177	0.999999	11254	1	1.5708	0.024191	0.075972	0.943	1374	3	1.5708
GALK1	4	0.97569	0.97566	0.999999	18478	0	0.37968	0.024307	0.076285	0.943	1375	4	0.37968
GNG13	4	0.97567	0.97563	0.999999	18477	0	0.85134	0.02433	0.076351	0.943	1376	4	0.85134
VPS26A	5	0.94049	0.94072	0.999999	17776	0	0.69782	0.024371	0.081177	0.944522	1377	3	0.69782
CCDC8	4	0.032576	0.09901	0.980078	1723	2	0.9389	0.024396	0.07653	0.943	1378	2	0.9389
ATP1B3	4	0.97555	0.97552	0.999999	18475	0	0.80445	0.024446	0.076664	0.943	1379	4	0.80445
PRDM1	5	0.1464	0.32193	0.999999	5321	1	0.31736	0.024463	0.081397	0.944807	1380	4	0.31736
PRM1	5	0.9495	0.94971	0.999999	17950	0	1.5633	0.024515	0.081536	0.944807	1381	4	1.5633
RAB22A	6	0.81445	0.89941	0.999999	15758	1	0.56975	0.024543	0.088034	0.952025	1382	4	0.56975
SPATA13	4	0.95617	0.95611	0.999999	18076	0	0.74043	0.024547	0.076939	0.943	1383	3	0.74043
ANKRD18B	5	0.26589	0.47175	0.999999	7959	2	1.4951	0.024573	0.081678	0.945157	1384	3	1.4951
TFF2	2	0.97543	0.97531	0.999999	18473	0	2.3169	0.024573	0.045364	0.916446	1385	2	2.3169
SSUH2	6	0.63089	0.79144	0.999999	13496	2	0.54173	0.024578	0.088137	0.952025	1386	4	0.54173
MEF2B	4	0.7956	0.81848	0.999999	15512	1	1.7329	0.024607	0.077119	0.943	1387	3	1.7329
CDV3	2	0.97535	0.97524	0.999999	18471	0	1.3961	0.02465	0.045489	0.916446	1388	2	1.3961
SRFBP1	5	0.66108	0.79049	0.999999	13856	1	1.1304	0.024695	0.081984	0.945225	1389	3	1.1304
INAFM2	5	0.36155	0.58291	0.999999	9759	2	0.13182	0.024708	0.082014	0.945225	1390	3	0.13182
STX6	5	0.97358	0.97367	0.999999	18427	0	0.72284	0.024747	0.082108	0.945225	1391	4	0.72284
TMEM209	4	0.18833	0.36212	0.999999	6435	3	-0.49523	0.024811	0.077695	0.943	1392	1	-0.49523
C11orf52	3	0.97518	0.97535	0.999999	18464	0	1.2554	0.024821	0.06322	0.930668	1393	3	1.2554
PARVG	4	0.97514	0.97511	0.999999	18462	0	0.39324	0.024863	0.07784	0.943	1394	4	0.39324
DEXI	5	0.41756	0.62327	0.999999	10641	1	0.82279	0.02491	0.082528	0.945953	1395	4	0.82279
KDM4B	6	0.90546	0.9282	0.999999	17121	1	0.53142	0.024921	0.089176	0.952025	1396	5	0.53142
FAM170A	4	0.22043	0.40722	0.999999	7112	2	0.44519	0.024945	0.078095	0.943	1397	2	0.44519
ONECUT3	4	0.97505	0.97502	0.999999	18461	0	0.71192	0.024949	0.078109	0.943	1398	4	0.71192
WAC	3	0.46588	0.58021	0.999999	11308	1	1.8271	0.024963	0.063566	0.930668	1399	2	1.8271
PDCL3	4	0.97502	0.97499	0.999999	18459	0	1.6978	0.024983	0.078202	0.943	1400	4	1.6978
CPNE8	2	0.93283	0.93265	0.999999	17636	0	2.3363	0.025024	0.046139	0.916446	1401	2	2.3363
CORO2A	4	0.97492	0.9749	0.999999	18458	0	1.0941	0.025083	0.078482	0.943	1402	4	1.0941
ZNF18	4	0.4353	0.59352	0.999999	10878	2	0.17667	0.025129	0.078618	0.943	1403	2	0.17667
SCGB3A1	4	0.97486	0.97483	0.999999	18457	0	0.77544	0.025139	0.078643	0.943	1404	4	0.77544
PDAP1	3	0.91713	0.91722	0.999999	17346	0	1.7288	0.025146	0.063999	0.930668	1405	2	1.7288
TSNAX	3	0.19298	0.3174	0.999999	6536	1	1.9293	0.025153	0.06402	0.930668	1406	2	1.9293
TRAPPC3	1	0.97482	0.97487	0.999999	18456	0	3.5509	0.025175	0.025096	0.882428	1407	1	3.5509
TBC1D17	4	0.97481	0.97478	0.999999	18455	0	1.4635	0.025187	0.078779	0.943	1408	4	1.4635
EIF3J	3	0.91789	0.918	0.999999	17355	0	1.8692	0.02521	0.064163	0.930668	1409	2	1.8692
XRCC6	4	0.90544	0.90514	0.999999	17118	0	1.0357	0.025215	0.078849	0.943	1410	3	1.0357
C8orf46	4	0.43296	0.59154	0.999999	10840	2	1.1377	0.025215	0.078849	0.943	1411	2	1.1377
SCD5	4	0.95097	0.95088	0.999999	17977	0	1.2758	0.02525	0.078949	0.943	1412	3	1.2758
HSD17B12	3	0.97472	0.97488	0.999999	18454	0	1.4026	0.025276	0.064322	0.930668	1413	3	1.4026
CNPY1	4	0.97472	0.97468	0.999999	18453	0	1.4878	0.025281	0.079037	0.943	1414	4	1.4878
B3GNT2	3	0.97472	0.97487	0.999999	18452	0	1.8024	0.025283	0.06434	0.930668	1415	3	1.8024
RP2	6	0.87995	0.91832	0.999999	16715	1	0.66955	0.025308	0.090328	0.952025	1416	5	0.66955
CASR	3	0.67719	0.70194	0.999999	14071	1	0.99447	0.025322	0.064425	0.930668	1417	2	0.99447
HLA-DQB1	6	0.44173	0.66564	0.999999	10976	3	0.22952	0.025345	0.090439	0.952025	1418	3	0.22952
LENG8	4	0.70594	0.77094	0.999999	14447	1	1.337	0.025351	0.079233	0.943	1419	3	1.337
ERLIN1	3	0.97464	0.9748	0.999999	18450	0	0.66534	0.025358	0.064509	0.930668	1420	3	0.66534
HTR3C	4	0.97464	0.9746	0.999999	18449	0	1.1891	0.025365	0.079272	0.943	1421	4	1.1891
OR5H1	4	0.97462	0.97458	0.999999	18446	0	1.2598	0.025382	0.079311	0.943	1422	4	1.2598
FGF3	3	0.022871	0.058572	0.936264	1284	1	0.12034	0.025424	0.06466	0.930668	1423	2	0.12034
NMU	5	0.34019	0.55887	0.999999	9355	2	0.68438	0.025448	0.083876	0.950936	1424	3	0.68438
KIF1B	4	0.97455	0.97452	0.999999	18444	0	0.92814	0.025449	0.079496	0.943	1425	4	0.92814
NOBOX	5	0.59571	0.74314	0.999999	13079	1	0.47759	0.025459	0.083901	0.950936	1426	3	0.47759
BEX5	4	0.51204	0.66093	0.999999	11964	1	0.84343	0.025469	0.079551	0.943	1427	2	0.84343
ZNF296	5	0.11992	0.28648	0.999999	4640	2	0.068832	0.025509	0.08405	0.950936	1428	2	0.068832
RBM48	2	0.97448	0.97439	0.999999	18443	0	0.97639	0.025525	0.047043	0.916446	1429	2	0.97639
MDC1	2	0.97447	0.97437	0.999999	18442	0	1.1657	0.025534	0.047059	0.916446	1430	2	1.1657
LILRB4	3	0.95406	0.9544	0.999999	18039	0	2.0114	0.025539	0.064939	0.930668	1431	3	2.0114
TRIM26	3	0.78582	0.78738	0.999999	15376	1	1.0477	0.025586	0.065051	0.930668	1432	2	1.0477
RALYL	4	0.97441	0.97437	0.999999	18441	0	0.5036	0.025593	0.079879	0.943828	1433	4	0.5036
NUP107	5	0.2217	0.41758	0.999999	7135	3	-1.3502	0.025646	0.084387	0.950936	1434	2	-1.3502
RABGGTB	2	0.91234	0.91215	0.999999	17249	0	2.6276	0.025674	0.047309	0.916446	1435	2	2.6276
ALG6	3	0.86061	0.86064	0.999999	16413	0	0.97565	0.025687	0.06528	0.930668	1436	2	0.97565
SMARCAL1	3	0.26184	0.39685	0.999999	7883	1	2.2948	0.025707	0.065323	0.930668	1437	2	2.2948
TNFRSF10B	5	0.19259	0.38137	0.999999	6528	3	-1.1871	0.02572	0.084588	0.950936	1438	2	-1.1871
BUB1	2	0.97426	0.97416	0.999999	18440	0	1.6139	0.02574	0.047414	0.916446	1439	2	1.6139
XAB2	4	0.81871	0.83314	0.999999	15832	1	1.4665	0.025753	0.080339	0.944031	1440	2	1.4665
CDC42EP2	4	0.42345	0.58315	0.999999	10707	2	-0.30117	0.025754	0.08034	0.944031	1441	2	-0.30117
TCN1	6	0.24896	0.48379	0.999999	7635	1	0.52229	0.025775	0.091737	0.952025	1442	5	0.52229
IFT81	4	0.97049	0.97045	0.999999	18362	0	0.63914	0.025783	0.080411	0.944031	1443	4	0.63914
FAM46C	6	0.30162	0.53459	0.999999	8640	3	0.16872	0.025793	0.091799	0.952025	1444	3	0.16872
DRAXIN	4	0.61115	0.73158	0.999999	13252	1	0.80944	0.025813	0.08051	0.944031	1445	3	0.80944
GTF2E2	3	0.89086	0.89094	0.999999	16888	0	0.42795	0.025829	0.065599	0.930668	1446	2	0.42795
GRK7	6	0.094081	0.24801	0.999999	3929	2	0.44098	0.025901	0.092123	0.952032	1447	4	0.44098
NCF4	4	0.91711	0.9169	0.999999	17345	0	1.3702	0.025931	0.080851	0.944522	1448	3	1.3702
RALA	3	0.93743	0.93763	0.999999	17715	0	1.6087	0.025964	0.065918	0.930668	1449	3	1.6087
SUGT1	1	0.97403	0.97411	0.999999	18438	0	3.5316	0.025972	0.02589	0.892005	1450	1	3.5316
OR7D4	5	0.92389	0.92572	0.999999	17481	1	1.4502	0.025994	0.085235	0.952025	1451	4	1.4502
TSGA10	4	0.75425	0.79502	0.999999	15014	1	1.007	0.025997	0.081028	0.944522	1452	3	1.007
ID3	4	0.974	0.97394	0.999999	18437	0	0.61771	0.025999	0.08103	0.944522	1453	4	0.61771
ST3GAL6	4	0.24488	0.42807	0.999999	7566	1	0.6035	0.026023	0.081089	0.944522	1454	2	0.6035
KNSTRN	4	0.51134	0.6603	0.999999	11957	1	1.0823	0.026038	0.081127	0.944522	1455	2	1.0823
SUSD2	3	0.97396	0.9741	0.999999	18436	0	0.74937	0.02604	0.066086	0.930668	1456	3	0.74937
KIAA1407	3	0.67774	0.70231	0.999999	14075	1	1.5825	0.026064	0.066146	0.930668	1457	2	1.5825
KIF23	3	0.37266	0.52123	0.999999	9971	1	2.0464	0.026111	0.066276	0.930668	1458	2	2.0464
ROBO1	3	0.87584	0.87596	0.999999	16639	0	0.011592	0.026112	0.066278	0.930668	1459	1	0.011592
ZNF404	4	0.97389	0.97383	0.999999	18435	0	0.3848	0.026113	0.081319	0.944807	1460	4	0.3848
BEND7	4	0.97386	0.9738	0.999999	18434	0	0.36892	0.026142	0.081388	0.944807	1461	4	0.36892
RNF217	4	0.41869	0.57899	0.999999	10656	2	0.44411	0.026157	0.08144	0.944807	1462	2	0.44411
FDX1L	4	0.97384	0.97378	0.999999	18433	0	1.4326	0.026165	0.081462	0.944807	1463	4	1.4326
KCNT1	2	0.97381	0.9737	0.999999	18432	0	2.2115	0.026192	0.048193	0.916446	1464	2	2.2115
CDC25A	4	0.9738	0.97375	0.999999	18431	0	2.0359	0.026199	0.081549	0.944807	1465	4	2.0359
FRRS1L	5	0.060574	0.16747	0.987647	2783	1	0.5866	0.026234	0.085863	0.952025	1466	3	0.5866
TMOD1	3	0.83123	0.83124	0.999999	16010	0	2.7312	0.026258	0.066602	0.930668	1467	2	2.7312
SSTR2	6	0.18883	0.40607	0.999999	6442	1	0.48917	0.026262	0.093184	0.952032	1468	5	0.48917
SPATA33	5	0.86326	0.88643	0.999999	16454	1	0.9547	0.026271	0.085952	0.952025	1469	4	0.9547
SLC22A1	3	0.72836	0.73947	0.999999	14714	1	1.327	0.026294	0.066695	0.930668	1470	2	1.327
HOXC12	4	0.62748	0.73787	0.999999	13450	1	1.216	0.026315	0.08189	0.945225	1471	3	1.216
TP53INP1	3	0.97367	0.9738	0.999999	18429	0	0.6942	0.02633	0.066774	0.930668	1472	3	0.6942
EME1	6	0.79868	0.89017	0.999999	15554	2	1.4526	0.026395	0.093591	0.952032	1473	4	1.4526
MBD3L1	3	0.95436	0.95467	0.999999	18045	0	1.115	0.026409	0.066967	0.930668	1474	3	1.115
C19orf48	4	0.95319	0.95307	0.999999	18026	0	0.83047	0.026424	0.082181	0.945225	1475	3	0.83047
EIF4ENIF1	3	0.83344	0.83344	0.999999	16040	0	-0.073784	0.026436	0.067038	0.930668	1476	1	-0.073784
SPPL2B	5	0.3472	0.56674	0.999999	9471	2	1.8027	0.026456	0.086431	0.952025	1477	3	1.8027
SELK	1	0.97351	0.97359	0.999999	18426	0	1.9478	0.026494	0.026436	0.896267	1478	1	1.9478
SOX6	2	0.092825	0.15913	0.986566	3896	1	1.4588	0.026501	0.048749	0.916446	1479	1	1.4588
MANEA	5	0.39328	0.60777	0.999999	10308	1	1.0517	0.026505	0.08656	0.952025	1480	4	1.0517
THPO	4	0.97348	0.97343	0.999999	18425	0	0.56129	0.026519	0.082412	0.945953	1481	4	0.56129
KRTAP5-11	6	0.96561	0.96581	0.999999	18267	1	0.9505	0.02656	0.094081	0.952032	1482	4	0.9505
SULF2	4	0.56059	0.70451	0.999999	12624	1	0.66875	0.02656	0.082538	0.945953	1483	3	0.66875
DMBX1	4	0.00035695	0.001319	0.598185	41	2	0.40591	0.026588	0.082621	0.946295	1484	2	0.40591
INTS9	4	0.86623	0.86839	0.999999	16497	1	1.7238	0.026613	0.082691	0.946324	1485	3	1.7238
ZNF254	3	0.96845	0.96864	0.999999	18326	0	1.2325	0.026638	0.06752	0.930668	1486	3	1.2325
ADAM33	4	0.48861	0.64039	0.999999	11655	1	0.79403	0.026669	0.082843	0.947128	1487	3	0.79403
TMEM176B	5	0.16195	0.34234	0.999999	5718	1	0.21796	0.026675	0.087004	0.952025	1488	4	0.21796
KRTAP13-3	3	0.54329	0.62038	0.999999	12367	1	0.82488	0.026844	0.067985	0.931447	1489	2	0.82488
P3H2	5	0.26049	0.46516	0.999999	7861	2	0.43213	0.026859	0.087488	0.952025	1490	3	0.43213
ADRB1	4	0.87329	0.87438	0.999999	16601	1	0.70339	0.026862	0.083378	0.950391	1491	3	0.70339
HLA-B	3	0.9636	0.96382	0.999999	18216	0	2.0066	0.026931	0.068197	0.931447	1492	3	2.0066
DYRK3	4	0.23916	0.42322	0.999999	7459	2	0.52587	0.026933	0.08357	0.950936	1493	2	0.52587
RNF138	5	0.98217	0.98228	0.999999	18613	0	1.0811	0.026942	0.087694	0.952025	1494	4	1.0811
SUPT20HL1	2	0.97306	0.97294	0.999999	18416	0	1.9938	0.026944	0.049563	0.916446	1495	2	1.9938
NDUFAB1	3	0.92186	0.92195	0.999999	17434	0	0.73213	0.026962	0.068268	0.931447	1496	3	0.73213
NOB1	3	0.97302	0.97316	0.999999	18414	0	1.7144	0.026977	0.068304	0.931447	1497	3	1.7144
FAM76A	2	0.97299	0.97288	0.999999	18413	0	2.0178	0.027007	0.049663	0.916446	1498	2	2.0178
SEC14L4	5	0.079746	0.20924	0.994733	3486	2	-0.22862	0.027061	0.088005	0.952025	1499	1	-0.22862
GABBR2	2	0.35111	0.40672	0.999999	9551	1	1.1827	0.02707	0.049765	0.916446	1500	1	1.1827
NBL1	4	0.16588	0.32787	0.999999	5824	2	0.33871	0.027073	0.083935	0.950936	1501	2	0.33871
NUP214	3	0.97292	0.97305	0.999999	18412	0	2.1238	0.027077	0.068536	0.931565	1502	3	2.1238
SYCP3	4	0.18611	0.35882	0.999999	6365	1	1.1536	0.027123	0.084075	0.950936	1503	3	1.1536
GATA2	4	0.058765	0.14912	0.985951	2723	2	0.24111	0.027183	0.084257	0.950936	1504	2	0.24111
CCL26	3	0.24542	0.37798	0.999999	7580	2	-0.36336	0.027224	0.068879	0.933009	1505	1	-0.36336
SSTR4	4	0.97277	0.97274	0.999999	18409	0	0.66135	0.027226	0.084378	0.950936	1506	4	0.66135
INSR	4	0.11283	0.243	0.999999	4453	1	1.7037	0.027264	0.084483	0.950936	1507	3	1.7037
ARMT1	4	0.34872	0.5177	0.999999	9501	1	1.4539	0.027293	0.084558	0.950936	1508	3	1.4539
OR3A3	3	0.9727	0.97285	0.999999	18406	0	0.67424	0.027304	0.069061	0.933009	1509	3	0.67424
CX3CL1	4	0.68928	0.76345	0.999999	14225	1	-0.062546	0.027315	0.084604	0.950936	1510	1	-0.062546
SCYL3	3	0.47582	0.58518	0.999999	11458	1	0.72621	0.027326	0.069113	0.933009	1511	2	0.72621
SRPK1	2	0.97265	0.97254	0.999999	18405	0	1.8426	0.027351	0.050281	0.916446	1512	2	1.8426
JAKMIP1	5	0.94548	0.94572	0.999999	17881	0	0.9047	0.02736	0.08874	0.952025	1513	4	0.9047
CDKN2A	3	0.7673	0.7712	0.999999	15185	1	0.70513	0.027366	0.069215	0.933009	1514	2	0.70513
MT3	2	0.97262	0.97251	0.999999	18404	0	2.1561	0.027378	0.050335	0.916446	1515	2	2.1561
C17orf47	4	0.97255	0.97252	0.999999	18403	0	0.979	0.027447	0.08498	0.952025	1516	4	0.979
SSR1	4	0.46874	0.6229	0.999999	11358	2	0.22426	0.027476	0.085061	0.952025	1517	2	0.22426
ATXN7	5	0.55393	0.71388	0.999999	12527	2	1.9725	0.02754	0.089182	0.952025	1518	3	1.9725
HIBADH	6	0.92603	0.93788	0.999999	17517	1	0.59413	0.027541	0.097076	0.953634	1519	4	0.59413
SNF8	1	0.97246	0.97255	0.999999	18401	0	3.4973	0.027544	0.02747	0.900387	1520	1	3.4973
PPP1R36	4	0.93089	0.93064	0.999999	17598	0	0.68095	0.027633	0.085502	0.952025	1521	3	0.68095
RGPD5	4	0.94585	0.94577	0.999999	17892	0	0.58303	0.027664	0.085583	0.952025	1522	3	0.58303
KCNN3	3	0.97231	0.97247	0.999999	18399	0	0.36933	0.027687	0.06995	0.936659	1523	3	0.36933
ENPP1	6	0.85994	0.91175	0.999999	16402	1	0.67134	0.027698	0.097519	0.953634	1524	5	0.67134
IER5L	4	0.97222	0.97219	0.999999	18398	0	0.57951	0.027782	0.085893	0.952025	1525	4	0.57951
CSDE1	5	0.94657	0.94682	0.999999	17908	0	0.91358	0.027793	0.089794	0.952025	1526	4	0.91358
UVRAG	4	0.12442	0.26201	0.999999	4754	1	0.80251	0.027799	0.085935	0.952025	1527	3	0.80251
SLC39A3	4	0.47607	0.62939	0.999999	11462	1	0.12251	0.027799	0.085935	0.952025	1528	2	0.12251
PDPK1	5	0.30303	0.51595	0.999999	8661	3	-0.65725	0.027867	0.089978	0.952025	1529	2	-0.65725
HRASLS	2	0.92223	0.92198	0.999999	17442	0	1.7828	0.027882	0.051188	0.916446	1530	2	1.7828
BRF2	3	0.64207	0.67872	0.999999	13628	1	2.5711	0.027892	0.070429	0.93723	1531	2	2.5711
NAE1	5	0.43125	0.63209	0.999999	10810	2	1.3049	0.027934	0.090147	0.952025	1532	3	1.3049
RAPGEFL1	4	0.94268	0.94258	0.999999	17829	0	1.398	0.027959	0.08638	0.952025	1533	3	1.398
NDUFB4	3	0.12073	0.23128	0.999999	4657	2	-0.50976	0.027972	0.070611	0.93723	1534	1	-0.50976
SLC26A4	5	0.32062	0.53636	0.999999	8978	3	-0.27275	0.02802	0.090357	0.952025	1535	2	-0.27275
CXorf65	2	0.58054	0.58662	0.999999	12898	1	1.4403	0.028045	0.051485	0.916446	1536	1	1.4403
ALOXE3	5	0.46559	0.6543	0.999999	11300	2	0.73752	0.028046	0.090423	0.952025	1537	3	0.73752
CTH	3	0.90201	0.90209	0.999999	17062	0	0.45955	0.028053	0.070805	0.93785	1538	2	0.45955
OR6C4	4	0.079193	0.18561	0.990054	3464	3	-0.53025	0.028175	0.08695	0.952025	1539	1	-0.53025
RHCE	5	0.6014	0.74718	0.999999	13142	1	0.38505	0.028191	0.0908	0.952025	1540	4	0.38505
RBM10	4	0.05904	0.14962	0.985951	2741	3	-0.56999	0.028229	0.08707	0.952025	1541	1	-0.56999
COBL	4	0.97176	0.97173	0.999999	18391	0	0.40115	0.028241	0.087107	0.952025	1542	4	0.40115
CDX2	3	0.91436	0.91446	0.999999	17284	0	0.57119	0.028296	0.071367	0.939414	1543	2	0.57119
KHNYN	3	0.96256	0.96279	0.999999	18188	0	1.3025	0.028296	0.071367	0.939414	1544	3	1.3025
RASGRP1	4	0.96737	0.96732	0.999999	18303	0	1.3339	0.028319	0.087328	0.952025	1545	4	1.3339
PROCR	5	0.39932	0.6116	0.999999	10402	2	0.8048	0.028388	0.091277	0.952025	1546	3	0.8048
PCBP1	5	0.97341	0.97349	0.999999	18424	0	2.0735	0.028447	0.091432	0.952025	1547	4	2.0735
S100A10	4	0.81432	0.83029	0.999999	15755	1	0.13214	0.028471	0.087763	0.952025	1548	1	0.13214
ZFP36L1	3	0.76757	0.77144	0.999999	15190	1	0.969	0.028488	0.071843	0.940631	1549	2	0.969
MUC13	4	0.67095	0.75543	0.999999	13988	1	1.1657	0.028535	0.08794	0.952025	1550	3	1.1657
CDC42SE2	4	0.97146	0.97145	0.999999	18390	0	0.59235	0.028541	0.087957	0.952025	1551	4	0.59235
RELN	3	0.83193	0.83191	0.999999	16021	0	0.95654	0.028608	0.072113	0.940631	1552	2	0.95654
PPM1E	2	0.97139	0.97126	0.999999	18388	0	2.3021	0.028609	0.052493	0.916446	1553	2	2.3021
GTF3C3	1	0.97138	0.97147	0.999999	18387	0	2.7538	0.028622	0.028527	0.900387	1554	1	2.7538
DEFB123	3	0.97137	0.97153	0.999999	18386	0	1.6202	0.028629	0.072167	0.940631	1555	3	1.6202
JMY	5	0.31055	0.52468	0.999999	8802	2	-0.25008	0.028638	0.091898	0.952025	1556	2	-0.25008
TENM3	6	0.25207	0.48683	0.999999	7693	1	0.9464	0.028648	0.10035	0.956615	1557	4	0.9464
RNPEPL1	6	0.95441	0.95595	0.999999	18046	1	0.76587	0.028649	0.10036	0.956615	1558	4	0.76587
PABPN1	4	0.1414	0.28949	0.999999	5193	1	1.6128	0.028679	0.088348	0.952025	1559	3	1.6128
FMO2	5	0.31341	0.52809	0.999999	8856	3	-0.14581	0.028683	0.092008	0.952025	1560	2	-0.14581
PRKX	4	0.97129	0.97128	0.999999	18385	0	1.1358	0.028705	0.088418	0.952025	1561	4	1.1358
CTSD	4	0.28229	0.46021	0.999999	8251	1	0.76706	0.028712	0.088439	0.952025	1562	2	0.76706
CSH1	3	0.97128	0.97145	0.999999	18384	0	1.0829	0.028716	0.072367	0.940631	1563	3	1.0829
SPTBN5	1	0.97128	0.97139	0.999999	18383	0	1.2498	0.028718	0.028618	0.900387	1564	1	1.2498
FAM212B	3	0.33338	0.47764	0.999999	9226	1	1.1863	0.02872	0.072385	0.940631	1565	2	1.1863
APOBR	6	0.74484	0.85607	0.999999	14895	2	0.17265	0.028772	0.10074	0.956615	1566	3	0.17265
PCGF2	4	0.97119	0.97115	0.999999	18382	0	1.1082	0.028815	0.088726	0.952025	1567	4	1.1082
BICC1	4	0.97119	0.97115	0.999999	18381	0	0.69087	0.028815	0.088726	0.952025	1568	4	0.69087
MOGS	6	0.17941	0.39144	0.999999	6174	2	0.73158	0.028852	0.10099	0.956615	1569	4	0.73158
C22orf39	3	0.97113	0.97128	0.999999	18380	0	0.79277	0.028872	0.072728	0.942349	1570	3	0.79277
SNX14	4	0.61769	0.7341	0.999999	13324	1	0.33626	0.028901	0.088944	0.952025	1571	3	0.33626
CRNKL1	5	0.83252	0.87186	0.999999	16030	1	0.88381	0.028915	0.092583	0.952032	1572	4	0.88381
PHC3	4	0.96865	0.96861	0.999999	18331	0	1.2156	0.028918	0.088999	0.952025	1573	4	1.2156
TRIM60	5	0.48086	0.66432	0.999999	11533	1	0.72218	0.028925	0.092608	0.952032	1574	4	0.72218
ECHDC1	2	0.97106	0.97092	0.999999	18379	0	1.0943	0.028945	0.053086	0.916446	1575	2	1.0943
TAF9B	6	0.99209	0.99208	0.999999	18848	0	0.47277	0.028962	0.10128	0.956615	1576	5	0.47277
TNNI1	4	0.97103	0.97101	0.999999	18378	0	0.76285	0.028967	0.089132	0.952025	1577	4	0.76285
SRD5A2	4	0.53679	0.68308	0.999999	12280	1	0.66071	0.028968	0.089135	0.952025	1578	2	0.66071
CCDC117	3	0.3064	0.44748	0.999999	8726	2	-0.60881	0.029023	0.073084	0.943	1579	1	-0.60881
ZNF589	4	0.47776	0.63085	0.999999	11485	2	0.076802	0.029035	0.089318	0.952025	1580	2	0.076802
ASPM	2	0.97092	0.97079	0.999999	18376	0	1.3517	0.02908	0.053345	0.916446	1581	2	1.3517
PDE4D	4	0.030252	0.092631	0.972919	1622	2	-0.37903	0.029081	0.089449	0.952025	1582	2	-0.37903
KCNQ4	4	0.94061	0.94052	0.999999	17778	0	0.725	0.029102	0.089507	0.952025	1583	3	0.725
DPYS	3	0.97087	0.97101	0.999999	18374	0	1.1378	0.029133	0.073348	0.943	1584	3	1.1378
AAMP	1	0.97083	0.97097	0.999999	18372	0	3.5114	0.029171	0.029107	0.900387	1585	1	3.5114
ANKRD26	4	0.97081	0.97077	0.999999	18371	0	0.66083	0.029191	0.089755	0.952025	1586	4	0.66083
B4GALNT4	4	0.97077	0.97073	0.999999	18369	0	0.80883	0.029234	0.089877	0.952025	1587	4	0.80883
RBMXL1	3	0.29279	0.4319	0.999999	8460	1	1.0111	0.02924	0.073586	0.943	1588	2	1.0111
CT83	4	0.78578	0.81259	0.999999	15374	1	0.066596	0.02925	0.08992	0.952025	1589	2	0.066596
DEFA1B	4	0.97072	0.97068	0.999999	18368	0	0.75474	0.029277	0.089985	0.952025	1590	4	0.75474
PFDN4	2	0.29539	0.36829	0.999999	8504	1	0.837	0.029317	0.05374	0.916446	1591	1	0.837
LTB4R2	5	0.89482	0.90465	0.999999	16965	1	1.2077	0.02933	0.093575	0.952032	1592	4	1.2077
TUBA8	5	0.83293	0.87204	0.999999	16037	1	0.83429	0.029334	0.093587	0.952032	1593	4	0.83429
SPAG7	5	0.96174	0.96192	0.999999	18177	0	1.3518	0.029342	0.093604	0.952032	1594	4	1.3518
ZNF436	3	0.91601	0.91606	0.999999	17321	0	0.58488	0.029346	0.073841	0.943	1595	2	0.58488
DPYSL2	5	0.48372	0.66625	0.999999	11573	2	0.44712	0.029353	0.093633	0.952032	1596	3	0.44712
OR2T3	4	0.31796	0.49094	0.999999	8934	1	1.2242	0.029358	0.090211	0.952025	1597	3	1.2242
CELF3	4	0.97056	0.9705	0.999999	18365	0	0.66324	0.029444	0.090421	0.952025	1598	4	0.66324
WDR37	3	0.57432	0.63762	0.999999	12823	1	0.63623	0.029467	0.074117	0.943	1599	2	0.63623
MPZ	4	0.29069	0.46743	0.999999	8422	2	0.55453	0.02958	0.0908	0.952025	1600	2	0.55453
TXNDC16	3	0.76643	0.77044	0.999999	15172	1	2.6247	0.029597	0.074416	0.943	1601	2	2.6247
FGFBP3	4	0.57028	0.71316	0.999999	12776	2	1.4155	0.029654	0.090997	0.952025	1602	2	1.4155
BACE2	5	0.16089	0.34094	0.999999	5694	3	-0.47414	0.029677	0.094425	0.952832	1603	2	-0.47414
ANKRD17	6	0.11534	0.28564	0.999999	4531	3	-0.12538	0.029696	0.10341	0.959853	1604	2	-0.12538
NDUFA10	4	0.29748	0.47318	0.999999	8553	2	-0.95424	0.029733	0.09122	0.952025	1605	2	-0.95424
LOC728485	1	0.97025	0.97041	0.999999	18358	0	3.1356	0.029748	0.029682	0.900387	1606	1	3.1356
KCNA5	3	0.43587	0.56567	0.999999	10886	1	1.0197	0.029757	0.074794	0.943	1607	2	1.0197
NWD1	4	0.42212	0.582	0.999999	10690	1	1.1316	0.029764	0.091294	0.952025	1608	3	1.1316
LIN28A	4	0.35676	0.52471	0.999999	9655	2	0.13534	0.029769	0.091318	0.952025	1609	2	0.13534
RPIA	2	0.52336	0.53796	0.999999	12115	1	0.82241	0.029804	0.05461	0.916446	1610	1	0.82241
PC	5	0.77552	0.8498	0.999999	15262	1	1.427	0.029811	0.09476	0.952917	1611	3	1.427
ATG4C	4	0.97019	0.97014	0.999999	18357	0	0.69318	0.029813	0.091441	0.952025	1612	4	0.69318
CROT	4	0.32117	0.49367	0.999999	8989	2	0.36266	0.029852	0.091534	0.952025	1613	2	0.36266
CLEC4M	4	0.97009	0.97006	0.999999	18355	0	0.33291	0.029907	0.09169	0.952025	1614	4	0.33291
FRMD1	4	0.77018	0.80371	0.999999	15220	1	0.61734	0.029914	0.091706	0.952025	1615	3	0.61734
PCYT2	4	0.95679	0.95672	0.999999	18086	0	1.0499	0.029948	0.091784	0.952025	1616	3	1.0499
DRG2	5	0.57803	0.7306	0.999999	12871	1	0.71566	0.029967	0.095149	0.953338	1617	4	0.71566
TAS2R42	4	0.33942	0.50961	0.999999	9347	2	0.67542	0.029968	0.091844	0.952025	1618	2	0.67542
ZNF583	4	0.97003	0.96999	0.999999	18354	0	0.62483	0.029971	0.091851	0.952025	1619	4	0.62483
MRPL19	3	0.97003	0.97019	0.999999	18353	0	1.0417	0.029972	0.075252	0.943	1620	3	1.0417
CPT2	4	0.64167	0.74344	0.999999	13623	1	1.2618	0.029978	0.09187	0.952025	1621	3	1.2618
RALGDS	3	0.92649	0.92661	0.999999	17530	0	0.75679	0.029992	0.075299	0.943	1622	3	0.75679
TLX2	3	0.42362	0.55992	0.999999	10712	1	0.60797	0.030032	0.07539	0.943	1623	2	0.60797
PHACTR2	4	0.81069	0.82793	0.999999	15709	1	0.69553	0.030054	0.092075	0.952032	1624	3	0.69553
ADCY1	3	0.73469	0.74437	0.999999	14791	1	1.7722	0.030062	0.075477	0.943	1625	2	1.7722
MORN5	3	0.94593	0.94613	0.999999	17895	0	0.52332	0.030073	0.075499	0.943	1626	3	0.52332
IER3IP1	5	0.8594	0.88443	0.999999	16393	1	1.2728	0.030084	0.095435	0.953338	1627	4	1.2728
RAB6B	3	0.031041	0.077698	0.961688	1661	2	-0.34131	0.030113	0.07559	0.943	1628	1	-0.34131
CERS1	3	0.96989	0.97006	0.999999	18351	0	0.85454	0.030115	0.075592	0.943	1629	3	0.85454
ZNF566	4	0.87176	0.87308	0.999999	16581	1	0.75269	0.030125	0.092271	0.952032	1630	3	0.75269
GRM3	3	0.08983	0.19388	0.991303	3796	1	1.2919	0.030154	0.075681	0.943	1631	2	1.2919
DEFB135	4	0.52194	0.66977	0.999999	12087	2	-0.044599	0.030163	0.09237	0.952032	1632	2	-0.044599
C20orf196	3	0.96983	0.96999	0.999999	18350	0	0.58981	0.030175	0.075737	0.943	1633	3	0.58981
FAM195B	2	0.28354	0.36023	0.999999	8282	1	1.2745	0.030182	0.055243	0.916446	1634	1	1.2745
SLC22A25	4	0.96981	0.96977	0.999999	18349	0	0.37979	0.030189	0.092454	0.952032	1635	4	0.37979
CHAT	4	0.62001	0.735	0.999999	13364	1	0.83097	0.030212	0.092527	0.952032	1636	3	0.83097
RRAS	3	0.87709	0.87717	0.999999	16656	0	1.2573	0.030216	0.075834	0.943	1637	2	1.2573
DEFB125	4	0.42264	0.58244	0.999999	10698	2	0.033915	0.030273	0.092677	0.952032	1638	2	0.033915
PRPF3	5	0.14512	0.32023	0.999999	5277	3	-0.37866	0.03028	0.09594	0.953634	1639	2	-0.37866
SLC35E2B	6	0.46022	0.68239	0.999999	11220	1	0.8246	0.030296	0.10519	0.961117	1640	4	0.8246
CCR7	3	0.66517	0.69377	0.999999	13905	1	2.5917	0.03032	0.076048	0.943	1641	2	2.5917
LOC101927322	3	0.96966	0.96983	0.999999	18348	0	1.2755	0.030343	0.076105	0.943	1642	3	1.2755
CNOT6	3	0.91203	0.91213	0.999999	17247	0	1.289	0.030355	0.076132	0.943	1643	2	1.289
CHORDC1	4	0.81732	0.83224	0.999999	15806	1	1.7331	0.030368	0.092943	0.952032	1644	3	1.7331
SAMD15	4	0.46358	0.61839	0.999999	11264	2	0.42735	0.030404	0.093045	0.952032	1645	2	0.42735
PITX1	4	0.089855	0.20412	0.994261	3799	3	-1.6648	0.030404	0.093045	0.952032	1646	1	-1.6648
VPS11	3	0.83777	0.83779	0.999999	16084	0	0.44979	0.030497	0.076439	0.943	1647	2	0.44979
EPC1	3	0.71781	0.73129	0.999999	14589	1	1.1009	0.030531	0.076517	0.943	1648	2	1.1009
NLRX1	4	0.046165	0.12603	0.98259	2287	1	0.6132	0.030538	0.093402	0.952032	1649	3	0.6132
NIPAL2	4	0.96943	0.9694	0.999999	18347	0	0.94334	0.030569	0.093475	0.952032	1650	4	0.94334
ARHGEF6	6	0.86762	0.91421	0.999999	16522	1	0.89858	0.030583	0.10603	0.961117	1651	5	0.89858
TLE6	4	0.57139	0.71416	0.999999	12787	2	0.24301	0.030592	0.09354	0.952032	1652	2	0.24301
GPR45	3	0.92427	0.92435	0.999999	17490	0	0.92236	0.030647	0.076793	0.943	1653	3	0.92236
NPW	3	0.84354	0.84358	0.999999	16156	0	1.7023	0.030655	0.076811	0.943	1654	2	1.7023
RBP2	3	0.9455	0.94571	0.999999	17884	0	1.4812	0.030686	0.076892	0.943	1655	3	1.4812
CD302	3	0.92261	0.92272	0.999999	17455	0	1.4726	0.030701	0.076921	0.943	1656	3	1.4726
ZDHHC22	4	0.96927	0.96922	0.999999	18344	0	0.52616	0.030725	0.093912	0.952032	1657	4	0.52616
SCRN1	5	0.96525	0.96544	0.999999	18255	0	0.38086	0.030727	0.09706	0.953634	1658	4	0.38086
KCNIP3	5	0.982	0.98213	0.999999	18609	0	1.8668	0.030741	0.09709	0.953634	1659	4	1.8668
C3AR1	3	0.96925	0.96945	0.999999	18343	0	0.70289	0.030749	0.07703	0.943	1660	3	0.70289
LRRC46	4	0.64739	0.7457	0.999999	13706	1	0.73572	0.030802	0.094112	0.952032	1661	3	0.73572
DLX3	5	0.93171	0.93244	0.999999	17614	1	1.0778	0.030805	0.097246	0.953634	1662	4	1.0778
SCT	4	0.0066848	0.023045	0.883037	469	2	-0.044416	0.030813	0.094141	0.952032	1663	2	-0.044416
PARP11	3	0.92223	0.92231	0.999999	17443	0	1.2365	0.030817	0.077186	0.943	1664	3	1.2365
GRK6	4	0.77463	0.80618	0.999999	15257	1	0.73184	0.03086	0.094291	0.952762	1665	3	0.73184
COA4	6	0.97561	0.97558	0.999999	18476	0	1.2069	0.030861	0.10684	0.961117	1666	4	1.2069
CDYL	2	0.96911	0.96904	0.999999	18341	0	1.9524	0.030892	0.056467	0.916446	1667	2	1.9524
ANGPT2	3	0.89942	0.89955	0.999999	17024	0	1.8473	0.030911	0.0774	0.943	1668	2	1.8473
B3GALT2	4	0.63961	0.74259	0.999999	13601	1	1.2662	0.030914	0.094446	0.952832	1669	2	1.2662
OR8G2	2	0.96908	0.96902	0.999999	18340	0	1.1113	0.030921	0.056509	0.916446	1670	2	1.1113
FNDC8	4	0.12712	0.26636	0.999999	4818	2	0.57504	0.03094	0.094518	0.952832	1671	2	0.57504
CSN3	3	0.91663	0.91668	0.999999	17332	0	0.94512	0.030949	0.077494	0.943	1672	2	0.94512
OLIG1	3	0.3504	0.49649	0.999999	9535	1	1.0569	0.031011	0.07763	0.943	1673	2	1.0569
CMTR2	5	0.36835	0.59042	0.999999	9888	2	0.45544	0.031017	0.097793	0.953798	1674	3	0.45544
CEP83	3	0.90859	0.90868	0.999999	17178	0	1.681	0.031027	0.077665	0.943	1675	2	1.681
KRTAP13-2	4	0.5105	0.65956	0.999999	11943	1	1.1561	0.031036	0.094795	0.952917	1676	3	1.1561
P2RY2	5	0.3981	0.61081	0.999999	10384	2	1.1703	0.031041	0.097852	0.953798	1677	3	1.1703
SLC1A4	3	0.96896	0.96916	0.999999	18338	0	0.4071	0.031041	0.077698	0.943	1678	3	0.4071
CDHR2	2	0.69974	0.69945	0.999999	14371	0	1.8546	0.031048	0.056717	0.916446	1679	1	1.8546
DBH	6	0.35407	0.58437	0.999999	9605	2	0.74438	0.031049	0.1074	0.961117	1680	4	0.74438
KCNK9	4	0.44443	0.60149	0.999999	11015	1	1.4053	0.031068	0.094886	0.953218	1681	3	1.4053
C22orf46	2	0.96891	0.96884	0.999999	18337	0	1.5075	0.031085	0.056784	0.916446	1682	2	1.5075
CTCFL	3	0.96884	0.96903	0.999999	18335	0	0.39875	0.031163	0.077987	0.943	1683	3	0.39875
H2AFB2	4	0.89564	0.89531	0.999999	16973	0	0.8521	0.031189	0.095247	0.953338	1684	3	0.8521
TMEM35	3	0.93771	0.9379	0.999999	17720	0	0.36184	0.031202	0.078077	0.943	1685	3	0.36184
PCDHA6	4	0.44093	0.59847	0.999999	10967	1	0.60742	0.031207	0.095289	0.953338	1686	2	0.60742
SMR3A	2	0.96876	0.96868	0.999999	18334	0	1.91	0.03124	0.057043	0.916446	1687	2	1.91
IRGC	4	0.72986	0.78243	0.999999	14736	1	0.39797	0.03126	0.095446	0.953338	1688	2	0.39797
MAD2L1BP	4	0.96874	0.9687	0.999999	18333	0	1.0262	0.031261	0.095449	0.953338	1689	4	1.0262
SMPD2	4	0.96865	0.96861	0.999999	18330	0	1.1701	0.031355	0.095719	0.953634	1690	4	1.1701
ATAD3A	4	0.66531	0.75304	0.999999	13906	1	1.2858	0.031405	0.095844	0.953634	1691	2	1.2858
RER1	5	0.74498	0.83971	0.999999	14896	1	0.15839	0.031419	0.098771	0.954652	1692	2	0.15839
FBXO46	3	0.96858	0.96877	0.999999	18329	0	0.6268	0.031421	0.07854	0.943	1693	3	0.6268
ACTBL2	3	0.96853	0.96873	0.999999	18328	0	0.56822	0.031466	0.078653	0.943	1694	3	0.56822
SCAMP3	6	0.85406	0.90998	0.999999	16314	1	0.49206	0.031468	0.10863	0.96354	1695	5	0.49206
ALDH1A2	3	0.020638	0.053162	0.931388	1192	1	1.2382	0.031479	0.078684	0.943	1696	2	1.2382
CREG2	4	0.96846	0.96842	0.999999	18327	0	0.37304	0.03154	0.096227	0.953634	1697	4	0.37304
PDGFRB	5	0.64456	0.77834	0.999999	13659	1	0.7365	0.031649	0.099339	0.956096	1698	3	0.7365
VLDLR	6	0.062603	0.18959	0.990956	2848	2	0.60749	0.031697	0.10932	0.96354	1699	4	0.60749
FAM171B	4	0.21401	0.40046	0.999999	6998	2	0.64669	0.031711	0.096662	0.953634	1700	2	0.64669
ABI3	3	0.92285	0.92297	0.999999	17458	0	1.6267	0.031727	0.079266	0.943	1701	3	1.6267
GLIPR1L2	5	0.2149	0.40919	0.999999	7018	2	0.93045	0.031753	0.099596	0.956615	1702	3	0.93045
KNTC1	3	0.96554	0.96572	0.999999	18265	0	2.5711	0.031805	0.079432	0.943	1703	3	2.5711
C15orf38-AP3S2	3	0.96435	0.96456	0.999999	18236	0	1.3299	0.031805	0.079432	0.943	1704	3	1.3299
SEC13	4	0.96818	0.96812	0.999999	18322	0	1.7086	0.031824	0.096967	0.953634	1705	4	1.7086
C21orf33	5	0.8709	0.89051	0.999999	16572	1	1.4634	0.031825	0.099792	0.956615	1706	4	1.4634
CTXN1	3	0.32141	0.46428	0.999999	8994	2	-0.14521	0.031888	0.079614	0.943	1707	1	-0.14521
PARL	3	0.48458	0.58954	0.999999	11587	1	1.1465	0.031928	0.079716	0.943	1708	2	1.1465
WTH3DI	3	0.96806	0.96825	0.999999	18319	0	1.1485	0.031937	0.079731	0.943	1709	3	1.1485
ZC3H7B	4	0.81282	0.82934	0.999999	15739	1	0.51798	0.031986	0.097385	0.953634	1710	3	0.51798
SNX32	4	0.69331	0.76524	0.999999	14285	1	0.925	0.031991	0.097397	0.953634	1711	3	0.925
CNOT6L	4	0.46777	0.62205	0.999999	11341	1	0.50849	0.032013	0.097457	0.953634	1712	2	0.50849
NT5M	4	0.8089	0.82679	0.999999	15677	1	0.6521	0.032024	0.097486	0.953634	1713	2	0.6521
KDM5C	4	0.96796	0.96793	0.999999	18317	0	0.84647	0.032042	0.097531	0.953634	1714	4	0.84647
KLK1	4	0.96796	0.96793	0.999999	18318	0	0.30966	0.032042	0.097531	0.953634	1715	4	0.30966
IGFLR1	3	0.45356	0.57412	0.999999	11127	1	0.30248	0.032049	0.080005	0.944031	1716	2	0.30248
EMD	5	0.31789	0.5333	0.999999	8931	2	0.72427	0.032053	0.10037	0.956615	1717	3	0.72427
CLEC1A	4	0.058555	0.14873	0.985951	2714	3	-1.4331	0.032147	0.097809	0.953798	1718	1	-1.4331
SLC6A12	3	0.96784	0.96802	0.999999	18316	0	0.71775	0.032161	0.080254	0.944031	1719	3	0.71775
SYT8	4	0.13363	0.277	0.999999	5004	1	0.8439	0.032191	0.09794	0.953798	1720	3	0.8439
ERLEC1	3	0.36627	0.51417	0.999999	9856	1	1.8038	0.032227	0.080414	0.944031	1721	2	1.8038
THSD7A	3	0.70783	0.72388	0.999999	14470	1	1.4055	0.032282	0.08054	0.944031	1722	2	1.4055
PLAG1	5	0.89353	0.9038	0.999999	16933	1	0.97566	0.032288	0.10095	0.956615	1723	4	0.97566
KAZN	3	0.96771	0.96789	0.999999	18313	0	0.95139	0.03229	0.080558	0.944031	1724	3	0.95139
HBA1	2	0.96769	0.9676	0.999999	18312	0	2.327	0.032308	0.058934	0.924675	1725	2	2.327
PSMD14	4	0.85327	0.85783	0.999999	16304	1	0.77571	0.032308	0.098268	0.954012	1726	2	0.77571
NUP62	2	0.96767	0.96757	0.999999	18311	0	1.9531	0.032332	0.058979	0.924675	1727	2	1.9531
FMNL2	4	0.29064	0.46739	0.999999	8421	2	-0.79121	0.032361	0.098412	0.954012	1728	1	-0.79121
RBM14-RBM4	3	0.96764	0.96781	0.999999	18310	0	1.5903	0.032361	0.080706	0.944522	1729	3	1.5903
WDR26	3	0.77616	0.77881	0.999999	15267	1	1.4188	0.032372	0.080742	0.944522	1730	2	1.4188
CHEK2	4	0.29305	0.46942	0.999999	8463	2	0.20396	0.032415	0.098565	0.954012	1731	2	0.20396
PDILT	4	0.54339	0.689	0.999999	12370	1	1.0346	0.032432	0.098607	0.954012	1732	3	1.0346
RBP5	4	0.86617	0.86834	0.999999	16494	1	0.48078	0.032435	0.098611	0.954012	1733	2	0.48078
VPS29	5	0.98383	0.98393	0.999999	18648	0	1.056	0.032477	0.10141	0.956615	1734	4	1.056
SGK2	4	0.9675	0.96746	0.999999	18309	0	0.89444	0.032496	0.098788	0.954652	1735	4	0.89444
KERA	4	0.5649	0.70837	0.999999	12692	1	0.73106	0.032538	0.098899	0.955124	1736	3	0.73106
ECT2L	3	0.14211	0.25696	0.999999	5206	1	1.0703	0.032552	0.08115	0.944522	1737	2	1.0703
PRAMEF2	5	0.34908	0.56881	0.999999	9513	2	0.0047294	0.032555	0.10164	0.956615	1738	2	0.0047294
BPIFB3	5	0.17575	0.35993	0.999999	6076	1	0.80946	0.032622	0.1018	0.956615	1739	4	0.80946
TMPRSS11D	4	0.96731	0.96726	0.999999	18302	0	1.4003	0.032694	0.09932	0.956096	1740	4	1.4003
USP46	6	0.31877	0.55101	0.999999	8947	3	-0.58369	0.032708	0.11224	0.965876	1741	2	-0.58369
TRABD	2	0.96726	0.96717	0.999999	18300	0	2.0446	0.032738	0.059685	0.92772	1742	2	2.0446
OR10P1	2	0.83509	0.83475	0.999999	16058	0	2.1217	0.032777	0.05975	0.92772	1743	2	2.1217
ATP8A1	3	0.91841	0.91851	0.999999	17366	0	1.5075	0.032783	0.08166	0.945157	1744	2	1.5075
G6PC3	6	0.382	0.61064	0.999999	10151	3	-0.76015	0.032785	0.11247	0.965876	1745	2	-0.76015
F3	6	0.14988	0.34388	0.999999	5390	1	0.90336	0.032807	0.11254	0.965876	1746	5	0.90336
SPATA31C2	3	0.22822	0.35809	0.999999	7250	2	-0.29073	0.032855	0.08182	0.945225	1747	1	-0.29073
MTMR2	6	0.46217	0.68415	0.999999	11246	3	0.32225	0.032861	0.11271	0.965876	1748	3	0.32225
INO80C	4	0.96714	0.96709	0.999999	18299	0	0.67449	0.032863	0.099755	0.956615	1749	4	0.67449
SUV420H2	3	0.96713	0.96733	0.999999	18298	0	1.122	0.03287	0.081851	0.945225	1750	3	1.122
SRC	4	0.02845	0.087715	0.967749	1535	3	-1.1479	0.032897	0.099864	0.956615	1751	1	-1.1479
LAPTM4B	3	0.65895	0.68965	0.999999	13833	1	0.15237	0.032916	0.081949	0.945225	1752	2	0.15237
ZER1	4	0.095282	0.21342	0.998273	3959	1	0.63524	0.032951	0.10002	0.956615	1753	3	0.63524
PGBD4	4	0.96703	0.96699	0.999999	18297	0	1.0109	0.032969	0.10007	0.956615	1754	4	1.0109
GSTM5	4	0.13806	0.2842	0.999999	5097	1	1.5571	0.032993	0.10014	0.956615	1755	3	1.5571
NDST2	4	0.967	0.96695	0.999999	18296	0	0.95461	0.033003	0.10017	0.956615	1756	4	0.95461
TSNARE1	3	0.96699	0.96719	0.999999	18294	0	0.68113	0.033014	0.082168	0.945225	1757	3	0.68113
CCDC54	4	0.96696	0.96692	0.999999	18293	0	0.30069	0.033041	0.10027	0.956615	1758	4	0.30069
CYSLTR2	6	0.89918	0.9256	0.999999	17018	1	0.64006	0.033073	0.11336	0.966029	1759	5	0.64006
KIAA0196	2	0.96691	0.96682	0.999999	18291	0	2.1102	0.033087	0.060284	0.930322	1760	2	2.1102
UBE2J1	5	0.027665	0.089782	0.972919	1500	2	0.4788	0.033124	0.10311	0.959824	1761	3	0.4788
RNF19B	4	0.96431	0.9643	0.999999	18234	0	0.44922	0.033165	0.1006	0.956615	1762	3	0.44922
APPL1	6	0.14132	0.32974	0.999999	5187	3	0.40924	0.033167	0.11362	0.966425	1763	3	0.40924
ZC3H14	3	0.1855	0.30857	0.999999	6349	1	0.75179	0.033177	0.082542	0.945953	1764	2	0.75179
JAM2	5	0.054057	0.15269	0.985951	2553	2	0.31092	0.033179	0.10324	0.959824	1765	3	0.31092
HOOK3	5	0.12984	0.29983	0.999999	4902	3	-0.47067	0.033207	0.1033	0.959824	1766	2	-0.47067
PLIN3	4	0.5644	0.70792	0.999999	12683	1	0.84781	0.03321	0.10073	0.956615	1767	3	0.84781
CA8	4	0.86555	0.86782	0.999999	16483	1	1.5056	0.03321	0.10073	0.956615	1768	3	1.5056
TGM6	4	0.068444	0.16655	0.987555	3066	1	-0.03563	0.033218	0.10075	0.956615	1769	1	-0.03563
ZNF550	6	0.3261	0.55803	0.999999	9086	2	0.37802	0.033242	0.11383	0.96704	1770	3	0.37802
RRP36	3	0.28105	0.41871	0.999999	8225	1	0.7869	0.033258	0.082723	0.946324	1771	2	0.7869
PCSK6	5	0.58861	0.73807	0.999999	12993	2	0.82898	0.033297	0.10352	0.960425	1772	3	0.82898
LHX2	4	0.9667	0.96667	0.999999	18286	0	0.37125	0.033297	0.10098	0.956615	1773	4	0.37125
TMEM62	4	0.94747	0.94742	0.999999	17926	0	0.748	0.033315	0.10102	0.956615	1774	3	0.748
CDK3	4	0.42568	0.5851	0.999999	10742	2	-0.040395	0.033326	0.10105	0.956615	1775	2	-0.040395
PKP4	5	0.47736	0.66201	0.999999	11481	2	-0.036112	0.033358	0.10365	0.960808	1776	2	-0.036112
BTN2A1	2	0.66193	0.66174	0.999999	13864	1	1.4844	0.033425	0.060885	0.930668	1777	1	1.4844
NUCB2	4	0.34524	0.51471	0.999999	9438	1	0.21908	0.033433	0.10134	0.956615	1778	2	0.21908
LIN9	2	0.96655	0.96646	0.999999	18284	0	1.4764	0.033448	0.060922	0.930668	1779	2	1.4764
EIF1AD	4	0.96654	0.9665	0.999999	18283	0	0.96803	0.033456	0.10141	0.956615	1780	4	0.96803
IPO5	4	0.12174	0.25759	0.999999	4678	1	0.77954	0.033475	0.10147	0.956615	1781	3	0.77954
TUBB4A	2	0.96649	0.96641	0.999999	18280	0	1.8382	0.033508	0.061022	0.930668	1782	2	1.8382
OR2A14	4	0.15948	0.31789	0.999999	5660	1	0.68968	0.033525	0.10159	0.956615	1783	3	0.68968
PIWIL3	5	0.94518	0.94541	0.999999	17875	0	0.55244	0.033525	0.10407	0.961117	1784	4	0.55244
NOTO	2	0.96644	0.96635	0.999999	18278	0	1.8923	0.033558	0.061104	0.930668	1785	2	1.8923
CDCP2	4	0.11138	0.24056	0.999999	4420	2	-0.007812	0.033608	0.10182	0.956615	1786	2	-0.007812
RABGEF1	4	0.93614	0.93602	0.999999	17692	0	1.0132	0.0337	0.102	0.957476	1787	3	1.0132
OR10J5	3	0.68595	0.70806	0.999999	14182	1	-0.26093	0.033701	0.083723	0.950936	1788	1	-0.26093
DHRS7B	5	0.56828	0.72383	0.999999	12744	1	1.0832	0.033712	0.1045	0.961117	1789	3	1.0832
METTL2B	3	0.56204	0.63067	0.999999	12652	1	1.1751	0.033729	0.083791	0.950936	1790	2	1.1751
SPANXA1	2	0.96624	0.96615	0.999999	18276	0	1.9142	0.033762	0.061441	0.930668	1791	2	1.9142
MAP6	4	0.90567	0.90537	0.999999	17128	0	0.79569	0.033765	0.10211	0.958116	1792	3	0.79569
SFT2D3	5	0.73757	0.83739	0.999999	14821	1	0.59308	0.033804	0.10471	0.961117	1793	4	0.59308
GTPBP2	3	0.19447	0.31912	0.999999	6575	2	-0.60643	0.033862	0.08409	0.950936	1794	1	-0.60643
CLIP2	4	0.78322	0.81113	0.999999	15342	1	1.5735	0.033884	0.10233	0.959141	1795	3	1.5735
FHL1	2	0.96611	0.96603	0.999999	18275	0	0.93158	0.033886	0.061646	0.930668	1796	2	0.93158
CBX7	3	0.91507	0.91515	0.999999	17299	0	1.376	0.033899	0.084173	0.950936	1797	2	1.376
SLC18A2	4	0.94469	0.94457	0.999999	17862	0	1.6237	0.033934	0.10245	0.959141	1798	3	1.6237
IZUMO1R	4	0.582	0.7209	0.999999	12911	1	0.73093	0.03394	0.10246	0.959141	1799	3	0.73093
MSX1	3	0.23294	0.36359	0.999999	7351	1	0.18559	0.033942	0.08427	0.950936	1800	1	0.18559
SHB	5	0.24835	0.45055	0.999999	7623	3	-0.33771	0.033959	0.10508	0.961117	1801	2	-0.33771
LGALS7	2	0.96604	0.96595	0.999999	18273	0	1.0877	0.033962	0.061776	0.930668	1802	2	1.0877
KIAA2018	3	0.70835	0.72425	0.999999	14482	1	2.2884	0.033983	0.084362	0.950936	1803	2	2.2884
NUTM2B	4	0.92492	0.92471	0.999999	17499	0	1.0501	0.033984	0.10253	0.959141	1804	3	1.0501
C8orf44-SGK3	2	0.52287	0.53757	0.999999	12108	1	1.6918	0.034019	0.061885	0.930668	1805	1	1.6918
SMUG1	3	0.21936	0.34794	0.999999	7100	2	-0.1593	0.034023	0.084463	0.950936	1806	1	-0.1593
UBC	4	0.29623	0.47208	0.999999	8518	2	0.46264	0.034039	0.10266	0.959141	1807	2	0.46264
GFM2	5	0.95351	0.95372	0.999999	18030	0	1.0891	0.034066	0.10534	0.961117	1808	4	1.0891
GABRG2	4	0.29602	0.47191	0.999999	8517	1	0.51896	0.034073	0.10273	0.959141	1809	3	0.51896
TNFSF12-TNFSF13	2	0.52232	0.53711	0.999999	12096	1	0.94748	0.034073	0.061994	0.930668	1810	1	0.94748
SLC12A1	3	0.58588	0.6443	0.999999	12954	1	1.3378	0.034102	0.084624	0.950936	1811	2	1.3378
MRPL46	4	0.92109	0.92089	0.999999	17419	0	1.2039	0.034102	0.10279	0.959244	1812	2	1.2039
ACBD7	6	0.44395	0.66762	0.999999	11006	3	-0.10345	0.034147	0.11645	0.969667	1813	2	-0.10345
NDUFS1	4	0.89621	0.8959	0.999999	16979	0	0.15308	0.034182	0.10296	0.959824	1814	1	0.15308
DOCK6	2	0.9658	0.96572	0.999999	18270	0	1.391	0.0342	0.062218	0.930668	1815	2	1.391
LILRA2	2	0.8521	0.85181	0.999999	16284	0	2.0337	0.034221	0.062254	0.930668	1816	2	2.0337
NT5C3A	5	0.83115	0.87128	0.999999	16007	1	0.66912	0.034233	0.10574	0.961117	1817	4	0.66912
FOLR2	4	0.48765	0.63953	0.999999	11642	1	1.1599	0.034235	0.10305	0.959824	1818	3	1.1599
OR6C6	3	0.78359	0.78539	0.999999	15346	1	0.9052	0.034248	0.084949	0.952025	1819	2	0.9052
FBXO25	6	0.9768	0.97679	0.999999	18498	0	0.41946	0.034267	0.11679	0.969667	1820	4	0.41946
GMPR	3	0.96569	0.96587	0.999999	18269	0	1.1927	0.034307	0.08508	0.952025	1821	3	1.1927
GTF2IRD2B	4	0.36021	0.52779	0.999999	9724	2	1.1649	0.034323	0.10322	0.959824	1822	2	1.1649
EYA4	4	0.30593	0.48047	0.999999	8717	1	0.14399	0.034342	0.10326	0.959824	1823	2	0.14399
TPP1	4	0.22793	0.4136	0.999999	7243	2	0.14071	0.034407	0.10339	0.959853	1824	2	0.14071
U2SURP	3	0.96558	0.96577	0.999999	18266	0	1.2626	0.034416	0.085334	0.952025	1825	3	1.2626
CR1	3	0.58534	0.64398	0.999999	12951	1	1.434	0.034427	0.085361	0.952025	1826	2	1.434
CCDC47	2	0.96539	0.96532	0.999999	18259	0	1.9256	0.034608	0.062886	0.930668	1827	2	1.9256
LURAP1L	2	0.96539	0.96532	0.999999	18260	0	1.5885	0.034608	0.062886	0.930668	1828	2	1.5885
TPPP	3	0.96537	0.96556	0.999999	18257	0	0.8632	0.03463	0.085816	0.952025	1829	3	0.8632
SIRT5	3	0.92101	0.92107	0.999999	17417	0	1.1772	0.034639	0.085842	0.952025	1830	2	1.1772
CD177	1	0.9653	0.96556	0.999999	18256	0	1.913	0.034705	0.034633	0.9024	1831	1	1.913
VAPA	3	0.75903	0.76422	0.999999	15070	1	0.16702	0.034707	0.085988	0.952025	1832	1	0.16702
GAB4	4	0.10427	0.22858	0.999999	4199	1	1.198	0.034731	0.10397	0.961117	1833	3	1.198
PRSS23	3	0.693	0.71305	0.999999	14282	1	1.0813	0.034787	0.08617	0.952025	1834	2	1.0813
PCOLCE2	4	0.85301	0.85763	0.999999	16299	1	0.7668	0.034809	0.10411	0.961117	1835	3	0.7668
LRCH4	3	0.96517	0.96536	0.999999	18254	0	0.81915	0.034827	0.086269	0.952025	1836	3	0.81915
LAMP2	3	0.64783	0.68241	0.999999	13711	1	0.74809	0.034848	0.086318	0.952025	1837	2	0.74809
MADD	3	0.96514	0.96533	0.999999	18253	0	0.6143	0.034858	0.086345	0.952025	1838	3	0.6143
CCDC74B	5	0.9259	0.92738	0.999999	17514	1	0.058728	0.03486	0.10726	0.961117	1839	2	0.058728
LHX3	5	0.5199	0.69053	0.999999	12066	1	0.41082	0.034869	0.10728	0.961117	1840	4	0.41082
CSF1	5	0.25606	0.45974	0.999999	7771	1	0.94932	0.034872	0.10729	0.961117	1841	4	0.94932
FAT4	4	0.26291	0.44355	0.999999	7903	1	0.74253	0.034873	0.10425	0.961117	1842	3	0.74253
KCNE5	5	0.76562	0.84638	0.999999	15161	1	0.87312	0.034925	0.10742	0.961117	1843	3	0.87312
SAE1	5	0.95174	0.95195	0.999999	17997	0	0.54735	0.03496	0.10749	0.961117	1844	3	0.54735
ACSM4	5	0.48883	0.66965	0.999999	11662	1	0.79813	0.034998	0.10757	0.961117	1845	4	0.79813
C1orf50	4	0.66096	0.75123	0.999999	13854	1	0.73751	0.03502	0.10452	0.961117	1846	3	0.73751
TCTN1	5	0.25421	0.4575	0.999999	7724	3	-0.21685	0.035027	0.10764	0.961117	1847	1	-0.21685
PIK3R2	4	0.35826	0.52608	0.999999	9677	2	0.25728	0.035034	0.10455	0.961117	1848	2	0.25728
TMC3	3	0.63298	0.67292	0.999999	13524	1	0.31021	0.035109	0.086925	0.952025	1849	2	0.31021
COMMD10	4	0.93492	0.93478	0.999999	17668	0	0.37854	0.035145	0.10477	0.961117	1850	2	0.37854
SPATA31D3	4	0.51998	0.66801	0.999999	12067	1	1.4285	0.03515	0.10478	0.961117	1851	3	1.4285
OR4S1	5	0.77701	0.8503	0.999999	15281	1	0.73607	0.035175	0.10801	0.961926	1852	4	0.73607
GPX4	3	0.96481	0.965	0.999999	18243	0	1.5597	0.035193	0.087133	0.952025	1853	3	1.5597
IFI16	2	0.9648	0.96472	0.999999	18242	0	1.9448	0.035198	0.063923	0.930668	1854	2	1.9448
C11orf44	4	0.37638	0.54188	0.999999	10041	1	0.64195	0.035198	0.10487	0.961117	1855	3	0.64195
OR4K13	5	0.26569	0.4715	0.999999	7954	3	-0.5099	0.035227	0.10814	0.962007	1856	1	-0.5099
SPATA2	4	0.96325	0.9632	0.999999	18208	0	1.1403	0.035298	0.10507	0.961117	1857	3	1.1403
GCK	4	0.72932	0.78218	0.999999	14726	1	0.40996	0.035305	0.10508	0.961117	1858	3	0.40996
SGTB	4	0.96052	0.96045	0.999999	18161	0	1.47	0.035311	0.10509	0.961117	1859	3	1.47
PLSCR2	3	0.96459	0.96479	0.999999	18240	0	0.58202	0.03541	0.087618	0.952025	1860	3	0.58202
TICAM1	5	0.96677	0.96694	0.999999	18287	0	0.89321	0.035417	0.10859	0.96354	1861	4	0.89321
MARS2	5	0.90946	0.9146	0.999999	17198	1	0.68802	0.035461	0.1087	0.96354	1862	3	0.68802
TAS2R30	4	0.61713	0.73388	0.999999	13318	1	0.549	0.035462	0.10538	0.961117	1863	2	0.549
TTK	4	0.53571	0.68207	0.999999	12264	2	0.79243	0.035541	0.10552	0.961117	1864	2	0.79243
DUOX2	3	0.96446	0.96466	0.999999	18238	0	0.62701	0.035543	0.087901	0.952025	1865	3	0.62701
CCDC63	6	0.26478	0.4991	0.999999	7938	2	-0.036746	0.035583	0.12064	0.970197	1866	2	-0.036746
DUSP12	3	0.86626	0.86628	0.999999	16498	0	0.58232	0.035592	0.08802	0.952025	1867	2	0.58232
HMCN1	4	0.91357	0.91336	0.999999	17276	0	0.94444	0.035602	0.10563	0.961117	1868	3	0.94444
APOA4	3	0.79014	0.79135	0.999999	15430	1	1.6869	0.035618	0.088092	0.952025	1869	2	1.6869
VMO1	3	0.96437	0.96458	0.999999	18237	0	0.64621	0.035633	0.088123	0.952025	1870	3	0.64621
FAM57A	5	0.36075	0.582	0.999999	9736	1	0.97262	0.035656	0.10917	0.96354	1871	4	0.97262
UBA2	3	0.9074	0.9075	0.999999	17162	0	2.5251	0.035672	0.088215	0.952025	1872	2	2.5251
GPR162	2	0.96432	0.96427	0.999999	18235	0	2.1235	0.035684	0.06477	0.930668	1873	2	2.1235
CACNG3	5	0.42892	0.63058	0.999999	10786	1	1.0734	0.035694	0.10928	0.96354	1874	3	1.0734
TPT1	1	0.96425	0.96449	0.999999	18231	0	3.3389	0.035748	0.035676	0.9024	1875	1	3.3389
CNTFR	3	0.96025	0.96053	0.999999	18155	0	1.3927	0.035751	0.088369	0.952025	1876	3	1.3927
CLRN2	4	0.80379	0.82355	0.999999	15608	1	1.6369	0.035777	0.10596	0.961117	1877	3	1.6369
PET117	4	0.7253	0.78017	0.999999	14676	1	0.66407	0.035786	0.10597	0.961117	1878	2	0.66407
INAFM1	3	0.9642	0.96442	0.999999	18230	0	0.52658	0.035802	0.088486	0.952025	1879	3	0.52658
PTRH1	3	0.91101	0.9111	0.999999	17213	0	1.0957	0.035809	0.088496	0.952025	1880	2	1.0957
PLEKHA5	5	0.95174	0.95195	0.999999	18001	0	0.88718	0.035852	0.10967	0.96354	1881	4	0.88718
ZBTB7C	3	0.7152	0.72932	0.999999	14565	1	0.28009	0.035893	0.088698	0.952025	1882	2	0.28009
SEMA3F	6	0.19422	0.41447	0.999999	6566	2	0.49426	0.035944	0.12168	0.970197	1883	4	0.49426
FNBP1	4	0.88728	0.88713	0.999999	16832	1	1.1253	0.035947	0.1063	0.961117	1884	3	1.1253
ATP6V0A1	4	0.56637	0.70972	0.999999	12716	2	0.28708	0.035949	0.1063	0.961117	1885	2	0.28708
CRBN	4	0.37526	0.54094	0.999999	10023	1	1.2609	0.036002	0.1064	0.961117	1886	3	1.2609
STRN	6	0.60835	0.7796	0.999999	13219	2	0.66048	0.036054	0.12195	0.970197	1887	4	0.66048
PLSCR1	2	0.96394	0.96391	0.999999	18228	0	1.3447	0.036058	0.065427	0.930668	1888	2	1.3447
LRRC25	4	0.658	0.75	0.999999	13824	1	0.86276	0.036063	0.10651	0.961117	1889	3	0.86276
DBNDD2	2	0.96393	0.9639	0.999999	18226	0	1.625	0.036074	0.065455	0.930668	1890	2	1.625
OR52N2	2	0.64504	0.64539	0.999999	13672	1	0.71828	0.036096	0.06548	0.930668	1891	1	0.71828
OR4F15	3	0.9639	0.96411	0.999999	18225	0	0.59833	0.036098	0.089181	0.952025	1892	3	0.59833
TTLL9	1	0.96389	0.96414	0.999999	18224	0	1.9807	0.036105	0.03602	0.9024	1893	1	1.9807
IFITM2	4	0.26361	0.44416	0.999999	7916	2	0.084106	0.036134	0.10663	0.961117	1894	2	0.084106
DDHD2	5	0.967	0.96717	0.999999	18295	0	1.0468	0.036144	0.11041	0.965074	1895	3	1.0468
ZBTB48	4	0.96513	0.96509	0.999999	18251	0	0.78034	0.036146	0.10666	0.961117	1896	3	0.78034
GPR17	2	0.83225	0.83187	0.999999	16025	0	1.433	0.03615	0.065563	0.930668	1897	2	1.433
ARFIP1	3	0.96382	0.96404	0.999999	18222	0	0.94859	0.036179	0.08935	0.952025	1898	3	0.94859
RGS18	4	0.09686	0.21613	0.998722	4010	1	1.0138	0.036189	0.10675	0.961117	1899	3	1.0138
FOXP1	5	0.814	0.8642	0.999999	15751	1	1.5849	0.036204	0.11055	0.965074	1900	4	1.5849
HK3	3	0.14218	0.25705	0.999999	5209	1	1.9197	0.036215	0.089442	0.952025	1901	2	1.9197
ACE2	5	0.25643	0.46018	0.999999	7777	3	-0.31088	0.036228	0.11061	0.965074	1902	2	-0.31088
SPHAR	2	0.96376	0.96372	0.999999	18221	0	0.77512	0.036241	0.06572	0.930668	1903	2	0.77512
MAL	3	0.81673	0.81672	0.999999	15796	0	1.2304	0.036242	0.089489	0.952025	1904	2	1.2304
ASAP3	4	0.46355	0.61836	0.999999	11263	1	0.91134	0.036246	0.10687	0.961117	1905	3	0.91134
PRR20C	3	0.066746	0.15531	0.985951	3001	2	-1.213	0.036275	0.089562	0.952025	1906	1	-1.213
TMEM110	5	0.012671	0.049132	0.920594	803	1	0.77083	0.036284	0.11074	0.965229	1907	4	0.77083
GOLT1B	3	0.80441	0.80455	0.999999	15615	1	1.1342	0.036308	0.089645	0.952025	1908	2	1.1342
FGF5	5	0.56832	0.72385	0.999999	12745	2	0.85865	0.036321	0.11083	0.965229	1909	3	0.85865
ITGA1	3	0.96365	0.96388	0.999999	18219	0	0.95515	0.036346	0.089727	0.952025	1910	3	0.95515
TMEM237	3	0.96364	0.96387	0.999999	18218	0	1.6337	0.036355	0.089745	0.952025	1911	3	1.6337
MEF2D	4	0.81017	0.82761	0.999999	15702	1	0.67839	0.036383	0.10713	0.961117	1912	2	0.67839
SCN3A	2	0.96361	0.96358	0.999999	18217	0	0.96437	0.036387	0.065994	0.930668	1913	2	0.96437
CCDC134	4	0.50963	0.65881	0.999999	11932	1	0.8978	0.036417	0.10719	0.961117	1914	3	0.8978
TXNDC11	4	0.33968	0.50984	0.999999	9352	2	-0.17927	0.036427	0.10722	0.961117	1915	2	-0.17927
MFHAS1	3	0.96356	0.96379	0.999999	18215	0	0.48247	0.036437	0.089918	0.952025	1916	3	0.48247
HRH2	3	0.96355	0.96378	0.999999	18214	0	0.96656	0.036446	0.089941	0.952025	1917	3	0.96656
STOX2	3	0.96354	0.96377	0.999999	18213	0	0.8348	0.036464	0.089977	0.952025	1918	3	0.8348
AMER1	4	0.13335	0.27653	0.999999	4994	2	0.38179	0.036474	0.10731	0.961117	1919	2	0.38179
DIRAS2	4	0.65246	0.74771	0.999999	13763	1	0.6119	0.036481	0.10733	0.961117	1920	3	0.6119
C4orf48	4	0.84566	0.85197	0.999999	16187	1	0.89407	0.036506	0.10738	0.961117	1921	3	0.89407
MAML2	3	0.4975	0.59614	0.999999	11766	1	1.368	0.036526	0.090112	0.952025	1922	2	1.368
KLK8	4	0.7756	0.80673	0.999999	15263	1	0.53814	0.036531	0.10743	0.961117	1923	3	0.53814
PWWP2A	5	0.24098	0.44148	0.999999	7496	1	0.037885	0.036561	0.11141	0.965876	1924	2	0.037885
PRPSAP2	4	0.19366	0.37018	0.999999	6552	1	0.75618	0.036561	0.10749	0.961117	1925	3	0.75618
CTNND1	6	0.6195	0.7854	0.999999	13355	1	0.38195	0.036629	0.12355	0.970197	1926	5	0.38195
SPACA7	4	0.60328	0.72866	0.999999	13164	1	1.0187	0.03667	0.1077	0.961117	1927	3	1.0187
TBC1D19	3	0.75648	0.76207	0.999999	15041	1	0.78682	0.036677	0.090447	0.952025	1928	2	0.78682
CEACAM1	5	0.0010637	0.0047582	0.770858	94	2	0.70008	0.03668	0.11171	0.965876	1929	3	0.70008
CHCHD6	3	0.40587	0.55159	0.999999	10483	1	0.8409	0.03671	0.090527	0.952025	1930	2	0.8409
TMEM45A	3	0.054407	0.12953	0.98259	2561	2	-0.84763	0.036717	0.090545	0.952025	1931	1	-0.84763
KNCN	4	0.19306	0.36928	0.999999	6537	2	0.17012	0.036761	0.10786	0.961789	1932	2	0.17012
ANKRD33	3	0.95464	0.95496	0.999999	18053	0	0.30843	0.036778	0.090685	0.952025	1933	3	0.30843
EDAR	1	0.96321	0.96344	0.999999	18206	0	1.8256	0.036792	0.036698	0.904156	1934	1	1.8256
TMEM171	4	0.35389	0.52224	0.999999	9602	2	-0.55194	0.036855	0.10803	0.961926	1935	2	-0.55194
PHOX2B	5	0.64321	0.77739	0.999999	13640	1	0.17489	0.036855	0.11216	0.965876	1936	4	0.17489
SLC35A3	3	0.85372	0.85377	0.999999	16309	0	1.8211	0.036878	0.090931	0.952025	1937	2	1.8211
OR7C1	3	0.15983	0.27804	0.999999	5671	1	1.6013	0.036903	0.090982	0.952025	1938	2	1.6013
MSGN1	2	0.96309	0.96305	0.999999	18204	0	2.8605	0.036905	0.066916	0.930668	1939	2	2.8605
NDUFA11	4	0.05456	0.14153	0.985044	2568	3	-2.2202	0.036935	0.10819	0.962007	1940	1	-2.2202
C3orf67	6	0.35943	0.58949	0.999999	9705	1	0.28655	0.036962	0.12452	0.970307	1941	5	0.28655
ACTL6B	3	0.24395	0.37627	0.999999	7552	2	-0.41865	0.036999	0.091185	0.952025	1942	1	-0.41865
LTB	3	0.2569	0.39117	0.999999	7794	2	-0.3288	0.037039	0.091272	0.952025	1943	1	-0.3288
BID	3	0.96293	0.96316	0.999999	18201	0	0.55348	0.037074	0.091356	0.952025	1944	3	0.55348
STXBP2	6	0.22407	0.45946	0.999999	7176	3	0.25796	0.037134	0.12498	0.971637	1945	3	0.25796
PTTG2	3	0.96284	0.96307	0.999999	18200	0	0.55285	0.037157	0.09154	0.952025	1946	3	0.55285
LYSMD4	5	0.98256	0.98265	0.999999	18622	0	0.82132	0.037179	0.1129	0.965876	1947	4	0.82132
TEAD1	5	0.59807	0.74486	0.999999	13106	1	1.1798	0.03718	0.1129	0.965876	1948	3	1.1798
HIST1H4K	2	0.9628	0.96275	0.999999	18198	0	2.0956	0.037204	0.067439	0.930668	1949	2	2.0956
ALOX12	3	0.14155	0.25635	0.999999	5198	1	1.1059	0.037215	0.091679	0.952025	1950	2	1.1059
GALNS	2	0.96277	0.96272	0.999999	18197	0	2.0352	0.03723	0.067484	0.930668	1951	2	2.0352
C1S	3	0.96277	0.963	0.999999	18196	0	1.5031	0.037235	0.091719	0.952025	1952	3	1.5031
TYRO3	2	0.96273	0.96269	0.999999	18195	0	1.7792	0.037268	0.067544	0.930668	1953	2	1.7792
GABBR1	3	0.23889	0.37044	0.999999	7453	2	-0.54941	0.0373	0.091875	0.952025	1954	1	-0.54941
ZNF675	3	0.96269	0.96292	0.999999	18194	0	0.99622	0.037308	0.091887	0.952025	1955	3	0.99622
DLST	5	0.57355	0.72749	0.999999	12816	1	1.1915	0.037362	0.11333	0.966029	1956	4	1.1915
FTO	3	0.96264	0.96287	0.999999	18192	0	0.74439	0.037364	0.092019	0.952025	1957	3	0.74439
CALN1	2	0.96256	0.96252	0.999999	18189	0	1.2315	0.037437	0.067848	0.931447	1958	2	1.2315
PKM	2	0.30844	0.37706	0.999999	8759	1	1.0181	0.037444	0.067859	0.931447	1959	1	1.0181
ACOT7	5	0.1371	0.30951	0.999999	5079	3	-0.36888	0.037454	0.11355	0.966424	1960	2	-0.36888
THAP1	4	0.84998	0.85527	0.999999	16258	1	-0.14195	0.037549	0.10937	0.96354	1961	1	-0.14195
IRG1	3	0.85832	0.85833	0.999999	16376	0	2.3666	0.037561	0.092474	0.952032	1962	2	2.3666
CATSPERB	4	0.24616	0.42917	0.999999	7593	1	0.61879	0.037568	0.10941	0.96354	1963	2	0.61879
ZFP28	4	0.95133	0.95125	0.999999	17986	0	1.4464	0.03759	0.10943	0.96354	1964	3	1.4464
USP9Y	2	0.52745	0.54138	0.999999	12166	1	1.4636	0.037592	0.068107	0.931447	1965	1	1.4636
IPP	3	0.8254	0.82543	0.999999	15924	0	-0.093311	0.037641	0.09265	0.952032	1966	1	-0.093311
TOX4	4	0.91472	0.91451	0.999999	17294	0	0.24585	0.037655	0.10956	0.96354	1967	2	0.24585
OSTC	4	0.20264	0.38363	0.999999	6755	1	1.2797	0.037667	0.10958	0.96354	1968	3	1.2797
PTP4A1	5	0.23938	0.43958	0.999999	7464	1	0.91208	0.03769	0.11414	0.967375	1969	4	0.91208
KLF1	3	0.7137	0.72821	0.999999	14546	1	0.77913	0.037742	0.092889	0.952032	1970	2	0.77913
NCLN	5	0.58991	0.73898	0.999999	13006	1	1.1606	0.037756	0.11429	0.967433	1971	4	1.1606
FAM186B	5	0.60956	0.75301	0.999999	13234	1	0.69768	0.03782	0.11446	0.967667	1972	3	0.69768
TSHZ2	3	0.90985	0.90998	0.999999	17204	0	1.2868	0.037826	0.093071	0.952032	1973	2	1.2868
PPP3CB	5	0.94209	0.94234	0.999999	17805	0	0.35185	0.03786	0.11456	0.967684	1974	3	0.35185
SNTN	6	0.45833	0.68069	0.999999	11191	3	-0.25954	0.037862	0.12707	0.972313	1975	2	-0.25954
[truncated: 17,072 more rows]

## Sheet: whole-genome H3 library+dBET1
id	num	neg|score	neg|p-value	neg|fdr	neg|rank	neg|goodsgrna	neg|lfc	pos|score	pos|p-value	pos|fdr	pos|rank	pos|goodsgrna	pos|lfc
[truncated: 19,074 more rows]

[truncated: 2 more sheets: post-translational library+ABBV, human kinase library+ABBV-744]
