# Supplementary material for: Interrogating bromodomain inhibitor resistance in KMT2A-rearranged leukemia through combinatorial CRISPR screens
Source: Proc Natl Acad Sci U S A. 2023 Apr 10;120(16):e2220134120. doi: 10.1073/pnas.2220134120 (PMC10120025; doi:10.1073/pnas.2220134120)
Supplement: Supplementary file 10 — Dataset S02 (XLSX) [file pnas.2220134120.sd02.xlsx]

## Sheet: Sheet1
	5‘》3’
sgSPOP5	GTTTGCGAGTAAACCCCAA
SPOP Indel Detection Forward	ccagcctggacgatagagtaa
SPOP Indel Detection Reverse	cgcaaaaaccagatcaaagc
sgSPOP25	GTTTGTGCAAGGCAAAGACT
SPOP Indel Detection Forward	ccagcctggacgatagagtaa
SPOP Indel Detection Reverse	aggactcacCTCGCAGAAGA
sgSPOP26	CAGATGAGTTAGGAGGACTG
SPOP Indel Detection Forward	aaagcttggcttgtgtttcc
SPOP Indel Detection Reverse	gccttgaaaatgatggccta
sgSPOP2	GAGGACTGTGGGAGAATTCC
sgSPOP4	GTGATGTGCTTCATTTACACG
sgTRIM24-1	GCCCGGCTCTGGATGTTCTGG
TRIM24 Indel Detection Forward	AGGAGGAGGAGGAGGTCGT
TRIM24 Indel Detection Reverse	aggtctgcaaaagtgcgagt
sgTRIM24-2	GTGCAGTTTGTCAAAACGGA
TRIM24 Indel Detection Forward	GCATACTCACCTCCCTGCTC
TRIM24 Indel Detection Reverse	gtgttgctcaggctgaatga
sgTRIM24-1 RP	CCAATACGTTCACCTAGTGC
TRIM24 Indel Detection Forward	aggccagggatgttgctaa
TRIM24 Indel Detection Reverse	aacatgttgaacactggcaaa
sgTRIM24-2 RP	GTGCAGTTTGTCAAAACGGA
TRIM24 Indel Detection Forward	GCATACTCACCTCCCTGCTC
TRIM24 Indel Detection Reverse	gtgttgctcaggctgaatga
GSK-3β (D5C5Z) XP® Rabbit mAb #12456​			Company	Catalog number	Species	Dilution	Secondary
		SPOP	Proteintech	16750-1	rabbit	1, 500	1, 2000
Phospho-GSK-3β (Ser9) (D85E12) XP® Rabbit mAb #5558​		TRIM24	Santa Cruz	sc-271266	mouse	1, 500	1, 1000
		MYC	Cell Signaling	9402S	rabbit	1, 1000	1, 5000
GSK-3α (D80E6) Rabbit mAb #4337​		GSK3a	Cell Signaling	D80E3	rabbit	1, 1000	1, 2500
		BRD2	Proteintech	22236-1-AP	rabbit	1, 500	1, 2000
Phospho-GSK-3α (Ser21) (D1G2) RabbitmAb #8452​		BRD3	Proteintech	11859-1-AP	rabbit	1, 500	1, 2000
		BRD4	Abcam	ab128874	rabbit	1, 1000	1, 5000
