# Supplementary material for: Interrogating bromodomain inhibitor resistance in KMT2A-rearranged leukemia through combinatorial CRISPR screens
Source: Proc Natl Acad Sci U S A. 2023 Apr 10;120(16):e2220134120. doi: 10.1073/pnas.2220134120 (PMC10120025; doi:10.1073/pnas.2220134120)
Supplement: Supplementary file 11 — Dataset S03 (XLSX) [file pnas.2220134120.sd03.xlsx]

## Sheet: RNA-seq
geneID	geneSymbol	bioType	annotationLevel	2193832_SMF001	2193833_SMF002	2193834_SMF003	2193835_SMF004	2193836_SMF005	2193837_SMF006	2193838_SMF007	2193839_SMF008	2193840_SMF009	2193841_SMF010	2193842_SMF011	2193843_SMF012	2193844_SMF013	2193845_SMF014	2193846_SMF015	2193847_SMF016
ENSG00000000003.10	TSPAN6	protein_coding	2	0	0	0.01	0	0	0	0	0	0	0	0.01	0.04	0	0	0	0.05
ENSG00000000005.5	TNMD	protein_coding	2	0	0	0	0	0	0	0	0	0	0	0	0	0	0	0	0
ENSG00000000419.8	DPM1	protein_coding	2	34.05	31.37	29.54	28.16	30.33	32.99	13.52	13.73	31.64	30.48	27.82	29.34	29.42	32.31	26.92	23.8
ENSG00000000457.9	SCYL3	protein_coding	2	4.24	4.15	3.68	3.86	4	4.74	3.26	3.14	3.58	4.21	4.4	4.34	4.23	4.12	3.83	3.69
ENSG00000000460.12	C1orf112	protein_coding	2	11.35	11.6	14.49	13.73	13.73	12.43	14.31	15.84	10.1	10.34	13.37	14.46	14.32	11.13	14.4	11.33
ENSG00000000938.8	FGR	protein_coding	2	0.28	0.39	0.84	1.12	0.04	0	0.03	0.2	0.24	0.21	0.82	0.89	0.11	0.04	0.29	0.19
ENSG00000000971.11	CFH	protein_coding	1	0.04	0.09	0.01	0	0.06	0.07	0	0.18	0.1	0.06	0.04	0.02	0.1	0.03	0.04	0.03
ENSG00000001036.9	FUCA2	protein_coding	2	0.07	0.11	0.17	0.17	0.22	0.17	0.06	0.05	0.07	0.09	0.01	0.05	0.05	0.01	0.01	0.1
ENSG00000001084.6	GCLC	protein_coding	2	18.15	16.03	16.97	13.05	23.25	19.19	11.39	12.07	16.21	17.76	14.72	14.06	20.98	19.35	17.68	15.03
ENSG00000001167.10	NFYA	protein_coding	2	9.84	9.38	10.08	10.58	11.97	13.22	9.75	11.38	9.66	10.8	11.47	11.65	16.44	10.94	10.79	10.75
ENSG00000001460.13	STPG1	protein_coding	2	0.04	0.15	0.16	0.06	0.01	0.11	0.24	0.09	0.17	0.05	0.12	0.07	0.02	0.02	0.14	0.21
ENSG00000001461.12	NIPAL3	protein_coding	2	6.62	6.78	7.13	6.28	7.46	7.17	5.87	5.65	7	8	7.15	6.97	7.79	7.24	8.04	6.65
ENSG00000001497.12	LAS1L	protein_coding	2	24.27	24.38	23.44	21.8	22.84	20.77	7.86	7.23	24.96	25.45	24.24	23.8	24.55	25.6	18.59	17.55
ENSG00000001561.6	ENPP4	protein_coding	2	3.9	4.09	4.27	4.18	3.78	3.92	1.57	1.8	4.56	4.57	4.98	4.93	4.41	4.18	3.72	3.58
ENSG00000001617.7	SEMA3F	protein_coding	2	3.25	1.92	2.07	1.92	5.81	3.72	3.11	3	1.59	2	1.93	1.89	2.56	2.19	2.17	2.16
ENSG00000001626.10	CFTR	protein_coding	1	0	0	0	0	0	0	0	0	0	0	0	0	0	0	0	0
ENSG00000001629.5	ANKIB1	protein_coding	2	14.13	14.73	16.55	17.32	19.12	16.52	19.54	20.08	14.66	16.37	14.96	17.2	13.69	15.68	19.58	16.8
ENSG00000001630.11	CYP51A1	protein_coding	1	60.17	63.51	52.78	50.19	46.83	46.78	10.37	8.8	52.55	59.03	55.17	53.3	45.35	47.22	35.95	33
ENSG00000001631.10	KRIT1	protein_coding	2	22.68	20.72	26.96	26.06	22.61	23.27	12.91	14.69	21.22	22.91	24.21	21.47	24.89	22.38	21.07	19.77
ENSG00000002016.12	RAD52	protein_coding	2	16.42	15.54	15.09	12.81	16.49	14.95	23.59	24.09	13.74	14.43	14.73	15.03	15.19	13.89	16.68	13.4
ENSG00000002079.8	MYH16	pseudogene	1	0	0.01	0	0	0	0	0.03	0	0	0.01	0	0	0	0	0	0
ENSG00000002330.9	BAD	protein_coding	1	20.49	22.17	21.34	19.37	24.79	23.58	16.48	16.34	22.95	21.86	21.55	18.57	17	20.43	21.55	19.95
ENSG00000002549.8	LAP3	protein_coding	2	48.03	46.7	49.28	47.37	50.26	47.18	21.63	23.47	47.76	49.28	50.82	47.96	47.09	47	44.4	42.37
ENSG00000002586.13	CD99	protein_coding	2	41.96	43.91	19.02	18.13	31.37	29.07	8.48	9.67	38.11	40.91	19.12	18.72	33.72	33.24	15.53	14.42
ENSG00000002587.5	HS3ST1	protein_coding	2	0.07	0.12	0.39	0.53	0.12	0.01	0.29	0.07	0.01	0.02	0.1	0.08	0.02	0.02	0.17	0.13
ENSG00000002726.15	AOC1	protein_coding	2	0	0	0	0	0	0	0	0	0	0	0.02	0	0	0	0.01	0
ENSG00000002745.8	WNT16	protein_coding	2	0	0	0	0	0	0	0	0	0	0	0	0	0	0	0	0
ENSG00000002746.10	HECW1	protein_coding	1	2.23	1.59	4.87	3.55	1.67	1.74	10.78	11.8	2.42	2.28	4.24	4.78	3.31	1.32	5.83	7.65
ENSG00000002822.11	MAD1L1	protein_coding	1	11.78	12.88	10.38	10.12	11.83	8.29	15.85	19.2	11.59	10.49	10.39	9.31	9.21	9.35	11.66	13.61
ENSG00000002834.13	LASP1	protein_coding	1	21.66	21.43	22.32	19.99	24.29	22.88	22.07	20.82	21.76	22.99	17.95	18.66	26	22.52	18.28	18.96
ENSG00000002919.10	SNX11	protein_coding	2	10.29	10.07	12.7	11.31	8.68	9.11	5.69	6.98	9.45	9.91	11.84	11.37	11.19	10.47	12.15	10.63
ENSG00000002933.3	TMEM176A	protein_coding	2	0	0	0	0	0	0	0	0	0	0	0	0	0	0	0	0
ENSG00000003056.3	M6PR	protein_coding	1	66.07	68.37	75.4	75.76	68.13	62.75	32.77	33.79	74.53	72.83	82.67	77.99	67.25	72.2	66.09	56.39
ENSG00000003096.9	KLHL13	protein_coding	2	0.88	0.81	0.51	0.66	0.72	0.41	0.1	0.05	0.89	0.73	0.57	0.54	0.42	0.51	0.4	0.33
ENSG00000003137.4	CYP26B1	protein_coding	1	0.1	0.02	0.01	0.01	0.03	0.01	0.03	0.14	0.01	0.01	0.01	0	0.02	0	0.13	0.09
ENSG00000003147.13	ICA1	protein_coding	2	0.06	0.13	0.01	0.1	0	0	0	0	0.02	0.01	0.03	0	0	0.06	0.12	0.05
ENSG00000003249.9	DBNDD1	protein_coding	2	0.01	0.16	0.01	0.07	0	0	0	0	0.06	0.04	0.02	0	0	0.05	0	0
ENSG00000003393.10	ALS2	protein_coding	2	3.55	3.38	4.07	3.82	3.9	3.49	4.11	4.19	2.77	3.24	4.06	3.3	3.38	3.34	4.27	4.91
ENSG00000003400.10	CASP10	protein_coding	2	6.28	7.21	6.46	6.88	4.54	5.64	5.98	6.89	7.05	7.38	5.69	5.74	6	6.12	6.61	5.78
ENSG00000003402.15	CFLAR	protein_coding	1	8.67	8.74	11.53	9.52	9.04	9.74	10.5	13.13	9.84	11.84	11.36	11.28	13.73	10.64	10.42	10.42
ENSG00000003436.10	TFPI	protein_coding	2	0	0	0	0	0	0	0	0	0.07	0	0.04	0	0	0	0.15	0
ENSG00000003509.11	NDUFAF7	protein_coding	1	14.47	13.28	14.05	12.74	10.35	10.98	9.37	12.26	13.73	12.45	13.17	13.08	10.34	11.2	12.58	10.4
ENSG00000003756.12	RBM5	protein_coding	1	127.48	119.17	124.99	124.06	156.21	155.43	184.51	199.88	111.66	117.57	114.8	126.66	134.1	125.94	132.64	127.16
ENSG00000003987.9	MTMR7	protein_coding	2	0	0	0.02	0	0	0.02	0	0	0	0	0.01	0.02	0	0	0	0
ENSG00000003989.12	SLC7A2	protein_coding	2	22.8	20.41	18.83	17.85	13.69	13.38	4.22	3.77	21.06	20.78	19.42	20.13	19.94	17.92	14.08	12.9
ENSG00000004059.6	ARF5	protein_coding	2	45.87	45.71	45.78	41.5	47.72	45.43	25.7	23.33	43.47	43.75	45.1	42.57	41.03	43.05	43.82	34.87
ENSG00000004139.9	SARM1	protein_coding	1	0.48	0.25	0.87	0.54	0.25	0.11	0.71	0.89	0.35	0.38	0.56	0.65	0.44	0.41	0.22	0.32
ENSG00000004142.7	POLDIP2	protein_coding	2	10.98	10.89	10.88	9.81	10.2	9.36	3.19	3.68	11.53	10.76	11.46	10.77	10.23	11.14	8.99	7.72
ENSG00000004399.8	PLXND1	protein_coding	1	18.68	19.19	21.01	18.1	10.22	11.78	8.16	7.29	13.13	18	20.61	18.86	15.1	11.32	13.33	13.15
ENSG00000004455.12	AK2	protein_coding	1	122.73	120.14	112.52	110.41	103.67	93.94	50.31	49.15	119.05	123.09	113.89	111.43	100.82	110.77	95.17	80.35
ENSG00000004468.8	CD38	protein_coding	2	5.36	6.22	5.47	4.05	7.74	7.28	2.57	4.24	4.91	6.11	6.46	6.19	8.17	5.13	4.13	4.76
ENSG00000004478.5	FKBP4	protein_coding	2	1.22	1.26	0.62	0.85	0.15	0.26	0.22	0.12	1.69	1.37	0.84	0.49	0.31	0.65	0.34	0.22
ENSG00000004487.11	KDM1A	protein_coding	2	64.37	60.45	55.76	54.82	57.34	55.68	19.97	19.17	59.72	59.38	57.45	58.32	55.61	55.36	47.9	43.94
ENSG00000004534.10	RBM6	protein_coding	1	46.14	42.46	45.26	45.9	52.28	49.9	44.67	45.65	37.88	39	36.22	37.72	45.7	42.37	44.95	43.77
ENSG00000004660.10	CAMKK1	protein_coding	2	2.35	2.5	2.21	2.5	2.82	2.42	2.55	2.88	2.29	2.64	2.22	2.08	2.47	2.3	2.94	2.65
ENSG00000004700.11	RECQL	protein_coding	2	44.75	44.29	42.46	42.55	55.25	55.87	30.75	34.61	40.36	41.18	41.11	40.1	48.22	51.53	39.68	40.44
ENSG00000004766.11	CCDC132	protein_coding	2	14.93	12.88	16.64	15.96	15.66	17.37	14.62	16.27	12.64	14.21	15.18	14.5	14.87	14.43	16.56	14.25
ENSG00000004776.7	HSPB6	protein_coding	2	0.1	0.1	0.05	0.06	0.17	0.05	0.05	0.19	0.08	0.03	0.02	0.02	0.05	0.05	0	0.05
ENSG00000004777.14	ARHGAP33	protein_coding	1	6.2	7.76	10.82	11.82	12.97	10.32	26.24	31.85	9.27	7.88	8.28	13.42	12.22	5.8	11.91	16.39
ENSG00000004779.5	NDUFAB1	protein_coding	1	72.64	72.25	77.27	72.41	68.1	66.05	21.89	19.75	63.88	66.46	73.44	72.96	55.41	66.09	63.77	57.77
ENSG00000004799.7	PDK4	protein_coding	2	0	0	0	0	0	0	0	0	0	0	0	0	0	0	0	0
ENSG00000004809.9	SLC22A16	protein_coding	2	4.64	3.61	3.69	3.09	1.38	1.27	0.59	0.58	3.52	3.48	2.96	3.44	2.96	2.39	1.96	1.74
ENSG00000004838.9	ZMYND10	protein_coding	1	0.39	0.58	0.55	0.84	0.41	0.56	0.52	0.67	0.54	0.25	0.56	0.58	0.4	0.42	0.53	0.93
ENSG00000004846.12	ABCB5	protein_coding	1	0	0	0	0	0	0	0	0	0	0	0	0	0	0	0	0
ENSG00000004848.6	ARX	protein_coding	2	0	0.01	0.01	0.05	0.01	0.05	0.02	0.01	0.01	0.01	0.03	0.04	0.02	0	0.05	0.01
ENSG00000004864.9	SLC25A13	protein_coding	2	12.59	11.58	14.03	13.16	11.06	10.99	14.96	15.55	11.54	12.12	12.99	15.93	11.28	8.9	13.37	14.35
ENSG00000004866.14	ST7	protein_coding	1	2.23	2.35	2.88	2.67	1.88	1.78	1.71	2.24	2.35	2.25	2.84	2.66	2.48	2.37	3.51	3
ENSG00000004897.7	CDC27	protein_coding	2	34.03	31.87	40.98	38.56	35.85	40.13	25.81	33.82	31.42	31.85	34.96	36.66	35.64	32.44	39.61	35.52
ENSG00000004939.9	SLC4A1	protein_coding	2	0	0	0	0	0	0	0	0	0.01	0	0	0	0	0	0	0.18
ENSG00000004948.9	CALCR	protein_coding	2	0	0	0	0	0	0	0	0	0	0	0.01	0	0	0	0	0
ENSG00000004961.10	HCCS	protein_coding	2	8.55	7.81	8.29	7.96	7.96	7.66	2.59	2.56	7.59	7.93	8.65	8.01	6.36	7.17	7.62	6.14
ENSG00000004975.7	DVL2	protein_coding	2	26.45	27.1	30.22	27.39	30.03	26.86	17.17	19.61	23.66	25.81	27.24	24.26	26.06	25.43	28.18	23.8
ENSG00000005001.5	PRSS22	protein_coding	1	0	0	0	0	0	0	0	0	0	0	0	0	0	0	0	0
ENSG00000005007.8	UPF1	protein_coding	2	20.45	22.12	23.98	22.79	22.7	22.01	17.51	19.13	20.44	21.29	22.7	20.48	25.78	19.85	24.25	21.23
ENSG00000005020.8	SKAP2	protein_coding	2	3.32	3.41	4.53	3.7	3.17	4.27	2.3	3.29	3.55	3.73	3.04	3.39	4.03	3.37	4.39	3.77
ENSG00000005022.5	SLC25A5	protein_coding	2	284.48	283.19	305.9	296.53	295.82	285.15	90.66	83.8	239.63	252.26	294.99	286.02	257.22	291.14	263.16	229.15
ENSG00000005059.11	CCDC109B	protein_coding	2	26.52	27.95	24.74	21.49	26.52	29.62	16.94	18.54	26.46	23.78	24.03	27.32	22.05	30.76	20.23	22.17
ENSG00000005073.5	HOXA11	protein_coding	1	0.02	0.02	0.02	0.03	0	0	0	0	0	0.01	0.05	0.04	0	0	0.03	0
ENSG00000005075.11	POLR2J	protein_coding	2	45.56	43.45	51.1	49.9	47.47	47.04	41.25	47.08	40.79	38.76	48.56	47.14	38.06	42.31	51.68	48.13
ENSG00000005100.8	DHX33	protein_coding	1	5.9	5.55	8.96	8.73	4.8	4.94	6.24	5.02	6.32	6.42	9.6	8.99	9.06	5.19	10.44	9.34
ENSG00000005102.8	MEOX1	protein_coding	2	0	0	0	0	0	0	0	0	0	0	0	0	0	0	0	0
ENSG00000005108.11	THSD7A	protein_coding	2	0.08	0.06	0.1	0.11	0.09	0.07	0.01	0.08	0.04	0.13	0.19	0.07	0.11	0.02	0.06	0.03
ENSG00000005156.7	LIG3	protein_coding	1	22.95	20.59	21.02	19.98	15.38	13.37	12.06	11.02	23.72	22.38	19.2	19.8	25.61	16.67	16.78	13.42
ENSG00000005175.5	RPAP3	protein_coding	2	18.77	17.66	16.79	17.02	18.27	18.96	10.43	10.22	16.66	16.51	16.22	16.37	19.38	17.95	16.48	15.07
ENSG00000005187.7	ACSM3	protein_coding	1	2.31	2.66	0.43	0.81	1.02	0.5	0.15	0.18	1.97	2.1	0.56	0.82	1.33	1.55	0.49	0.73
ENSG00000005189.15	AC004381.6	protein_coding	1	10.23	10.03	7.88	8.03	10.21	8.53	5.99	6.64	9.96	9.96	8.95	8.44	10.15	9.86	8.03	5.72
ENSG00000005194.10	CIAPIN1	protein_coding	1	26.95	23.49	23.84	27.42	25.24	29.12	8.73	11.22	24.43	25.88	28.93	26.93	26.06	28.2	25.82	22.23
ENSG00000005206.12	SPPL2B	processed_transcript	2	48.11	49.02	40.11	36.27	69.77	58.66	41.84	40.54	43.09	43.55	35.33	29.02	51.38	48.72	39.61	35.97
ENSG00000005238.15	FAM214B	protein_coding	2	3	2.55	3.91	2.71	4.69	5.02	4.98	5.21	2.22	2.4	3.04	2.89	3.46	3.27	2.88	4.63
ENSG00000005243.5	COPZ2	protein_coding	2	2.85	2.04	1.33	3.48	1.32	1.17	0.19	0.13	5.77	4.96	1.93	2.16	3.12	3.36	1.64	1.36
ENSG00000005249.8	PRKAR2B	protein_coding	2	1.38	1.33	0.65	0.74	0.95	1.11	0.22	0.23	1.21	1.17	0.55	0.65	1.24	0.95	0.47	0.46
ENSG00000005302.13	MSL3	protein_coding	2	12.67	13.04	12.94	12.57	14.25	16.29	11.22	12.47	11.45	11.9	11.69	13.55	13.09	13.64	15.16	11.98
ENSG00000005339.8	CREBBP	protein_coding	1	5.22	5.71	10.41	9.18	9.24	7.84	9.43	12.12	6.95	6.8	8.32	8.45	11.34	5.83	10.06	8.45
ENSG00000005379.11	BZRAP1	protein_coding	2	4.44	4.39	5.63	4.94	3.65	2.37	2.91	3.43	3.32	3.15	3.94	3.21	4.38	2.21	2.84	2.7
ENSG00000005381.6	MPO	protein_coding	2	0.04	0.12	0.27	0.3	0	0	0	0	0.17	0.07	0.05	0.03	0.01	0.01	0	0
ENSG00000005421.4	PON1	protein_coding	2	0	0	0	0	0	0	0	0	0	0	0	0	0	0	0	0
ENSG00000005436.9	GCFC2	protein_coding	1	15.33	16.17	12.52	9.66	11.03	9.4	4.27	6.1	13.66	13.8	13.85	11.14	11.83	9.61	7.59	7.52
ENSG00000005448.12	WDR54	protein_coding	1	26.51	28.56	25.67	22.41	23.94	24.08	8.55	8.47	26.14	28.48	23.28	20.76	22.49	28.96	19.87	17.82
ENSG00000005469.7	CROT	protein_coding	1	3.48	3.62	4.06	4.05	2.26	2.99	1.95	1.71	3.53	3.23	3.6	3.48	3.56	3.12	3.58	3.01
ENSG00000005471.11	ABCB4	protein_coding	2	4.04	3.55	3.01	2.39	1.65	1.34	2.41	2.4	5.24	5.68	5.19	4.4	3.97	2.98	3.48	2.89
ENSG00000005483.15	KMT2E	protein_coding	2	22.71	22.06	26.51	27.24	26.03	24.66	28.87	32.69	22.27	24.33	26.02	26.52	42.16	19.16	29.7	28.86
ENSG00000005486.12	RHBDD2	protein_coding	1	2.76	2.91	2.27	2.53	3.51	3.29	0.96	1.11	2.64	3.13	2.56	2.19	2.39	3.4	1.83	1.56
ENSG00000005513.9	SOX8	protein_coding	2	0	0	0	0	0	0	0	0	0	0	0	0.01	0	0	0	0
ENSG00000005700.10	IBTK	protein_coding	2	16.53	15.54	14.21	13.34	12	12.87	4.13	4.39	17.23	16.88	15.13	15.86	16.01	15.11	11.72	10.7
ENSG00000005801.12	ZNF195	protein_coding	1	33.32	30.15	42.41	41.47	26.97	29.73	35.65	40.68	30.55	33.35	44.82	43.89	40.36	28.56	40.57	37.83
ENSG00000005810.13	MYCBP2	protein_coding	2	25.45	26.1	22.48	24.32	23.55	26.15	26.29	28.67	24.04	24.45	21.08	24.29	39.81	24.98	23.94	23.72
ENSG00000005812.6	FBXL3	protein_coding	1	24.35	22.76	22.62	20.41	25.74	24.33	12.41	11.89	25.17	22.98	21	22.34	22.44	22.3	17.97	18.18
ENSG00000005844.13	ITGAL	protein_coding	2	37.59	39.11	16.21	16.64	18.68	16.28	4.27	7.79	37.55	37.55	18.02	15.78	32.8	26.97	7.44	5.16
ENSG00000005882.7	PDK2	protein_coding	1	6.95	5.7	7.46	6.56	4.27	2.96	2.71	3.36	6.2	6.92	7.53	6.17	4.06	4.22	6.61	3.6
ENSG00000005884.13	ITGA3	protein_coding	2	0.41	0.05	0.22	0.06	0.11	0.03	0.09	0.25	0.08	0.18	0.08	0.07	0.08	0.07	0.03	0.06
ENSG00000005889.11	ZFX	protein_coding	2	31.92	32.16	34.73	31.9	38.45	33.98	25.55	24.69	31.77	34.15	32.9	36.81	40.67	34.92	36.61	34.31
ENSG00000005893.11	LAMP2	protein_coding	2	29.68	27.59	29.09	29.04	28.8	29.5	13.6	12.35	28.25	29.14	29.17	29.23	27.35	25.9	27.59	22.86
ENSG00000005955.8	GGNBP2	protein_coding	2	34.73	33.19	34.4	29.17	29.14	32.07	16.79	17.46	32.46	33.37	30.97	34.02	37.5	34.61	27.02	26
ENSG00000005961.13	ITGA2B	protein_coding	2	0.57	0.73	0.33	0.11	0.06	0.04	0.79	0.14	0.48	0.34	0.22	0.49	1.09	0.29	0.12	0.18
ENSG00000005981.8	ASB4	protein_coding	2	0	0	0.06	0.01	0	0	0	0	0	0	0	0.04	0	0	0	0.02
ENSG00000006007.7	GDE1	protein_coding	2	16.76	17.2	18.53	16.83	17.64	17.6	7.35	7.53	18.08	18.26	17.63	18.08	15.82	16.56	14.7	14.33
ENSG00000006015.13	C19orf60	protein_coding	2	28.5	32.57	30.78	28.77	36.5	32.99	31.95	26.34	34.41	28.19	29.58	30.66	24.96	32.43	39.41	34.29
ENSG00000006016.6	CRLF1	protein_coding	2	0.9	1.96	1.85	0.93	1.16	0.23	0.6	0.12	0.99	1.2	0.83	0.64	0.61	0.47	0.8	0.58
ENSG00000006025.7	OSBPL7	protein_coding	2	4.78	5.38	7.12	7.06	8.67	7.89	12.37	12.27	5.8	5.68	5.89	6.63	9.21	6.73	10.02	11.03
ENSG00000006042.7	TMEM98	protein_coding	2	0	0	0	0	0	0	0	0	0	0	0	0	0	0	0	0
ENSG00000006047.8	YBX2	protein_coding	2	0	0	0	0	0	0	0	0	0	0	0	0	0	0	0	0
ENSG00000006059.3	KRT33A	protein_coding	2	0	0	0	0	0	0	0	0	0	0	0	0	0	0	0	0
ENSG00000006062.9	MAP3K14	processed_transcript	2	2.85	3.16	3.77	2.73	3.95	3.66	3.47	3.64	2.9	3.2	3.14	2.83	4.52	3.56	3.87	3.91
ENSG00000006071.7	ABCC8	protein_coding	2	0	0	0	0	0	0	0.14	0	0	0	0	0	0	0	0	0.03
ENSG00000006074.4	CCL18	protein_coding	2	0	0	0	0	0	0	0.03	0.06	0	0	0	0	0	0	0	0
ENSG00000006075.11	CCL3	protein_coding	2	0.16	0.22	6.71	6.14	0.33	0.31	2.61	2.61	0.5	0.55	10.57	8.18	0.38	0.51	5.75	6.24
ENSG00000006114.11	SYNRG	protein_coding	1	9.75	8.89	11.11	10.1	10.27	9.73	9.91	11.19	9.41	9.07	10.06	10.19	11.65	9.47	11.17	10.45
ENSG00000006116.3	CACNG3	protein_coding	2	0	0	0	0	0	0	0	0	0	0	0	0	0	0	0	0
ENSG00000006118.10	TMEM132A	protein_coding	1	0.03	0.16	0	0	0	0	0	0.08	0.05	0.05	0	0.28	0.21	0.04	0	0.07
ENSG00000006125.12	AP2B1	protein_coding	1	13.8	13.39	15.46	15.04	13.33	13.49	13.25	13.39	13.75	14.12	15.34	15.75	19.29	13.63	16.16	14.55
ENSG00000006128.7	TAC1	protein_coding	2	0	0	0	0	0	0	0	0	0	0	0	0	0	0	0	0
ENSG00000006194.6	ZNF263	protein_coding	1	27.63	28.57	30.66	30.26	27.48	26.04	25.43	23.36	28.1	28.58	29.33	33.86	27.67	27.67	28	26.07
ENSG00000006210.6	CX3CL1	protein_coding	1	0	0	0	0.01	0	0	0	0	0	0.01	0	0	0	0	0	0
ENSG00000006282.15	SPATA20	protein_coding	2	15.39	17.49	14.24	13.17	13.83	13.62	16.58	19.16	17.59	16.71	15.13	13.95	14.03	13.58	13.82	14.27
ENSG00000006283.13	CACNA1G	protein_coding	2	0	0	0	0	0	0	0.01	0.04	0	0.01	0	0	0.01	0.01	0.01	0.02
ENSG00000006327.9	TNFRSF12A	protein_coding	2	1.99	1.73	1.14	1.13	2.34	2.2	2.15	1.41	1.58	1.47	0.96	0.97	1.98	2.41	1.24	1.43
ENSG00000006377.9	DLX6	protein_coding	2	0.01	0.02	0.04	0.01	0	0	0.06	0	0	0	0	0	0	0	0.01	0.1
ENSG00000006432.11	MAP3K9	protein_coding	1	0.21	0.15	0.25	0.23	0.26	0.23	0.22	0.41	0.16	0.33	0.38	0.27	0.24	0.45	0.41	0.33
ENSG00000006451.3	RALA	protein_coding	2	9.21	9.57	8.55	8.71	7.64	7.8	3.09	3.11	9.73	9.28	8.79	8.77	8.92	8.83	7.22	6.65
ENSG00000006453.9	BAIAP2L1	protein_coding	2	0.73	0.89	0.83	0.71	0.86	1.36	0.31	0.26	1.18	1.01	0.69	0.48	0.58	0.47	0.76	0.53
ENSG00000006459.6	JHDM1D	protein_coding	2	4.45	4.75	5	3.76	7.27	6.72	3.01	5.17	4.72	4.8	4.43	4.59	6.24	5.47	3.93	4.63
ENSG00000006468.9	ETV1	protein_coding	1	1.9	1.76	0.69	0.67	0.76	0.65	0.26	0.03	1.63	1.58	0.57	0.89	1.67	1.61	0.66	0.4
ENSG00000006530.11	AGK	protein_coding	2	7.84	6.61	8.13	7.6	4.17	5.19	3.02	2.59	7.38	7.73	7.52	8.14	7.99	6.33	6.16	5.75
ENSG00000006534.11	ALDH3B1	protein_coding	2	3.66	3.68	1.71	1.44	1.31	0.92	0.71	0.8	3.19	3.52	1.85	1.6	2.03	2.09	0.93	0.61
ENSG00000006555.6	TTC22	protein_coding	1	0	0	0	0	0	0	0	0	0	0	0	0.01	0	0	0	0
ENSG00000006576.12	PHTF2	protein_coding	2	9.73	8.55	10.49	10.41	11	9.79	7.67	8.19	9.25	9.31	8.66	9.08	12.25	8.44	8.14	8.34
ENSG00000006606.4	CCL26	protein_coding	2	0	0	0	0	0	0	0	0	0	0	0	0	0	0	0	0
ENSG00000006607.9	FARP2	protein_coding	1	11.34	11.15	14.09	10.86	18.45	15.16	12.26	13.43	9.87	12.23	11.13	11.95	15.83	14.28	14.11	15.15
ENSG00000006611.11	USH1C	protein_coding	2	0	0	0	0	0	0	0	0	0	0	0	0	0	0	0	0
ENSG00000006625.13	GGCT	protein_coding	1	36.71	36.15	31.71	29.68	28.49	27.41	9.66	8.31	32.64	35.35	33.07	31.31	32.7	33.75	27.83	24.7
ENSG00000006634.3	DBF4	protein_coding	2	50.81	49.38	46.76	45.96	46.97	43.05	29.94	30.15	46.3	47.25	47.04	48.02	46.64	44.91	43.46	38.9
ENSG00000006638.7	TBXA2R	protein_coding	2	1.54	1.69	0.98	1.4	1.14	1.09	0.82	0.4	1.53	1.8	1.01	0.98	1.7	1.64	0.6	0.64
ENSG00000006652.9	IFRD1	protein_coding	1	36.57	37.4	29.93	26.96	21.1	19.44	26.29	29.65	33.92	33.22	28.89	28.48	28.75	26.83	27.09	23.53
ENSG00000006659.8	LGALS14	protein_coding	2	0	0	0	0	0	0	0	0	0	0	0	0	0	0	0	0
ENSG00000006695.6	COX10	protein_coding	2	6.09	7.17	8.84	7.54	4.82	5.62	7.26	7.36	6.46	7.54	9.54	9.39	7.07	6.13	9.5	8.28
ENSG00000006704.6	GTF2IRD1	protein_coding	1	1.68	1.55	2.52	2.24	1.83	1.51	1.51	1.65	1.55	1.68	2.01	2.1	1.14	1.74	2.03	2.08
ENSG00000006712.10	PAF1	protein_coding	2	21.99	21.32	21.5	21.99	21.75	18.06	9.4	8.3	19.7	20.19	22.68	21.45	18.36	17.99	19.5	16.11
ENSG00000006715.11	VPS41	protein_coding	1	10.89	11.16	10	10	9.61	9.59	9.96	11.28	10.88	11.76	11.5	12.77	9.97	9.36	10.57	11.03
ENSG00000006740.12	ARHGAP44	protein_coding	1	2.23	2.41	3.35	3.62	2.16	2.4	1.58	2.14	2.1	2.86	2.6	3.55	3.23	1.83	2.54	2.67
ENSG00000006744.14	ELAC2	protein_coding	1	34.9	33.61	37.07	33.42	34.15	35.56	20.07	24.79	33.85	34.75	38.35	37.57	36.31	33.96	34.99	32.07
ENSG00000006747.10	SCIN	protein_coding	1	0.01	0.05	0.04	0	0	0.11	0	0	0	0.07	0.01	0.02	0.09	0.01	0	0.01
ENSG00000006756.11	ARSD	protein_coding	1	8.25	8.29	8.4	8.21	15.79	16.82	9.97	11.88	7.91	8.41	8.29	8.07	11.42	10.37	8.3	7.92
ENSG00000006757.7	PNPLA4	protein_coding	2	0	0	0	0	0	0	0	0	0	0	0	0	0	0	0	0
ENSG00000006788.8	MYH13	protein_coding	2	0	0	0	0	0	0	0	0	0	0	0	0	0	0	0	0
ENSG00000006831.9	ADIPOR2	protein_coding	1	40.98	40.79	30.56	28.84	41.97	39.34	8.95	9.67	38.43	41.62	29.65	29.23	50.24	41.7	25.13	23.3
ENSG00000006837.7	CDKL3	protein_coding	1	2.1	1.43	1.36	1.1	2	1.61	0.64	0.52	2.09	1.73	1.39	1.15	1.88	1.58	1.11	0.89
ENSG00000007001.8	UPP2	protein_coding	2	0	0	0	0	0	0	0	0	0	0	0	0	0	0	0	0
ENSG00000007038.6	PRSS21	protein_coding	2	0	0	0	0	0	0	0	0	0	0	0	0	0	0	0	0
ENSG00000007047.10	MARK4	protein_coding	2	4.52	4.64	4.79	3.52	4.07	5.07	6.32	6.98	4.7	5.11	4.52	4.9	5.95	5.18	4.21	5.88
ENSG00000007062.7	PROM1	protein_coding	1	280.7	260.53	219.44	215.09	256.07	257.67	194.75	242.68	289.08	289.69	221.27	220.68	295.2	279.78	221.65	204.54
ENSG00000007080.6	CCDC124	protein_coding	2	16.61	17.55	26.56	24.12	24.45	21.03	14.94	15.39	16.77	16.7	22.31	21.76	17.43	18.03	27.37	27.29
ENSG00000007129.13	CEACAM21	protein_coding	2	1.91	1.59	1.57	1.73	3.39	2.2	1.67	1.91	1.85	2.27	1.5	1.57	2.63	1.42	1.63	1.29
ENSG00000007168.8	PAFAH1B1	protein_coding	2	76.17	68.28	67.7	66.16	75.57	76.05	39.94	45.82	73	74.25	68.78	68.98	80.09	73.77	65.72	59.23
ENSG00000007171.12	NOS2	protein_coding	2	0.02	0.02	0.04	0.05	0.02	0.01	0.01	0.01	0	0	0.02	0.02	0.02	0.01	0.01	0.01
ENSG00000007174.13	DNAH9	protein_coding	1	0	0	0	0	0	0	0	0	0	0	0	0	0	0	0	0
ENSG00000007202.10	KIAA0100	protein_coding	2	56.9	59.66	72.14	65.4	65.68	62.85	35.25	39.68	55.65	63.52	68.21	68.34	69.52	62.05	64.66	63.07
ENSG00000007216.10	SLC13A2	protein_coding	2	0	0	0	0	0	0	0	0	0	0	0	0	0	0	0	0
ENSG00000007237.14	GAS7	protein_coding	2	10.38	11.03	7.25	6.91	10.45	8.89	4.77	4.08	17.94	17.84	11.69	10.46	20.44	14.88	9.4	7.8
ENSG00000007255.6	TRAPPC6A	protein_coding	1	19.3	20.22	15.92	14.15	26.85	21.97	9.14	9.2	17.93	19.14	15.39	12.11	18.45	21.57	14.06	13.88
ENSG00000007264.9	MATK	protein_coding	1	0	0.03	0	0	0	0	0	0	0	0	0	0	0	0	0	0
ENSG00000007306.10	CEACAM7	protein_coding	2	0	0	0	0	0	0	0	0	0	0	0	0	0	0	0	0
ENSG00000007312.8	CD79B	protein_coding	2	27.49	31.54	28.66	29.94	26.45	24.48	12.88	12.78	26.53	28.98	30.13	29.02	22.01	23.96	27.35	24.37
ENSG00000007314.7	SCN4A	protein_coding	2	0.02	0.03	0.02	0.02	0	0.01	0.01	0	0.02	0.02	0.03	0.02	0.01	0.01	0	0.01
ENSG00000007341.14	ST7L	protein_coding	2	7.94	9.59	9.62	8.76	8.37	7.71	7.18	8.1	8.6	7.96	8.2	8.38	9.12	8.33	8.16	7.73
ENSG00000007350.12	TKTL1	protein_coding	2	0	0	0	0.1	0	0	0	0	0	0	0	0	0	0	0	0
ENSG00000007372.16	PAX6	protein_coding	1	31.19	28.12	19.82	18.25	28.41	24.84	13.73	14.18	27.63	25.38	19.18	19.43	26.83	25.88	17.61	17.59
ENSG00000007376.3	RPUSD1	protein_coding	2	19.41	20.41	23.62	22.48	19.18	16.6	14.83	12.64	21.19	19.33	24.72	21.27	16.04	20.06	21.13	20.18
ENSG00000007384.11	RHBDF1	protein_coding	1	0.13	0.5	0.25	0.07	0.2	0.15	0.21	0.33	0.6	0.43	0.14	0.19	0.31	0.58	0.08	0.35
ENSG00000007392.12	LUC7L	protein_coding	1	38.86	40.51	43.97	42.87	51.85	49.32	37.73	38.76	35.84	38.86	40.47	41.35	43.55	40.73	45.6	44.97
ENSG00000007402.7	CACNA2D2	protein_coding	2	0	0	0	0	0	0	0	0	0	0	0	0	0	0	0	0
ENSG00000007516.9	BAIAP3	protein_coding	1	0.21	0.12	0.03	0.13	0.08	0.04	0.05	0.05	0.24	0.42	0.03	0.23	0.17	0.11	0.1	0.1
ENSG00000007520.3	TSR3	protein_coding	2	13.23	13.84	14.25	12.83	13.91	12.15	6.48	6.72	14.49	12.82	13.04	13.9	10.99	12.87	12.71	11.7
ENSG00000007541.10	PIGQ	protein_coding	2	11.83	10.71	12.47	11.56	13.57	11.56	13.64	9.71	11.44	11.03	11.47	8.59	10.93	11.09	13.88	11.25
ENSG00000007545.11	CRAMP1L	protein_coding	2	5.34	3.62	5.24	4.66	4.87	3.15	2.6	2.11	5.33	5.86	5.48	5.63	6.58	4.67	4.73	4.26
ENSG00000007866.14	TEAD3	protein_coding	2	1.82	1.69	1.05	1.23	2.27	1.51	0.67	0.54	1.8	1.75	1.03	1.21	1.5	1.44	0.85	0.87
ENSG00000007908.11	SELE	protein_coding	2	0	0	0	0	0	0	0	0	0	0	0	0	0	0	0	0
ENSG00000007923.11	DNAJC11	protein_coding	2	17.21	17.63	22.37	22.4	19.84	17.48	19.31	21.28	18.85	19.5	23.24	23.26	18.2	16.39	21.74	22.47
ENSG00000007933.8	FMO3	protein_coding	2	0	0	0	0	0	0	0	0	0	0	0	0	0	0	0	0
ENSG00000007944.10	MYLIP	protein_coding	2	22.72	23.06	14.65	13	18.68	16.47	10.67	9.88	25.48	27.48	16.86	15.44	23.88	20.84	11.05	10.03
ENSG00000007952.13	NOX1	protein_coding	2	0	0	0	0	0	0	0	0	0	0	0	0	0	0	0	0
ENSG00000007968.6	E2F2	protein_coding	2	20.06	22.21	27.2	24.42	22.02	21.15	8.76	9.4	17.01	18.12	22.76	24.34	24.73	21.24	21.12	19.32
ENSG00000008018.8	PSMB1	protein_coding	2	119.87	122.28	113.28	108.45	118.31	111.66	43.67	43.86	114.38	120.21	108.29	104.37	109.05	128.26	96.01	91.58
ENSG00000008056.8	SYN1	protein_coding	2	0.02	0	0.03	0.03	0.02	0.01	0.01	0.01	0.01	0.02	0.03	0.04	0.01	0.02	0.02	0.01
ENSG00000008083.9	JARID2	protein_coding	2	9.95	9.65	8	7.09	10.37	9.88	5.02	4.41	9.92	10.96	7.43	7.81	10.3	9.3	7.29	6.65
ENSG00000008086.6	CDKL5	protein_coding	2	0.43	0.68	0.7	0.44	0.71	0.66	0.57	0.78	0.68	0.61	0.64	0.4	0.81	0.49	0.78	0.58
ENSG00000008118.5	CAMK1G	protein_coding	1	0	0	0	0	0	0	0	0	0	0	0	0	0	0	0	0
ENSG00000008128.18	CDK11A	protein_coding	2	12.86	14.53	19.78	18.85	17.85	18.01	24.69	22.37	12.61	15.09	17.82	17.79	12.76	15.38	21.64	21.62
ENSG00000008130.11	NADK	protein_coding	2	33.49	40.04	40.53	35.24	35.66	33.98	26.06	25.53	32.69	34.15	36.14	31.98	35.19	33.86	32.79	29.99
ENSG00000008196.8	TFAP2B	protein_coding	2	0	0	0	0	0	0	0	0	0	0	0	0	0	0	0	0
ENSG00000008197.4	TFAP2D	protein_coding	2	0	0	0	0	0	0	0	0	0	0	0	0	0	0	0	0
ENSG00000008226.15	DLEC1	protein_coding	2	0.49	0.29	0.51	0.46	0.38	0.57	0.37	0.46	0.27	0.41	0.28	0.22	0.65	0.32	0.36	0.34
ENSG00000008256.11	CYTH3	protein_coding	2	4.2	3.31	2.88	2.73	3.2	3.01	1.63	2.04	3.79	4	2.86	2.26	3.51	2.92	2.38	2.64
ENSG00000008277.10	ADAM22	protein_coding	1	2.66	2.6	3.07	2.58	2.3	2.27	4.65	3.97	2.25	2.68	3.17	3.53	3.63	2.03	3.38	4.14
ENSG00000008282.3	SYPL1	protein_coding	1	27.68	24.41	14.78	13.84	16.65	14.33	4.03	3.03	28.52	27.86	20.59	20.41	32.44	25.15	10.27	9.92
ENSG00000008283.11	CYB561	protein_coding	2	1.61	1.8	2.28	1.66	0.65	0.66	0.84	1.13	1.8	1.66	2.21	2.71	0.8	0.78	0.94	1.27
ENSG00000008294.16	SPAG9	protein_coding	1	47.72	45.38	42.04	41.93	50.13	49.53	35.2	41.9	47.97	45.91	44.11	45.64	46.04	42.62	48.12	44.08
ENSG00000008300.10	CELSR3	protein_coding	2	0.77	1.27	0.89	0.73	1.08	1.19	1.23	1.32	0.66	0.78	0.66	0.78	1.04	0.71	0.99	1.4
ENSG00000008311.10	AASS	protein_coding	2	25.75	23.81	30.25	30.79	35.64	36.06	33.82	38.42	23.62	24.61	30.47	29.72	28.57	28.27	38.14	35.76
ENSG00000008323.11	PLEKHG6	protein_coding	2	0	0	0	0	0	0	0	0	0	0	0.01	0	0	0	0	0
ENSG00000008324.6	SS18L2	protein_coding	2	28.85	29.16	34.91	32.53	29.95	28.38	12.26	12.5	28.6	29.97	33.97	33.23	28.07	29.61	34.71	26.11
ENSG00000008382.11	MPND	protein_coding	2	6.99	7.92	9.03	9.13	11.7	11.17	8.34	7.69	7.27	7.94	7.49	8.32	7.67	7.86	9.27	10.58
ENSG00000008394.8	MGST1	protein_coding	1	0.03	0	0	0	0	0	0	0	0	0	0	0	0	0	0	0
ENSG00000008405.7	CRY1	protein_coding	1	7.87	7.3	7.81	7.66	10.52	8.69	7.23	5.19	7.55	7.38	7.5	6.99	9.02	7.99	8.15	7.28
ENSG00000008438.4	PGLYRP1	protein_coding	2	0	0	0	0	0	0	0	0	0	0	0	0	0	0	0	0
ENSG00000008441.12	NFIX	protein_coding	1	2.38	3.18	2.36	2.01	3.13	2.23	4.18	3.13	2.42	2.37	1.63	1.52	2.86	2.61	3.05	2.03
ENSG00000008513.10	ST3GAL1	protein_coding	2	21.9	23.1	26.05	25.69	23.04	20.26	35.29	40.6	21.9	22.75	23.73	24.3	26.21	21.1	28.45	27.69
ENSG00000008516.12	MMP25	protein_coding	2	0.6	0.75	0.39	0.45	0.21	0.08	0.22	0.23	0.6	0.98	0.28	0.39	0.6	0.48	0.24	0.23
ENSG00000008517.12	IL32	protein_coding	2	0	0	0	0	0	0	0.07	0.08	0	0	0.02	0.11	0	0	0	0.05
ENSG00000008710.13	PKD1	protein_coding	1	23.11	22.87	25.02	20.79	24.11	20.83	40.06	33.77	22.08	24.33	22.26	22.91	25.52	18.34	31.42	27.33
ENSG00000008735.10	MAPK8IP2	protein_coding	2	0.3	0.45	0.34	0.38	0.74	0.49	1.15	0.99	0.36	0.34	0.42	0.4	0.47	0.48	0.5	0.6
ENSG00000008838.13	MED24	protein_coding	1	20.25	18.59	24.04	24.76	17.93	15.33	21.7	24.14	19.25	20.25	25.83	25.74	18.74	18.38	25.6	17.76
ENSG00000008853.12	RHOBTB2	protein_coding	1	6.42	5.67	9.71	8.86	5.03	4.95	5.2	7.57	6.25	6.29	7.93	7.65	6.77	5.12	6.33	6.29
ENSG00000008869.7	HEATR5B	protein_coding	1	9.23	8.12	9.25	8.54	13	11.54	6.79	7.87	8.91	9.24	8.82	9.51	12.15	9.19	8.72	8.22
ENSG00000008952.12	SEC62	protein_coding	1	25.57	24.81	24.91	26.33	27.23	26.24	7.35	7.26	22.4	24.99	25.89	25.9	24.38	27.38	21.27	19.94
ENSG00000008988.5	RPS20	protein_coding	1	3799.54	3759.47	3642.02	3379.73	3240.57	3151.68	1900.3	1740.34	3421.2	3559.82	3678.04	3660.99	3110.88	3597.82	3300.93	2934.98
ENSG00000009307.11	CSDE1	protein_coding	1	192.99	182.88	187.82	171.39	169.04	145.03	70.84	70.8	169.42	179	200.4	205.8	168.28	169.21	159.33	147.49
ENSG00000009335.13	UBE3C	protein_coding	2	23.67	26.18	30.4	28.37	28.54	27.27	16.6	19.7	26.5	28.79	31.3	29.33	36.76	30.11	29.79	27.02
ENSG00000009413.11	REV3L	protein_coding	2	17.96	18.01	14.64	16.36	18.94	16.53	15.86	22.49	14.93	17.4	14.62	11.99	21.92	13.88	14.27	13.61
ENSG00000009694.9	TENM1	protein_coding	2	0	0	0.02	0.01	0	0	0	0.02	0	0	0.07	0.01	0	0	0.01	0.01
ENSG00000009709.7	PAX7	protein_coding	2	0	0	0	0	0	0	0	0	0	0	0	0	0	0	0	0
ENSG00000009724.12	MASP2	protein_coding	2	0	0	0	0.04	0	0	0.03	0	0.02	0.03	0.09	0.01	0.08	0	0.04	0.11
ENSG00000009765.10	IYD	protein_coding	2	0	0	0	0	0	0	0	0	0	0	0	0	0	0	0	0
ENSG00000009780.11	FAM76A	protein_coding	1	4.38	4.06	4.49	3.93	6.33	5.03	5.23	6.01	3.86	4.27	3.84	3.87	3.74	4.93	3.62	4.11
ENSG00000009790.10	TRAF3IP3	protein_coding	1	10.5	8.87	11.7	12.76	2.47	3.77	9.42	11.44	8.14	8.65	10.92	10.24	5.38	5.16	9.93	8.84
ENSG00000009830.7	POMT2	protein_coding	1	3.41	3.88	6.44	5.19	3.85	4.49	4.49	3.94	3.89	4.32	5.41	4.67	4.45	2.84	5.68	4.92
ENSG00000009844.11	VTA1	protein_coding	2	26.3	24.49	24.8	24.34	26.18	28.37	8.72	8.49	23.26	26.08	26.03	25.97	24.63	24.39	23.79	19.88
ENSG00000009950.11	MLXIPL	protein_coding	1	0.04	0	0	0	0	0	0	0	0	0.01	0	0	0	0	0	0
ENSG00000009954.6	BAZ1B	protein_coding	2	45.62	43.94	42.34	41.99	43.51	40.5	18.32	18.99	43.89	46.2	42.64	43.55	49.44	45.35	39.2	34.71
ENSG00000010017.9	RANBP9	protein_coding	2	32.09	30.41	24.46	24.66	25.46	23.42	10.91	9.98	30.19	32.33	26.3	26.78	38.93	28.87	21.85	21.11
ENSG00000010030.9	ETV7	protein_coding	2	3.8	4.5	4.79	4.71	3.23	2.94	2.04	1.73	5.2	4.83	5.23	4.63	3.53	3.3	4.22	3.91
ENSG00000010072.11	SPRTN	protein_coding	2	7.28	7.48	7.84	7.3	7.02	6.27	7.46	8.32	8.03	6.26	7.08	7.54	6.5	6.54	6.83	7.78
ENSG00000010165.15	METTL13	protein_coding	2	12.26	10.56	12.9	13.01	12.49	11.83	6.11	4.93	10.81	11.93	14.04	13.29	11.64	10.17	11.59	10.73
ENSG00000010219.9	DYRK4	protein_coding	2	13.03	11.61	9.97	9.3	6.85	7.26	3.08	2.98	14.44	15.52	10.5	10.27	8.96	10.52	8.12	4.46
ENSG00000010244.12	ZNF207	protein_coding	1	149.31	149.8	141.24	135.32	146.36	142.53	92.01	91.98	135.13	140.92	137.11	137.37	148.12	143.25	121.62	116.81
ENSG00000010256.6	UQCRC1	protein_coding	2	119.78	130.39	122.76	115.52	109.86	111.47	44.11	48.84	111.76	120.14	107.53	113.44	106.31	119.84	91.41	92.78
ENSG00000010270.9	STARD3NL	protein_coding	2	10.17	10.01	9.75	9.95	8.96	8.37	5.13	3.77	10.76	10.87	10.74	11.07	9.72	10.52	10.05	8.5
ENSG00000010278.7	CD9	protein_coding	1	58.54	60.85	75.87	75.09	58.47	57.12	35.67	34.08	60.62	66.05	82.89	79.58	58.29	61.83	80.7	72.12
ENSG00000010282.10	HHATL	protein_coding	1	0	0	0	0	0	0	0	0.07	0	0	0.04	0	0	0.05	0	0
ENSG00000010292.8	NCAPD2	protein_coding	1	87.1	85.67	78.85	72.33	82.38	77.53	29.71	36.75	80.81	86.99	72.53	69.79	91.04	80.64	68.55	55.2
ENSG00000010295.15	IFFO1	protein_coding	2	7.15	7.46	7.97	7.83	9.61	9.45	9.8	11.15	7.89	7.39	7.24	6.72	7.85	7.87	9.88	8.2
ENSG00000010310.4	GIPR	protein_coding	1	0.16	0.45	0.66	0.1	0.2	0.18	0.11	0.14	0.38	0.73	0.34	0.28	0.24	0.36	0.3	0.12
ENSG00000010318.15	PHF7	protein_coding	1	5.85	5.06	5.36	5.65	6.09	6.96	4.93	3.99	4.87	5.42	6.09	5.64	5.79	4.56	5.96	4.23
ENSG00000010319.2	SEMA3G	protein_coding	2	1.27	1.92	0.98	1.19	1.48	0.92	0.67	0.94	1.52	1.53	0.88	0.75	1.48	1.4	0.77	0.65
ENSG00000010322.11	NISCH	protein_coding	2	27.8	28.72	28.75	25.62	28.81	25.77	28.89	31.17	25.24	27.13	26.45	26.4	25.97	23.49	22.83	21.91
ENSG00000010327.6	STAB1	protein_coding	2	0.07	0.13	0.06	0.03	0.02	0.09	0.09	0.03	0.08	0.21	0.09	0.12	0.07	0.04	0.13	0.05
ENSG00000010361.9	FUZ	protein_coding	2	8.96	10.31	7.08	6.54	5.95	5.42	2.67	2.83	10.05	8.96	7.21	7.23	7.6	7.88	6	4.92
ENSG00000010379.11	SLC6A13	protein_coding	2	0.04	0.03	0	0	0.04	0.07	0.03	0.02	0.05	0.08	0.02	0	0.04	0	0.03	0
ENSG00000010404.13	IDS	protein_coding	2	7.23	7.46	10.2	10.08	11.32	10.03	9.07	9.77	7.27	7.61	9.54	8.68	15.82	8.69	9.91	10.46
ENSG00000010438.12	PRSS3	protein_coding	2	0	0	0	0	0	0	0	0	0	0	0	0	0	0	0	0
ENSG00000010539.7	ZNF200	protein_coding	2	9.01	8.35	10.21	9.76	10.01	9.5	8.24	8.26	8.45	8.84	10.09	8.26	8.93	8.94	9.43	8.33
ENSG00000010610.5	CD4	protein_coding	1	0	0	0	0	0	0	0	0	0.01	0	0	0	0	0	0.07	0
ENSG00000010626.10	LRRC23	protein_coding	1	6.5	6.17	7.6	6.81	6.57	5.9	5.76	7.37	6.55	7.09	8.05	7.56	5.93	6.49	8.64	6.97
ENSG00000010671.11	BTK	protein_coding	2	73.07	70.98	54.28	48.92	50.79	44.74	28.97	28.39	70.31	75.24	56.58	56.98	58.72	61.16	46.95	38.77
ENSG00000010704.14	HFE	protein_coding	1	2.89	2.56	1.96	2.21	1.19	1.68	0.29	0.65	2.47	2.72	1.71	1.77	1.37	1.68	0.98	0.73
ENSG00000010803.12	SCMH1	protein_coding	2	18.26	17.84	21.34	22.53	16.71	15.19	22.64	19.87	15.13	16.2	17.59	20.1	18.49	12.92	17.94	19.81
ENSG00000010810.13	FYN	protein_coding	2	28.72	31.21	38.17	38.03	29.47	28.74	44.23	48.95	30.97	29.91	33.85	35.67	31.94	28.79	52.14	47.72
ENSG00000010818.4	HIVEP2	protein_coding	2	9.67	9.4	10.77	9.15	11.5	10.92	3.81	3.57	11.04	11.38	10.56	10.98	15.94	9.95	10.56	8.49
ENSG00000010932.11	FMO1	protein_coding	2	0	0	0	0.01	0	0	0	0	0	0.01	0	0	0	0	0	0
ENSG00000011007.8	TCEB3	protein_coding	2	14.43	13.62	16.4	15.75	15.3	15.19	7.42	7.96	14.28	15.01	16.26	16.55	16.75	15.18	16.82	14.61
ENSG00000011009.6	LYPLA2	protein_coding	2	18.36	18.67	24.99	20.6	19.99	16.47	11.29	11.07	17.24	17.78	21.5	19.22	16.86	15.63	19.61	17.18
ENSG00000011021.17	CLCN6	protein_coding	2	5.17	4.25	5.98	5.74	3.76	4.64	6.86	8.29	4.33	4.39	5.85	5.64	6.06	4.47	6.52	6.39
ENSG00000011028.9	MRC2	protein_coding	2	39.5	43.47	22.15	21.6	45.59	37.04	30.04	31.25	38.37	40.4	20.22	20.91	45.29	44.24	25.86	27.47
ENSG00000011052.17	NME2	protein_coding	2	6.64	7.42	7.62	4.85	6.15	3.62	1.62	1.99	5.94	5.35	6.89	5.77	5.52	6.44	6.83	7.78
ENSG00000011083.4	SLC6A7	protein_coding	1	0	0.02	0.06	0.01	0	0	0.02	0.03	0.01	0.02	0.03	0.03	0	0	0.01	0.05
ENSG00000011105.7	TSPAN9	protein_coding	2	0.06	0.1	0.01	0.02	0.09	0.01	0.02	0	0.13	0.09	0.08	0.04	0.03	0.12	0.14	0.06
ENSG00000011114.10	BTBD7	protein_coding	2	8.38	8.66	10.02	9.96	11.25	10.74	6.65	8.86	9.71	8.92	8.71	9.29	13.88	9.96	8.63	7.61
ENSG00000011132.7	APBA3	protein_coding	2	11.33	11.21	13.04	12.83	11.13	10.49	17.91	23.77	12.92	12.07	13.08	11.86	11.38	10.64	15.31	14.87
ENSG00000011143.12	MKS1	protein_coding	1	8.45	7.78	6.57	7.22	5.38	5.29	4.84	4.75	8.24	7.98	7.75	8.11	7.18	6.8	6.68	5.05
ENSG00000011198.3	ABHD5	protein_coding	1	4.62	4.68	4.65	4.27	4.7	5.82	6.04	5.71	4.23	4.67	5.2	4.8	5.25	4.48	4.9	5.44
ENSG00000011201.6	KAL1	protein_coding	2	0	0	0	0	0	0	0	0	0	0	0	0	0	0	0	0
ENSG00000011243.13	AKAP8L	protein_coding	2	55.86	55.97	55.34	49.5	67.37	64.81	69.85	67.63	50.91	52.23	49.68	48.63	56.23	57.27	58	56.58
ENSG00000011258.11	MBTD1	protein_coding	1	13.96	13.1	12	10.94	12.9	12.51	7.85	8.1	13.29	14.15	11.59	12.41	15.41	11.93	11.38	10.12
ENSG00000011260.9	UTP18	protein_coding	2	50.55	47.23	42.84	42.32	33.5	33.16	14.2	15.98	48.25	49.86	46.71	49.77	38.23	45.25	37.72	34.24
ENSG00000011275.14	RNF216	protein_coding	2	8.81	8.81	11.01	10.31	9.86	10.3	10.62	11.52	9.31	9.04	10.67	9.83	10.91	9.71	12.27	10.82
ENSG00000011295.11	TTC19	protein_coding	1	26.59	24.98	23.16	22.59	21.66	21.18	23.75	25.1	27.08	26.01	24.9	26.92	24.51	24.22	24.81	22.5
ENSG00000011304.12	PTBP1	protein_coding	2	108.82	104.71	128.6	123.36	109.1	97.64	88.78	83.48	104.98	105.68	124.06	113.72	100.07	98.83	120.5	100.92
ENSG00000011332.15	DPF1	protein_coding	1	0.06	0.22	0.18	0.1	0.09	0.04	0.17	0.29	0.16	0.09	0.12	0.3	0.27	0.2	0.32	0.08
ENSG00000011347.5	SYT7	protein_coding	1	0	0	0	0	0	0	0	0	0	0	0	0	0	0	0	0
ENSG00000011376.5	LARS2	protein_coding	2	7.43	7.49	9.96	8.69	8.55	8.93	7.98	10.9	7.51	8.22	8.48	7.9	8.76	7.19	9.78	8.62
ENSG00000011405.9	PIK3C2A	protein_coding	2	20.22	17.73	28.93	24.64	30.08	23.02	37.31	51.67	17.21	18.23	23.99	25.5	22.45	16.22	31.97	33.54
ENSG00000011422.7	PLAUR	protein_coding	2	25.56	27.91	13.19	11.6	21.35	17.59	8.39	6.49	28.73	31.61	16.78	14.4	28.05	27.6	10.72	9.86
ENSG00000011426.6	ANLN	protein_coding	1	12.94	12.82	14.13	14.4	15.56	16.76	12.9	13.57	11.8	12.55	13.18	12	16.96	12.16	16.04	13.75
ENSG00000011451.13	WIZ	protein_coding	2	3.24	3.59	4.93	5.4	3.61	3.76	8.16	6.55	3.82	3.91	5.13	6.23	5.23	3.77	8.36	6.42
ENSG00000011454.12	RABGAP1	protein_coding	1	11.43	10.32	12.58	11.39	14.99	12.75	20.99	23.34	10.6	12.4	12.21	13.56	19.51	13.22	16.49	16.31
ENSG00000011465.12	DCN	protein_coding	1	0	0	0.01	0	0	0	0.01	0	0	0	0	0	0	0	0	0
ENSG00000011478.7	QPCTL	protein_coding	2	9.52	9	7.16	6.4	6.48	4.48	3.39	3.8	10.29	9.2	9.15	7.31	6.73	6.31	5.7	6.15
ENSG00000011485.10	PPP5C	protein_coding	1	61.85	62.75	58.47	53.85	48.09	46.23	31.6	31.71	61.04	62.45	64.04	61.51	59.74	55.01	53.81	47.88
ENSG00000011523.9	CEP68	protein_coding	1	8.1	8.45	7.45	7	8.97	8.75	5.47	5.33	7.03	6.94	7.36	6.63	8.17	7.08	8.09	7.23
ENSG00000011566.10	MAP4K3	protein_coding	2	10.25	10.29	11.86	11.87	12.56	12.76	17.62	20.47	10.11	11.76	10.11	13.37	14.01	9.58	17.82	12.42
ENSG00000011590.9	ZBTB32	protein_coding	1	0	0	0	0	0	0	0	0	0	0	0	0.03	0	0	0.02	0
ENSG00000011600.7	TYROBP	protein_coding	2	0.12	0.16	0.06	0	0	0	0	0	0.04	0.04	0.04	0	0	0	0	0.09
ENSG00000011638.6	TMEM159	protein_coding	1	10.68	10.97	11.33	10.92	9.53	9.44	4.81	5.01	10.6	11.27	11.06	9.91	9.37	10.47	9.15	9.15
ENSG00000011677.8	GABRA3	protein_coding	2	0.69	0.5	0.75	0.61	0.24	0.18	0.09	0.2	0.43	0.41	0.73	0.61	0.39	0.52	0.48	0.35
ENSG00000012048.15	BRCA1	protein_coding	2	37.96	34.78	29.83	29.61	35.09	37.9	11.92	15.2	35.81	35.93	31.65	33.29	46.31	38.2	28.58	25.1
ENSG00000012061.11	ERCC1	protein_coding	1	65.48	64.34	56.84	54.98	56.42	52.3	50.47	51.67	70.98	68.91	60	51	57.21	65.64	57.18	54.46
ENSG00000012124.10	CD22	protein_coding	2	60.47	64.84	38.75	37.37	65.28	60.85	13.23	15.28	54.37	61.48	41.95	40.44	68.38	62.6	26.43	23.71
ENSG00000012171.13	SEMA3B	processed_transcript	2	0.2	0.14	0.21	0.17	0.35	0.24	0.25	0.3	0.11	0.15	0.17	0.35	0.15	0.16	0.47	0.37
ENSG00000012174.7	MBTPS2	protein_coding	2	2.32	2.35	1.97	2.26	2.03	2.01	0.81	0.98	2.72	2.63	2.56	2.21	4.41	2.39	2.07	1.88
ENSG00000012211.8	PRICKLE3	protein_coding	2	1.96	2.27	2.89	2.86	3.31	2.3	4.2	2.75	2.26	2.05	2.47	1.8	1.88	1.67	3.2	2.2
ENSG00000012223.8	LTF	protein_coding	1	0	0.03	0	0	0	0	0.01	0	0	0.05	0	0	0	0	0	0
ENSG00000012232.4	EXTL3	protein_coding	1	11.14	10.2	6.8	6.53	7.44	8.14	4.07	4.64	12.6	12.15	7.24	6.74	11.12	10.32	6.52	5.84
ENSG00000012504.9	NR1H4	protein_coding	1	0	0	0	0	0	0	0	0	0	0	0	0	0	0	0	0
ENSG00000012660.9	ELOVL5	protein_coding	2	72.98	71.06	69.96	67.75	57.48	60.39	25.27	22.61	68.68	69.66	71.89	69.43	68.02	64.22	63.87	55.38
ENSG00000012779.6	ALOX5	protein_coding	2	0.06	0.17	0.03	0.06	0.05	0.01	0.26	0.03	0.15	0.1	0.01	0.01	0.02	0.13	0.08	0.02
ENSG00000012817.11	KDM5D	protein_coding	2	0	0	0	0	0	0	0	0	0	0	0	0	0	0	0	0
ENSG00000012822.11	CALCOCO1	protein_coding	1	11.38	11.74	11.98	12.47	20.77	21.19	29.91	33.46	8.78	11.08	12.44	10.48	12.51	14.25	18.64	15.98
ENSG00000012963.9	UBR7	protein_coding	2	39.34	39.34	30.69	32.27	43.2	40.66	19.88	16.71	40.14	40.57	35.02	32.61	42.84	42.65	31.54	29.18
ENSG00000012983.7	MAP4K5	protein_coding	2	15.15	15.96	16.97	14.88	13.98	11.47	19.61	18.42	15.14	14.13	15.62	20.32	13.89	12.94	19.15	16.34
ENSG00000013016.10	EHD3	protein_coding	2	0.02	0.03	0.01	0.01	0.01	0.01	0.02	0	0.01	0.04	0.01	0.02	0.01	0.01	0.01	0
ENSG00000013275.3	PSMC4	protein_coding	2	30.02	31.01	29.4	27.79	31.98	29.69	16.87	18.45	30.43	31.1	29.05	26.13	27.74	29.25	26.65	24.61
ENSG00000013288.4	MAN2B2	protein_coding	2	4.35	4.59	5.26	4.95	5.48	4.57	4.5	3.59	4.4	4.76	5.17	4.52	4.39	4.51	4.87	4.58
ENSG00000013293.5	SLC7A14	protein_coding	2	0	0	0	0	0	0	0	0	0	0	0	0	0	0	0	0
ENSG00000013297.6	CLDN11	protein_coding	2	0	0.18	0.05	0	0	0.02	0.11	0.04	0	0	0	0	0.04	0	0.13	0.03
ENSG00000013306.11	SLC25A39	protein_coding	1	41.58	43.48	46.83	42.42	47.81	44.87	26.43	25.44	39.09	39.21	46.51	41.81	42.12	46.93	44.7	41.06
ENSG00000013364.14	MVP	protein_coding	2	5.25	5.39	5.2	5.63	9.2	8.23	8.02	7.33	5.73	5.87	4.11	4.51	5.47	6.84	5.62	5.87
ENSG00000013374.11	NUB1	protein_coding	2	36.7	32.04	22.33	20.81	35.9	35.69	11.3	11.29	32.25	34.62	23.41	20.86	28.22	32.73	20.08	17.42
ENSG00000013375.11	PGM3	protein_coding	1	15.36	14.34	12.37	11.92	14.96	14.87	10.9	14.44	12.51	14.15	15.85	11.77	11.78	12.17	16.76	12.17
ENSG00000013392.6	RWDD2A	protein_coding	2	1.38	1.72	0.97	1.23	1.31	1.27	0.61	0.66	1.21	1.37	1.17	1.21	0.96	1.4	0.95	1.12
ENSG00000013441.11	CLK1	protein_coding	2	53.35	52.34	54.89	50.44	66.07	69.26	94.83	102.05	44.91	45.1	48.92	50.8	56.23	47.69	64.96	60.45
ENSG00000013503.5	POLR3B	protein_coding	2	3.99	3.42	3.9	3.64	3.03	2.98	1.31	1.72	3.76	4.31	4.2	3.9	5.02	4.09	3.77	3.76
ENSG00000013523.5	ANGEL1	protein_coding	1	4.37	4.7	5.36	5.29	5.62	5.16	5.75	6.25	5.5	4.74	5.36	5.78	5.77	4.76	5.47	5.19
ENSG00000013561.13	RNF14	protein_coding	1	12.57	12.45	13.19	11.87	12.05	13.43	10.03	9.43	12.54	13.7	12.7	13.09	13.41	11.96	12.77	12.93
ENSG00000013563.9	DNASE1L1	protein_coding	1	4.63	4.27	4.69	3.65	4.53	4.45	1.44	1.79	4.95	4.03	4.41	4.06	3.55	4.62	3.45	3.24
ENSG00000013573.12	DDX11	protein_coding	2	57.2	58.19	58.55	50.97	58.24	55.08	49.43	53.87	52.52	54.03	55.09	53.8	62.1	58.6	55.89	54.87
ENSG00000013583.4	HEBP1	protein_coding	1	4.34	3.14	2.91	3.51	3.05	3.89	2.98	1.87	3.37	3.64	2.51	3.27	4.9	4.07	3.29	2.63
ENSG00000013588.5	GPRC5A	protein_coding	2	0	0	0.02	0	0	0	0	0.09	0.02	0	0.02	0	0.01	0	0	0.01
ENSG00000013619.9	MAMLD1	protein_coding	2	0	0.01	0.01	0.02	0	0	0.02	0.29	0.01	0	0	0.02	0.01	0.03	0.05	0
ENSG00000013725.10	CD6	protein_coding	2	0.02	0.06	0.25	0.12	0	0	0.08	0	0.01	0.07	0.14	0.12	0	0.07	0.11	0.06
ENSG00000013810.14	TACC3	protein_coding	1	32.92	32.98	39.1	36.77	42.94	37.68	25.5	25.54	28.73	32.13	35.6	35.85	40.27	35.2	42.07	37.92
ENSG00000014123.9	UFL1	protein_coding	2	11.06	10.73	8.59	8.56	10.77	10.71	4.36	4.41	10.93	10.55	9.23	9.22	11.31	10.6	8.66	7.24
ENSG00000014138.4	POLA2	protein_coding	1	29.56	27.81	27.32	25.47	31.55	27.2	19.96	21.79	28.46	28.76	28.15	27.28	30.61	29.34	24.48	25.21
ENSG00000014164.6	ZC3H3	protein_coding	1	2.88	2.98	5.04	4.57	3.91	3.76	9.29	8.53	2.96	3.28	4.63	3.78	4.26	2.79	6.35	5.97
ENSG00000014216.11	CAPN1	protein_coding	2	48.71	50.01	53.85	48.38	51.82	45.98	55.26	58.33	46.67	44.37	46.15	44.27	44.35	42.9	47.45	47.96
ENSG00000014257.11	ACPP	protein_coding	1	0.42	0.23	0.44	0.35	0	0.07	0	0	0.15	0.17	0.5	0.5	0	0.01	0.16	0.41
ENSG00000014641.13	MDH1	protein_coding	1	98.03	92.81	93.35	94.28	103.18	98.54	37.54	37	84.49	90.19	92.97	92.69	94.6	96.34	90.17	75.5
ENSG00000014824.9	SLC30A9	protein_coding	2	18.65	18.71	19.47	16.32	21.58	19.01	13.41	12.7	17.62	19.99	17.77	17.02	21.2	20	17.03	15.32
ENSG00000014914.15	MTMR11	protein_coding	2	0.03	0.02	0.07	0.04	0	0	0.01	0	0.04	0.02	0.06	0.03	0	0	0.04	0.01
ENSG00000014919.8	COX15	protein_coding	2	22.51	21.71	17.21	16.38	20.2	18.91	5.78	6.25	19.73	21.23	18.71	18.06	21.63	22.1	14.49	12.19
ENSG00000015133.14	CCDC88C	protein_coding	1	4.73	5.15	10.82	8.65	6.4	5.69	12.41	13.54	4.75	5.82	8.43	10.22	5.43	3.91	11.41	11.11
ENSG00000015153.10	YAF2	protein_coding	2	15.66	13.82	13.41	17.12	14.23	14.44	8.81	8.02	12.96	15.08	13.04	12.87	19.17	11.87	12.35	13.79
ENSG00000015171.14	ZMYND11	protein_coding	2	24.86	23.38	19.87	19.61	23.28	21.49	9.55	11.03	26.54	25.16	20.54	20.01	24.19	22.84	19.35	16.27
ENSG00000015285.6	WAS	protein_coding	2	13.59	15.28	18.27	18.55	16.53	14.93	24.06	27.28	15.01	14.62	16.18	15.69	16.18	13.83	21.31	19.94
ENSG00000015413.5	DPEP1	protein_coding	2	0	0.06	0.16	0.26	0	0	0	0	0.05	0.14	0.02	0.22	0.03	0	0.07	0.18
ENSG00000015475.14	BID	protein_coding	2	59.07	59.56	64.11	58.35	47.71	43.43	20.26	19.44	56.69	58.39	62.18	56.94	44.92	50.71	47.38	40.86
ENSG00000015479.13	MATR3	protein_coding	1	268.02	254.32	285.52	269.87	248.14	250.03	109.53	98.74	250.11	250.93	291.71	292.2	267.25	253.54	250.9	232.18
ENSG00000015520.10	NPC1L1	protein_coding	1	0	0.01	0	0	0.02	0	0.01	0	0	0.01	0	0	0	0	0	0
ENSG00000015532.5	XYLT2	protein_coding	2	10.95	10.45	11	9.45	8.73	8.39	5.78	5.3	11.58	10.74	9.96	8.8	8.44	7.85	11.27	7.62
ENSG00000015568.8	RGPD5	protein_coding	2	2.48	1.91	4.56	1.85	1.43	1.37	3.64	4.37	3.03	2.08	2.22	3.27	2.08	1.94	5.42	5.03
ENSG00000015592.12	STMN4	protein_coding	2	0	0	0.06	0.06	0	0	0	0	0	0.01	0	0	0	0.02	0	0.03
ENSG00000015676.13	NUDCD3	protein_coding	1	12.91	12.64	12.33	12.36	14.24	13.02	9.51	10.63	14.4	12.91	12.62	13.09	14.57	14.45	13.12	12.5
ENSG00000016082.10	ISL1	protein_coding	2	0	0	0	0	0	0	0	0	0	0	0	0	0	0	0	0
ENSG00000016391.6	CHDH	protein_coding	2	0	0.01	0.01	0.01	0	0.07	0	0	0.01	0.01	0	0.06	0	0.01	0.01	0.05
ENSG00000016402.8	IL20RA	protein_coding	2	0	0	0	0	0	0	0	0	0	0	0	0	0	0	0	0
ENSG00000016490.11	CLCA1	protein_coding	2	0	0	0	0	0	0	0	0	0	0	0	0	0	0	0	0
ENSG00000016602.8	CLCA4	protein_coding	2	0.01	0.02	0	0	0	0	0	0	0	0	0	0	0	0	0	0
ENSG00000016864.12	GLT8D1	protein_coding	2	41.61	41.42	36.91	34.32	33.94	29.52	14.67	14.85	47.83	45.84	36.29	37.99	35.43	42.6	28.61	24.66
ENSG00000017260.15	ATP2C1	protein_coding	2	38.55	35.31	37.24	31.82	35.49	37.35	22.68	21.51	34.39	39.21	34.73	36.14	39.28	30.94	31.64	30.55
ENSG00000017373.11	SRCIN1	protein_coding	1	0	0.01	0	0	0	0	0	0	0	0	0.01	0	0.01	0	0	0
ENSG00000017427.11	IGF1	protein_coding	1	0	0	0	0	0	0	0	0	0	0	0	0	0	0	0	0
ENSG00000017483.10	SLC38A5	protein_coding	2	29.36	30.12	32.58	28.43	8.57	8.81	5.87	6.73	31.08	33.58	35.09	30.33	18.02	18.55	19.56	19.98
ENSG00000017621.11	MAGIX	protein_coding	2	0.05	0.08	0.41	0.18	0.11	0.06	0.11	0.06	0.2	0.21	0.19	0.3	0.07	0.04	0.28	0.18
ENSG00000017797.7	RALBP1	protein_coding	2	30.5	30.84	29.8	29.88	33.44	32.98	14.1	14.98	29.26	31.27	31.11	32.29	27.45	24.56	26.57	24.72
ENSG00000018189.8	RUFY3	protein_coding	1	11	10.37	9.7	11.16	8.61	8.49	9.18	12.68	11.62	10.96	9.97	11.48	12	9.3	10.41	10.15
ENSG00000018236.10	CNTN1	protein_coding	2	0.01	0	0	0	0	0	0	0	0	0	0.06	0	0	0	0	0
ENSG00000018280.12	SLC11A1	protein_coding	2	0.39	0.51	0.54	0.36	0.37	0.19	0.2	0.26	0.27	0.37	0.23	0.23	0.18	0.2	0.35	0.22
ENSG00000018408.10	WWTR1	protein_coding	1	0.24	0.09	0.08	0.1	0.13	0.19	0.06	0.14	0.17	0.09	0.24	0.27	0.1	0.03	0.25	0.2
ENSG00000018510.8	AGPS	protein_coding	2	22.21	22.18	17.78	19.62	17.95	16.12	11.05	13.34	23.33	21.73	20.66	23.31	22.02	20.74	18.2	15.22
ENSG00000018607.5	ZNF806	pseudogene	2	0	0	0	0	0	0	0	0	0	0	0	0	0	0	0	0
ENSG00000018610.9	CXorf56	protein_coding	2	9.75	11.4	10.39	9.3	10.55	9.66	3.97	3.24	9.53	10.22	10.46	9.79	9.51	10.39	7.76	7.47
ENSG00000018625.10	ATP1A2	protein_coding	2	0	0	0	0.02	0	0	0.01	0	0	0	0	0	0	0	0	0
ENSG00000018699.7	TTC27	protein_coding	1	7.5	7	8.46	8.88	5.72	4.76	3.73	5.01	7.88	8.22	9.26	8.94	6.76	8.09	7.72	6.28
ENSG00000018869.12	ZNF582	protein_coding	2	1.25	1.02	1.35	0.81	1.14	0.96	1.15	0.92	1.34	1.31	1.74	1.54	1.26	1.12	1.31	1.89
ENSG00000019102.7	VSIG2	protein_coding	2	0	0	0	0	0	0	0	0	0	0	0	0	0	0	0	0.02
ENSG00000019144.12	PHLDB1	protein_coding	2	1.16	0.95	2.07	1.12	0.99	0.63	1.71	2.37	1.08	1.34	2.1	1.54	0.96	1.05	1.55	2.15
ENSG00000019169.9	MARCO	protein_coding	2	0	0	0	0	0	0	0	0	0	0	0	0	0	0	0	0
ENSG00000019186.5	CYP24A1	protein_coding	1	0	0	0	0	0	0	0	0	0	0	0	0	0	0	0	0
ENSG00000019485.8	PRDM11	protein_coding	1	1.11	0.75	1.12	1.26	1.22	1.2	1.54	1.32	1.22	1.17	1.53	1.78	1.14	1.02	2.06	1.81
ENSG00000019505.3	SYT13	protein_coding	2	0	0	0	0	0	0	0.01	0	0	0	0	0	0	0	0	0
ENSG00000019549.4	SNAI2	protein_coding	2	0.04	0	0.06	0.1	0.11	0	0	0.02	0.03	0	0.04	0.1	0.02	0.05	0.01	0.03
ENSG00000019582.10	CD74	protein_coding	2	752.8	752.44	257.77	252.45	650.78	612.34	75.86	66.93	773.25	800.02	290.86	266.46	648.87	649.51	154.58	128.39
ENSG00000019991.11	HGF	protein_coding	2	0.17	0.07	0.1	0.08	0.1	0	0.02	0	0	0.04	0.06	0.03	0.04	0	0	0.06
ENSG00000019995.6	ZRANB1	protein_coding	2	10.34	9.81	10.05	9.85	10.33	10.7	4.67	4.71	9.86	10.79	9.44	9.46	11.57	9.71	9.1	8.67
ENSG00000020129.11	NCDN	protein_coding	2	4.17	4.7	7.18	5.54	5.44	4.41	5.21	5.96	4.55	4.5	6.29	5.82	5.37	4.03	7.46	6.31
ENSG00000020181.13	GPR124	protein_coding	2	1.05	1.07	0.34	0.41	0.27	0.22	0.07	0.06	1.06	1.11	0.37	0.37	0.58	0.54	0.19	0.1
ENSG00000020219.8	CCT8L1P	pseudogene	2	0.03	0	0.01	0	0.02	0	0.02	0	0	0	0	0	0	0	0	0.02
ENSG00000020256.15	ZFP64	protein_coding	2	5.45	5.18	6.08	4.87	4.39	3.81	3.14	3.57	5.36	5.48	5.88	4.72	5.75	4.59	5.36	4.72
ENSG00000020426.6	MNAT1	protein_coding	1	22.26	20.29	24.45	19.19	18.12	17.83	20.43	24.49	20.99	20.69	20.78	22.18	20.83	19.49	20.03	23.44
ENSG00000020577.9	SAMD4A	protein_coding	1	3.53	4.11	3.78	4.1	6.64	5.64	4.5	5.57	4.31	4.59	4.12	4.99	6.72	4.97	5.95	5.92
ENSG00000020633.14	RUNX3	protein_coding	2	0.19	0.05	0.14	0.22	0.09	0.06	0.08	0.17	0.05	0.08	0.22	0.14	0.15	0.2	0.2	0.12
ENSG00000020922.8	MRE11A	protein_coding	2	34.42	34.97	30.5	27.59	30.12	29.98	19.68	17.9	33.56	36.41	29.27	29.45	37.69	31.58	27.08	24.05
ENSG00000021300.9	PLEKHB1	protein_coding	2	0.25	0.49	0.92	0.62	0.47	0.4	0.25	0.37	0.28	0.23	0.92	1.11	0.25	0.65	0.64	0.58
ENSG00000021355.8	SERPINB1	protein_coding	2	12.26	11.39	10.38	10.18	11.84	12.9	6.88	8.06	11.38	11.87	9.8	11.65	12.08	12.3	10.39	10.48
ENSG00000021461.12	CYP3A43	protein_coding	2	0.03	0	0.04	0	0	0	0	0	0	0.01	0	0	0	0	0	0.04
ENSG00000021488.8	SLC7A9	protein_coding	2	0.03	0.05	0.03	0.14	0.05	0.03	0.06	0	0.09	0.02	0.04	0.03	0	0.07	0.11	0.07
ENSG00000021574.7	SPAST	protein_coding	2	8.2	7.46	8.65	8.8	8.95	9.14	3.5	3.35	7.76	7.59	8.6	8.87	8.27	7.74	7.72	7.05
ENSG00000021645.13	NRXN3	protein_coding	2	1.21	0.85	0.34	0.37	0.48	0.37	0.38	0.66	0.73	0.64	0.26	0.27	0.47	0.35	0.3	0.14
ENSG00000021762.15	OSBPL5	protein_coding	2	5.77	7.12	7.32	6.9	8.12	5.45	4.98	5.22	6.33	6.7	5.53	5.51	6.46	5.54	5.56	4.48
ENSG00000021776.6	AQR	protein_coding	2	21.43	19.67	19.52	19.49	21.14	19.89	10.62	11.22	18.94	19.31	19.76	19.5	21.84	20.04	18.48	16.01
ENSG00000021826.10	CPS1	protein_coding	2	0.6	0.43	0.55	0.83	0.1	0.14	0.06	0.09	0.82	0.39	0.79	0.54	0.56	0.5	0.22	0.46
ENSG00000021852.8	C8B	protein_coding	2	0	0	0	0	0	0	0	0	0	0	0	0	0	0	0	0
ENSG00000022267.12	FHL1	protein_coding	2	126.41	127.18	96.31	86.64	81.77	83.16	27.58	31.56	134.97	133.76	106.73	101.09	88.89	97.84	63.95	59.97
ENSG00000022277.8	RTFDC1	protein_coding	1	40.24	40.97	47.08	43.93	46.86	47.24	21.29	23.52	40.89	41.61	44.87	44.72	38.88	43.41	39.61	37.57
ENSG00000022355.10	GABRA1	protein_coding	2	0	0	0	0	0	0	0	0	0	0	0	0	0	0	0	0
ENSG00000022556.11	NLRP2	protein_coding	2	0.11	0.1	0	0	0	0	0	0.09	0.01	0.06	0.01	0	0	0	0	0
ENSG00000022567.5	SLC45A4	protein_coding	1	6.83	5.93	6.24	5.47	5.71	5.47	3.46	4.15	6.21	6.06	5.9	5.09	5.04	4.89	5.16	4.89
ENSG00000022840.11	RNF10	protein_coding	1	29.21	30.21	28.04	24.43	28.76	26.59	13.88	15.94	29.03	25.58	21.78	23.95	37.54	29.83	21.97	20.88
ENSG00000022976.11	ZNF839	protein_coding	1	6.48	6.72	4.98	4.9	4.54	4.15	2.24	2.64	6.76	6.63	5.63	5.66	5.79	5.28	4.13	3.96
ENSG00000023041.7	ZDHHC6	protein_coding	2	19.23	20	19.37	19.23	17.11	16.08	13.12	14.77	18.77	19.05	19.33	18.58	18.08	16.95	17.78	15.37
ENSG00000023171.10	GRAMD1B	protein_coding	2	1.91	1.62	2.09	1.79	1.82	1.81	1.56	1.66	1.56	1.61	1.62	1.91	2.47	1.46	1.96	1.8
ENSG00000023191.12	RNH1	protein_coding	2	26.14	26.33	30.13	26.94	25.54	23.9	15.85	15.13	30.91	30.75	30.23	27.29	23.24	24.06	26.25	23.18
ENSG00000023228.9	NDUFS1	protein_coding	2	48.23	48.6	42.04	39.87	40.49	41.5	20.55	21.29	46.78	49.59	42.68	43.62	47.29	45.3	39.36	32.83
ENSG00000023287.8	RB1CC1	protein_coding	2	29.84	28.42	23.71	22.45	34.26	33.51	24.28	24.82	29.58	30.22	23.4	27.58	31.99	29.47	24.36	23.41
ENSG00000023318.7	ERP44	protein_coding	2	8.01	6.94	7.35	7.21	7.1	7.04	3.5	3.37	7.33	7.37	7.02	6.75	8.13	6.96	6.65	6.12
ENSG00000023330.10	ALAS1	protein_coding	1	22.04	24.96	20.15	19.19	21.07	17.36	10.3	10.03	25.1	26.94	21.93	20.65	20.66	21.12	17.69	15.68
ENSG00000023445.9	BIRC3	protein_coding	1	0.11	0.16	0.1	0.12	0.07	0.08	0.21	0.07	0.16	0.23	0.41	0.48	0.27	0.22	0.44	0.24
ENSG00000023516.7	AKAP11	protein_coding	2	7.26	6.47	5.76	5.32	6.6	6.12	2.11	1.99	7.09	7.56	6.21	6.34	11.33	6.72	5.04	4.51
ENSG00000023572.4	GLRX2	protein_coding	2	17.59	16.64	14.13	12.85	12.75	16.98	4.92	5.33	16.88	16.27	15.24	14.3	13.11	15.85	10.85	11.67
ENSG00000023608.4	SNAPC1	protein_coding	2	5.02	4.87	4.62	4.47	3.97	3.96	2.65	2.36	4.81	4.83	4.88	4.53	4.33	4.83	4.42	4.2
ENSG00000023697.8	DERA	protein_coding	2	34.39	37.22	32.57	32.42	36.9	35.6	16.09	17.91	33.13	34.37	33.2	31.28	36.16	36.46	29.29	25.55
ENSG00000023734.6	STRAP	protein_coding	1	49.18	53.32	47.74	46.44	42.42	45.41	11.74	10.77	49.66	52.46	51.62	51.02	52.65	50.36	42.26	37.54
ENSG00000023839.6	ABCC2	protein_coding	2	0.56	0.29	0.31	0.38	0.49	0.33	0.18	0.31	0.31	0.32	0.39	0.35	0.29	0.27	0.38	0.34
ENSG00000023892.9	DEF6	protein_coding	2	27.34	28.9	23.41	20.71	17.47	17.81	7.92	5.19	27.05	28.38	22.69	21.79	23.37	20.87	14.14	12.61
ENSG00000023902.9	PLEKHO1	protein_coding	2	80.83	84	68.22	57.79	81.88	64.06	35.09	28.71	90.71	89.96	62.23	61.79	80.49	82.36	60.03	49.71
ENSG00000023909.5	GCLM	protein_coding	2	4.7	4.21	4.45	5.16	4.7	4.16	3.48	3.52	3.97	4.26	4.64	4.55	3.59	3.28	3.34	4.25
ENSG00000024048.6	UBR2	protein_coding	2	8.7	8.68	7.63	7.52	9.19	9.17	7.59	9.19	8.23	8.69	7.58	7.78	10.06	8.18	7.96	7.96
ENSG00000024422.7	EHD2	protein_coding	2	0	0	0.02	0	0	0	0	0.03	0	0	0	0	0	0.02	0	0.06
ENSG00000024526.12	DEPDC1	protein_coding	2	20.34	22.3	22.88	21.55	18.85	20.14	9.07	9.67	18.73	18.96	22.22	21.35	19.5	19.83	17.96	17.35
ENSG00000024862.12	CCDC28A	protein_coding	2	15.96	14.68	6.85	6.27	12.84	14.19	2.53	2.15	13.81	15.92	7.16	7.5	12.45	13.45	5.4	4.97
ENSG00000025039.10	RRAGD	protein_coding	2	6.45	5.86	6.94	7.29	5.47	4.38	2.03	2.24	6.75	6.69	7.32	7.45	5.69	4.66	6.54	4.67
ENSG00000025156.8	HSF2	protein_coding	2	17.81	15.93	17.48	14.92	15.8	15.24	5.3	6.89	15.53	16.43	14.67	16.22	16.91	16.78	12.94	12.3
ENSG00000025293.11	PHF20	protein_coding	2	12.2	9.94	11.45	11.37	12.53	13.29	13.88	15.29	9.14	9.96	10.84	12.33	12.46	9.97	11.65	14.27
ENSG00000025423.7	HSD17B6	protein_coding	1	1.5	2.1	0.81	1.07	0.67	0.27	0.42	0.46	1.82	1.9	1.1	1.33	0.93	0.85	0.76	0.67
ENSG00000025434.14	NR1H3	protein_coding	1	4.69	4.38	4.53	4.79	4.1	4.16	2.67	2.18	4.65	4.06	4.13	3.31	4.82	3.98	3.98	3.44
ENSG00000025708.8	TYMP	protein_coding	1	0.57	0.56	0.41	0.44	0.5	0.51	0.55	0.71	0.83	0.46	0.48	0.82	0.1	0.61	0.5	0.46
ENSG00000025770.14	NCAPH2	protein_coding	2	46.1	50.43	44.12	40.29	49.44	44.41	33.73	31.97	48.79	45.6	44.33	37.41	50.1	49.6	41.22	37.47
ENSG00000025772.7	TOMM34	protein_coding	2	18.19	18.24	20.06	18.48	17.62	15.91	6.1	6.32	17.57	17.78	21.62	20.81	16.67	19.94	18.63	15.74
ENSG00000025796.9	SEC63	protein_coding	1	15.07	13.47	15.19	12.03	15.82	13.45	10.71	12.72	13.8	16.05	16.28	15.62	26.25	14.94	14.72	12.64
ENSG00000025800.9	KPNA6	protein_coding	2	9.18	9.85	9.86	10.13	10.02	9.66	8.23	10.65	9.5	9.39	9.45	9.63	12.18	9.39	10.81	9.76
ENSG00000026025.9	VIM	protein_coding	2	408.61	412.86	387.19	358.68	341.13	290.76	201.62	180.15	316.74	320.12	336.86	336.74	296.15	316.14	312.99	272.88
ENSG00000026036.16	RTEL1-TNFRSF6B	protein_coding	2	0.82	0.95	1.02	0.94	1.03	0.7	0.74	0.67	0.99	0.97	0.94	0.89	1.39	1.01	1.15	0.86
ENSG00000026103.15	FAS	protein_coding	1	0.37	0.38	0.96	0.55	0.32	0.23	0.39	0.19	0.53	0.51	0.75	0.86	0.3	0.37	0.86	0.52
ENSG00000026297.11	RNASET2	protein_coding	2	48.09	52.53	38.86	34.94	36.39	34.31	20.36	20.85	51.54	54.08	38.74	40.81	37.65	39.84	32.51	32.3
ENSG00000026508.12	CD44	protein_coding	1	33.14	27.45	17.51	17.19	21.3	21.13	9.81	10.53	42.05	42.5	28.96	26.52	39.54	35.17	22.74	24.01
ENSG00000026559.9	KCNG1	protein_coding	2	17.41	18.23	7.32	6.88	7.74	6.04	2.81	2.77	19.67	17.08	8.39	9.62	12.74	13.31	5.49	4.55
ENSG00000026652.9	AGPAT4	protein_coding	2	6.36	6.66	6.4	5.63	6.57	5.82	6.61	7.17	7.07	7.18	6.28	6.76	6.54	6.62	6.74	6.22
ENSG00000026751.12	SLAMF7	protein_coding	2	0.03	0.03	0	0.05	0	0	0	0	0	0.03	0.07	0	0	0	0.01	0.02
ENSG00000026950.12	BTN3A1	protein_coding	2	12.39	12.36	8.13	8.09	8	8.13	2.56	3.51	11.66	11.97	8.03	8.58	9.36	9.62	5.29	5.5
ENSG00000027001.7	MIPEP	protein_coding	2	5.14	5.52	5.3	5.29	5.19	5.29	3.42	4.45	5.89	5.04	5.75	5.36	5.55	5.44	5.13	4.85
ENSG00000027075.9	PRKCH	protein_coding	1	0.72	0.94	1.01	0.89	0.2	0.28	0.96	0.26	1.08	1.24	1.49	1.24	1.44	0.81	0.71	0.68
ENSG00000027644.4	INSRR	protein_coding	2	0	0	0	0	0	0	0	0	0	0.01	0	0	0	0	0.01	0
ENSG00000027697.8	IFNGR1	protein_coding	2	16.38	16.41	12.23	12.52	14.71	14.66	5.89	4.68	14.34	15.21	12.46	12.54	15.15	14.71	11.32	10.14
ENSG00000027847.9	B4GALT7	protein_coding	1	9.32	9.83	9.53	8.28	11.42	10.41	7.42	6.13	10.44	9.18	10	8.76	10.16	10.07	8.72	8.53
ENSG00000027869.7	SH2D2A	protein_coding	2	5.47	5.52	5.59	5.89	6.36	5.09	3.84	4.13	6.75	6.54	5.41	5.39	3.63	3.5	4.97	4.04
ENSG00000028116.12	VRK2	protein_coding	1	12.46	11.57	14.89	13.47	11.4	11.46	9.62	10.62	11.91	12.48	14.31	14.07	11.22	12.35	13.73	15.49
ENSG00000028137.12	TNFRSF1B	protein_coding	2	12.23	13.21	10.5	11.74	11.26	10.75	9.19	7.84	14.27	13.84	12.38	10.48	11.16	11.9	10.3	9.12
ENSG00000028203.13	VEZT	protein_coding	2	25.37	24.08	23.93	23.4	24.89	28.31	20.62	22.1	22.95	23.51	25.83	25.1	26.59	26.43	26.42	23.03
ENSG00000028277.16	POU2F2	protein_coding	2	1.18	1.58	1.09	0.66	1.05	0.75	1.59	3.24	0.52	0.51	0.86	0.84	1.34	0.83	1.33	1.02
ENSG00000028310.13	BRD9	protein_coding	2	18.62	18.5	23.03	21.3	20.96	19.44	20.72	20.84	18.14	19.93	20.14	20.48	20.17	18.6	22.95	20.82
ENSG00000028528.10	SNX1	protein_coding	2	35.36	35.89	35.72	32.72	39.5	39.55	24.6	23.84	34.6	36.9	33.29	31.11	40.39	39.13	35.91	33.15
ENSG00000028839.5	TBPL1	protein_coding	2	24.05	21.77	22.76	20.47	24.71	25.09	15.47	12.31	22.76	20.46	22.98	22.39	19.91	23.22	22.93	20.55
ENSG00000029153.10	ARNTL2	protein_coding	1	3.24	3.45	5.33	4.38	4.69	4.23	2.28	4.71	2.6	2.9	4.1	4.81	3.51	3.37	4.45	3.39
ENSG00000029363.11	BCLAF1	protein_coding	1	95.09	90.65	103.14	99.43	105.99	105.06	47.96	49.64	91.98	95.88	96.95	104.4	108.88	103.05	92.02	82.35
ENSG00000029364.7	SLC39A9	protein_coding	1	45.19	44.11	27.54	26.88	28.57	26.47	15.75	16.31	44.7	45.27	32.06	32.54	41.11	39.76	23.63	20.86
ENSG00000029534.15	ANK1	protein_coding	1	0.5	0.25	0.55	0.43	0.14	0.29	0.14	0.22	0.43	0.27	0.46	0.66	0.2	0.09	0.23	0.22
ENSG00000029559.5	IBSP	protein_coding	2	0	0	0	0	0	0	0	0	0	0	0	0	0	0	0	0
ENSG00000029639.6	TFB1M	protein_coding	2	14.1	13.57	12.2	12.4	11.41	11.87	14.31	15.68	13.58	13.75	13.29	14.97	15.98	13.09	12.18	13.27
ENSG00000029725.12	RABEP1	protein_coding	1	33.45	31.78	36.39	35.27	30.74	28.66	18.18	19.05	33.92	34.37	36.69	36.18	34.77	31.47	35.33	31.7
ENSG00000029993.10	HMGB3	protein_coding	2	43.13	42.43	47.94	43.06	56.95	56.23	13.66	14.09	36.79	40.15	42.9	45.54	45.01	48.67	36.44	29.39
ENSG00000030066.9	NUP160	protein_coding	2	41.63	40.04	39.33	37.78	37.33	35.97	25.25	28.27	38.61	39.4	39.27	42.7	50.08	38.81	35.63	33.61
ENSG00000030110.8	BAK1	protein_coding	2	8.29	8.94	10.17	9.13	8.57	7.85	4.38	3.7	8.93	9.33	9.47	8.47	7.65	8.55	8.13	7.16
ENSG00000030304.8	MUSK	protein_coding	2	0	0	0	0	0	0	0	0	0	0	0	0	0	0	0	0
ENSG00000030419.12	IKZF2	protein_coding	2	14.49	12.84	12.65	10.51	9.54	8.29	4.87	4.08	15.65	16.39	19.45	18.95	17.44	11.42	9.08	8.32
ENSG00000030582.12	GRN	protein_coding	1	56.7	61.24	64.77	65.81	76.18	67.41	32.3	33.99	57.41	64.6	61.35	57.1	66.78	70.52	63.77	63.41
ENSG00000031003.6	FAM13B	protein_coding	2	13.01	12.68	18.47	16.92	21.24	20.68	15.54	18.16	13.29	14.69	19.64	19.55	20.19	15.82	22.02	19.6
ENSG00000031081.6	ARHGAP31	protein_coding	2	0.01	0.02	0.05	0.14	0.02	0.01	0.23	0.17	0.03	0.04	0.07	0.1	0.18	0.04	0.13	0.16
ENSG00000031544.10	NR2E3	processed_transcript	2	0	0	0	0	0	0	0	0.02	0	0	0.02	0.03	0	0	0	0
ENSG00000031691.6	CENPQ	protein_coding	2	14.28	14.82	13.05	11.24	12.35	12.58	5.58	4.98	12.35	13.35	12.23	11.57	13.49	13.7	10.23	9.25
ENSG00000031698.8	SARS	protein_coding	2	220.41	213.31	65.69	61.97	60.91	58.43	25.82	27.13	214	218.91	104.29	96.55	173.8	183.15	51.85	50.2
ENSG00000031823.10	RANBP3	protein_coding	2	33.09	30.95	31.39	29.87	30.66	29.59	16.57	16.06	29.91	30.27	32.07	26.87	27.26	30.73	25.18	24.04
ENSG00000032219.14	ARID4A	protein_coding	1	9.43	7.62	7.28	8.44	7.87	7.09	7.25	8.26	6.86	9.52	7.32	7.79	7.64	6.25	6.95	7.33
ENSG00000032389.8	TSSC1	protein_coding	1	28.31	26.91	24.7	23.36	20.66	20.87	18.19	19.78	26.27	27.14	26.86	24.22	24.31	27.26	24.95	21.01
ENSG00000032444.11	PNPLA6	protein_coding	2	15.15	17.31	19.2	18.73	14.25	12.31	13.66	12.34	16.01	17.35	19.12	17.47	13.58	15.13	16.46	15.36
ENSG00000032742.13	IFT88	protein_coding	2	5.29	5.35	4.76	4.38	7.68	6.98	4.76	5.17	4.57	5.09	4.1	4.08	6.36	6.32	4.93	4.83
ENSG00000033011.7	ALG1	protein_coding	1	11.78	12.53	15.37	12.84	11.71	11.55	8.53	8.12	11.41	12.28	14.57	13.11	10.61	11.08	12.5	12.02
ENSG00000033030.9	ZCCHC8	protein_coding	2	29.97	29.6	17.26	17.8	18.81	19.01	10.97	11.37	29.18	29.44	20.71	20.86	25.87	24.35	15.71	14.46
ENSG00000033050.3	ABCF2	protein_coding	2	22.41	23.11	23.45	23.68	19.24	18.46	13.81	13.19	22.31	23.38	26.71	23.86	19.8	21.21	22.26	19.51
ENSG00000033100.10	CHPF2	protein_coding	1	8.56	8.74	9.33	8.68	10.27	9.16	7.67	6.35	8.76	9.19	8.97	8.43	8.62	9.03	9.57	8.4
ENSG00000033122.14	LRRC7	protein_coding	2	0	0	0.01	0	0	0	0.04	0.03	0	0	0	0	0	0	0.01	0.01
ENSG00000033170.12	FUT8	protein_coding	1	24.35	24.96	22.75	22.76	22.89	20.45	15.31	17.41	25.27	26.89	24.41	27.93	28.02	22.37	19.37	18.37
ENSG00000033178.8	UBA6	protein_coding	2	38.49	35.24	33.11	28.17	41.44	40.39	33.96	38.72	32.03	35.93	29.76	29.92	36.78	39.12	32.67	27.75
ENSG00000033327.8	GAB2	protein_coding	2	26.94	26.37	16.45	14.69	16.57	14.4	14.01	10.74	27.75	28.49	17.15	17.52	25.47	19.81	13.33	12.56
ENSG00000033627.10	ATP6V0A1	protein_coding	1	0.89	0.66	8.32	7.64	0.63	0.7	16.6	15.08	0.69	0.74	6.41	5.97	0.62	0.89	9.99	10.29
ENSG00000033800.9	PIAS1	protein_coding	2	15.04	14.16	19.14	18.94	18.31	21.61	25.84	27.28	15.69	17.98	15.67	18.74	22.94	15.38	20.28	21.64
ENSG00000033867.12	SLC4A7	protein_coding	2	63.38	60.25	57.05	60.85	54.93	57.61	32.39	30.29	64.84	65.84	60.63	67.2	66.55	57.02	57.72	52.6
ENSG00000034053.10	APBA2	protein_coding	2	0.27	0.19	0.97	0.47	0.19	0.03	0.12	0.13	0.12	0.29	0.29	0.47	0.01	0.16	0.31	0.2
ENSG00000034063.9	UHRF1	processed_transcript	2	197.85	217.95	147.26	137.56	162.75	140.83	46.3	44.51	153.15	166.87	124.43	117.54	153	150.22	95.6	89.22
ENSG00000034152.14	MAP2K3	protein_coding	1	3.76	4.38	5.87	5.75	4.86	5.4	5.4	4.56	3.99	4.42	4.6	5.16	6.4	5.59	5.68	6.9
ENSG00000034239.6	EFCAB1	protein_coding	2	0	0	0	0	0	0	0	0	0	0	0	0	0	0	0	0
ENSG00000034510.4	TMSB10	protein_coding	2	1032.25	1097.51	1314.03	1229.56	1552.62	1493.83	820.57	754.75	819.48	919.16	1048.07	1039.79	961.31	1079.44	1149.99	1015.43
ENSG00000034533.7	ASTE1	protein_coding	1	4.35	4.29	4.82	3.72	3.93	3.65	3.03	2.55	4.15	4.51	4.6	4.39	3.13	3.76	3.32	3.22
ENSG00000034677.7	RNF19A	protein_coding	2	17.08	18.22	18.89	16.07	20.66	18.84	12.59	12.52	19.11	18.19	15.48	16.87	16.96	17.77	14.16	15.37
ENSG00000034693.10	PEX3	protein_coding	1	11.79	11.6	10.83	10.16	10.48	10.38	7.52	5.88	13.26	11.99	10.42	11.07	10.09	12.5	9.64	8.96
ENSG00000034713.3	GABARAPL2	protein_coding	2	45.69	44.89	47.43	42.84	56.24	55.36	26.48	24.21	40.83	41.7	48.37	46.25	46.31	49.81	48.78	44.62
ENSG00000034971.10	MYOC	protein_coding	2	0	0	0	0.01	0	0	0	0	0	0	0	0	0	0	0	0.02
ENSG00000035115.17	SH3YL1	protein_coding	2	19.88	16.71	17.2	16.95	10.06	8.15	6.87	7.48	18.54	18.93	18.93	17.29	15.41	12.23	14.46	12.92
ENSG00000035141.3	FAM136A	protein_coding	1	25.94	26.43	28.78	27.22	23.95	21.35	10.84	12.07	27.87	27.91	30.65	28.34	21.92	20.94	23.88	21.34
ENSG00000035403.12	VCL	protein_coding	2	11.14	11.43	18.26	15.27	20.83	21.06	27.71	30.71	10.26	9.12	11.14	10.71	17.22	13.67	18.07	18.75
ENSG00000035499.8	DEPDC1B	protein_coding	2	20.92	20.01	20.72	22.07	24.52	22.17	12.92	13.48	18.09	18.74	20.61	20.73	23.32	21.09	18.84	18.78
ENSG00000035664.7	DAPK2	protein_coding	2	0.44	0.28	0.01	0.2	0.05	0.2	0.07	0	0.29	0.35	0.08	0.03	0.09	0.13	0.22	0.12
ENSG00000035681.3	NSMAF	protein_coding	2	46.07	42.75	40.61	35.25	30.19	28.57	15	20.83	47.93	49.33	40.28	41.69	46.66	37.91	31.74	29.04
ENSG00000035687.9	ADSS	protein_coding	2	33.59	32.48	27.88	27.25	22.28	24.14	10.11	8.57	32.03	32.83	29.54	28.49	27.61	27.17	21.45	21.05
ENSG00000035720.3	STAP1	protein_coding	2	0.12	0.11	0.06	0.03	0.13	0.3	0	0	0.17	0.19	0.02	0	0.1	0.03	0	0.02
ENSG00000035862.8	TIMP2	protein_coding	2	2.81	2.42	4.67	4.51	3.24	3.81	1.52	1.76	2.22	2.26	3.45	3.4	2.24	2.08	4.06	3.61
ENSG00000035928.10	RFC1	protein_coding	2	53.18	45.89	35.53	30.76	42.06	37.59	19.79	22.16	46.98	45.84	36.75	39.71	47.68	44.49	29.38	28.74
ENSG00000036054.8	TBC1D23	protein_coding	1	16.78	14.41	15.54	13.99	15.3	13.09	9.91	12.81	14.57	16	16.4	16.43	15.01	14.33	14.78	14
ENSG00000036257.8	CUL3	protein_coding	1	35.27	35.62	34.13	32.87	39.92	36.2	10.97	12.28	33.02	37.66	31.8	32.54	44.39	40.2	29.54	26.8
ENSG00000036448.5	MYOM2	protein_coding	2	2.72	3.04	2.01	1.55	2.65	2.41	0.59	0.98	2.47	2.57	1.55	1.62	2.5	2.64	2.12	1.21
ENSG00000036473.6	OTC	protein_coding	2	0	0	0	0	0	0	0	0	0	0	0	0	0	0	0	0
ENSG00000036530.4	CYP46A1	protein_coding	1	0.05	0.01	0.05	0.02	0.04	0.07	0.02	0.07	0.04	0.04	0	0.02	0.17	0.03	0.06	0.15
ENSG00000036549.8	ZZZ3	protein_coding	1	34.75	34.26	41.57	39.98	37.76	35.6	20.98	24.95	35.16	36.41	39.36	43	41.38	35.28	35.84	32.89
ENSG00000036565.10	SLC18A1	protein_coding	2	0.03	0.05	0.11	0	0.03	0	0	0	0.01	0.02	0.08	0.02	0	0	0	0.03
ENSG00000036672.11	USP2	protein_coding	1	0.25	0.26	0.24	0.16	0.16	0.11	0.08	0.04	0.28	0.46	0.27	0.23	0.22	0.19	0.33	0.18
ENSG00000036828.9	CASR	protein_coding	2	0	0	0	0	0	0	0	0	0	0	0	0	0	0	0	0
ENSG00000037042.8	TUBG2	protein_coding	2	0.62	0.47	0.59	0.87	1.35	0.82	1.54	1.63	0.46	0.43	0.53	0.22	0.38	0.47	0.81	1.1
ENSG00000037241.3	RPL26L1	protein_coding	2	21.09	22.77	29.53	26.58	20.2	21.4	11.37	12.69	19.83	20.32	31.16	33.73	19.92	23.83	34.96	29.39
ENSG00000037280.11	FLT4	protein_coding	2	0	0	0.1	0	0.05	0	0	0	0.01	0.04	0.01	0	0	0	0.03	0
ENSG00000037474.10	NSUN2	protein_coding	1	34.26	33.05	34.94	36.66	33.8	34.27	12.14	14.15	35.35	35.9	38.1	37.78	36.01	34.91	32.53	30.28
ENSG00000037637.6	FBXO42	protein_coding	2	7.38	7.75	7.15	6.44	6.76	8.44	2.9	3.67	8.95	7.57	6.6	6.21	8.65	8.39	6.3	5.55
ENSG00000037749.7	MFAP3	protein_coding	2	11.52	11.38	12.98	12.7	16.6	14.05	5.74	7.02	12.63	13	12.51	12.6	14.76	12.43	12.54	11.31
ENSG00000037757.9	MRI1	protein_coding	1	19.71	22.26	21.9	18.67	31.94	29.6	35.92	36.47	19.91	19.1	17.36	18.32	19.59	22.94	23.31	21.8
ENSG00000037897.12	METTL1	protein_coding	2	8.76	8.12	10.43	9.22	7.12	7.72	2.45	2.99	9.3	9.43	12.7	10.06	11.45	10.57	10.37	9.04
ENSG00000037965.4	HOXC8	protein_coding	2	0	0	0	0	0	0	0	0	0	0	0	0	0	0	0	0
ENSG00000038002.4	AGA	protein_coding	2	18.4	17.73	11	12.26	9.92	11.29	7.72	9.21	19.28	19.81	15.3	13.12	17.71	17.96	11.42	9.58
ENSG00000038210.9	PI4K2B	protein_coding	1	22.22	22.4	15.56	15.31	19.53	20.75	6.64	5.88	20.1	20.84	15.96	17.06	21.6	20.62	11.95	11.57
ENSG00000038219.8	BOD1L1	protein_coding	1	17.41	15.24	15.06	14.74	18.07	18.34	8	7.99	16.18	16.66	15.92	16.94	20.55	16.21	13.43	11.71
ENSG00000038274.12	MAT2B	protein_coding	2	71.22	67.04	55.06	55.54	69.72	64.06	21.22	17.22	64.41	67.1	55.84	56.86	63.88	65.5	50.86	43.88
ENSG00000038295.3	TLL1	protein_coding	2	0	0	0	0	0	0	0	0	0	0	0	0	0	0	0	0
ENSG00000038358.10	EDC4	protein_coding	2	28.47	28.51	31.2	28.5	27.87	26.56	19.28	20.81	29.99	28.85	30.15	28.67	27.38	25.13	27.97	28.55
ENSG00000038382.13	TRIO	protein_coding	2	17.9	19.04	29.37	30.77	22.93	17.75	44.96	53.98	21.07	19.52	30.44	29.82	32.38	19.02	45.27	41.91
ENSG00000038427.11	VCAN	protein_coding	2	3.97	4.24	5.92	5.86	0.24	0.72	1.78	2.12	2.5	2.5	3.47	2.24	1.64	1.25	1.64	2.13
ENSG00000038532.10	CLEC16A	protein_coding	1	4.61	4.61	6.95	5.93	7.54	6.08	9.98	11.15	5.12	6.39	5.99	5.65	9.4	5.12	7.68	8.41
ENSG00000038945.10	MSR1	protein_coding	1	0.05	0.08	0.06	0.03	0.01	0	0	0	0.02	0.09	0.04	0.03	0.02	0	0	0.03
ENSG00000039068.14	CDH1	protein_coding	2	0	0	0	0	0.01	0	0	0	0	0	0	0	0	0	0	0
ENSG00000039123.11	SKIV2L2	protein_coding	2	51.56	46.53	43.42	42.03	36.47	40.18	25.49	26.9	49.99	50.61	44.44	49.57	47.55	46.75	39.82	34.21
ENSG00000039139.9	DNAH5	protein_coding	2	0.02	0.05	0.01	0.01	0.02	0.03	0.05	0.05	0.05	0.05	0.02	0.04	0.05	0.11	0.07	0.07
ENSG00000039319.12	ZFYVE16	protein_coding	2	19.46	22.02	17.06	17.28	26.45	26.31	18.37	25.12	18.04	20.94	16.21	18.91	25.72	24.05	16.92	17.88
ENSG00000039523.13	FAM65A	protein_coding	1	0.25	0.52	0.28	0.13	0.14	0.27	0.56	0.23	0.37	0.14	0.23	0.11	0.42	0.12	0.16	0.34
ENSG00000039537.9	C6	protein_coding	1	0	0	0	0	0	0	0	0	0	0	0	0	0	0	0	0
ENSG00000039560.9	RAI14	protein_coding	2	4.73	4.95	3.99	3.88	1.47	1.28	2.59	3.29	2.57	2.91	3.05	3.03	3.58	1.53	2.78	1.46
ENSG00000039600.6	SOX30	protein_coding	2	0.01	0	0	0	0	0	0.02	0.01	0	0	0.02	0	0.03	0	0	0
ENSG00000039650.5	PNKP	protein_coding	2	22.92	23.91	28.48	28.79	31.92	31.48	57.69	57.61	22.09	22.03	22.67	24.02	25.2	23.76	40.38	38.36
ENSG00000039987.2	BEST2	protein_coding	2	0.11	0.01	0.01	0.03	0.04	0	0.05	0	0.01	0.03	0.01	0	0.02	0	0.05	0.06
ENSG00000040199.14	PHLPP2	protein_coding	1	1.76	1.67	2	1.95	2.48	2.9	1.5	1.78	1.63	1.83	2.08	1.95	2.52	2.78	2.52	2.16
ENSG00000040275.12	SPDL1	protein_coding	1	29.06	25.68	28.07	26.64	26.55	25.43	13.07	13.28	27.35	27.27	28.63	28.16	29.08	27.69	25.58	19.98
ENSG00000040341.13	STAU2	protein_coding	1	40.68	40.47	39.06	35.32	44.05	39.7	30.84	34.97	38.69	41.01	33.71	35.47	46.26	40.61	40.51	31.85
ENSG00000040487.8	PQLC2	protein_coding	1	8.92	8.61	5.95	6.53	6.75	6.14	3.94	4.54	10.72	10.77	7.71	7.35	8.78	10.35	6.5	5.44
ENSG00000040531.10	CTNS	protein_coding	1	2.13	1.92	2.88	3.44	3.3	2.97	3.68	5.52	1.52	2.04	2.87	2.7	2.94	2.1	3.9	5.49
ENSG00000040608.9	RTN4R	protein_coding	1	2.38	2.93	2.86	2.96	2.47	2.42	1.1	0.92	2.81	2.81	2.94	2.34	1.72	1.95	2.22	2.24
ENSG00000040633.8	PHF23	protein_coding	1	22.93	22.24	25.87	23.29	23.32	20.39	9.06	8.86	21.78	24.71	22.26	22.58	17.96	19.6	18.81	17.58
ENSG00000040731.6	CDH10	protein_coding	2	0	0	0	0	0	0	0	0	0	0	0	0	0	0	0	0
ENSG00000040933.11	INPP4A	protein_coding	2	10.77	10.13	10.06	9.7	13.75	13.32	15.98	16.24	10.62	10.52	10.01	9.76	17.04	11.83	12.69	12.53
ENSG00000041353.5	RAB27B	protein_coding	1	0.02	0.04	0.01	0.03	0.01	0.03	0	0	0.04	0.05	0.01	0.01	0.05	0.04	0.01	0
ENSG00000041357.11	PSMA4	protein_coding	1	136.23	137.99	104.65	101.89	114.35	119.02	37.93	35.65	131.18	138.82	105.28	110.56	127.58	144.61	94.27	83.25
ENSG00000041515.11	MYO16	protein_coding	2	0	0	0.01	0	0	0	0	0	0	0.01	0.01	0.01	0	0	0	0
ENSG00000041802.6	LSG1	protein_coding	1	31.12	29.08	36.17	34.17	30.76	31.65	21.29	26.26	29.67	30.25	35.5	33.73	32.54	30.32	32.36	31.73
ENSG00000041880.10	PARP3	protein_coding	2	1.81	2.29	1.81	1.99	0.37	0.9	0.97	0.76	2.62	2.92	2.36	1.5	1.95	1.52	1.43	1.09
ENSG00000041982.10	TNC	protein_coding	1	0	0.04	0	0	0.08	0	0	0	0.12	0.12	0.01	0	0	0	0.05	0
ENSG00000041988.11	THAP3	protein_coding	2	10.92	11.95	10.99	10.45	12.75	9.81	6.75	5.23	11.65	11.86	11.7	8.39	9.63	10.92	10.09	9.81
ENSG00000042062.7	FAM65C	protein_coding	2	0.09	0.03	0.02	0.02	0	0.04	0.04	0.03	0.02	0.01	0.02	0.03	0	0.03	0.02	0.01
ENSG00000042088.9	TDP1	protein_coding	2	25.67	22.28	21.75	22.09	23.04	20.03	23.03	22.2	20.73	22.54	21.93	21.7	24.92	22.11	24.25	21.19
ENSG00000042286.10	AIFM2	protein_coding	2	1.27	1.05	1.63	1.16	0.5	0.28	0.49	0.38	1.26	1.47	1.34	1.25	0.88	0.6	0.66	0.6
ENSG00000042304.6	C2orf83	protein_coding	2	0	0	0	0	0	0	0	0	0	0	0	0	0	0	0	0
ENSG00000042317.12	SPATA7	protein_coding	1	3.23	2.79	3.57	3	3.41	3.8	5.19	5.2	3.29	3.29	3.07	3.77	3.66	3.59	3.8	3.72
ENSG00000042429.6	MED17	protein_coding	1	28.12	32.4	37.89	37.58	38.61	36.24	21.51	26.41	29.36	31.27	43.73	41.23	34.43	32.4	39.88	38.54
ENSG00000042445.9	RETSAT	protein_coding	1	9.95	11.62	11.24	10.01	14.12	13.24	10.83	12.01	9.89	10.94	10.78	10.08	10.24	11.32	11.52	9.74
ENSG00000042493.11	CAPG	protein_coding	1	44.77	45.27	32.48	29.03	20.98	18.21	17.01	19.31	54.43	51.96	38.03	33.94	27.15	29.37	28.56	28.52
ENSG00000042753.7	AP2S1	protein_coding	2	43.57	47.4	53.72	50.96	56.99	51.53	23.93	18.97	44.41	45.5	49.69	47.12	46.37	53.41	48.3	45.08
ENSG00000042781.8	USH2A	protein_coding	2	0	0	0	0	0	0	0	0	0	0	0	0	0	0	0	0
ENSG00000042813.3	ZPBP	protein_coding	1	0.06	0.02	0	0	0	0.13	0	0	0.07	0	0	0.18	0	0	0	0
ENSG00000042832.7	TG	protein_coding	1	0.01	0.14	0.5	0.52	0.14	0.51	0.82	1.16	0.16	0.14	0.29	0.09	0.1	0.16	0.85	0.5
ENSG00000042980.8	ADAM28	protein_coding	1	12.52	11.5	8.74	8.24	9.85	8.34	6.09	6.1	11.85	12.03	9.47	10.41	10.56	7.91	4.38	4.15
ENSG00000043039.5	BARX2	protein_coding	2	0	0	0	0	0	0	0	0	0	0	0	0	0	0	0	0
ENSG00000043093.9	DCUN1D1	protein_coding	1	16.58	15.28	16.9	15.75	15.68	14.99	8.29	7.29	16	16.72	16.45	15.59	16.71	18.29	15.96	14.17
ENSG00000043143.16	PHF15	protein_coding	1	7.57	7.84	8.79	9.63	6.3	6.07	4.82	5.19	9.44	10.05	7.97	8.42	7.71	7.14	6.67	7.08
ENSG00000043355.6	ZIC2	protein_coding	2	0.32	0.21	0.57	0.58	0.52	0.73	1.38	1.6	0.29	0.17	0.55	0.32	0.27	0.36	0.76	1.2
ENSG00000043462.7	LCP2	protein_coding	2	14.2	13.76	14.85	12.29	13.63	13.05	12.01	15.2	12.88	13.68	13.38	14.6	13.78	12.61	14.74	14.33
ENSG00000043514.11	TRIT1	protein_coding	2	20.96	19.63	15.86	13.89	12.66	13.51	8.2	10.09	19.25	19.22	16.06	16.06	19.23	17.49	13	12.55
ENSG00000043591.4	ADRB1	protein_coding	2	0.09	0.11	0.02	0.11	0.05	0.05	0	0.06	0.2	0.19	0.11	0.16	0.12	0.09	0.08	0.04
ENSG00000044012.3	GUCA2B	protein_coding	2	0	0	0	0	0	0	0	0	0	0	0.04	0	0	0	0	0
ENSG00000044090.4	CUL7	protein_coding	2	3.7	3.59	3.27	2.88	3.91	3.69	3.6	4.05	3.78	3.69	2.75	2.54	3.53	2.76	3.1	3.38
ENSG00000044115.16	CTNNA1	protein_coding	1	62.47	61.26	74.12	73.17	79.18	72.97	53.56	63.56	60.36	59.07	68.49	68.12	63.45	65.86	76.67	67.72
ENSG00000044446.7	PHKA2	protein_coding	2	10.99	10.37	11.33	9.45	10.68	9.64	8.87	10.87	9.85	10.89	11.04	11.21	11.83	9.28	11.98	11.45
ENSG00000044459.10	CNTLN	protein_coding	2	10.65	10.08	13.01	12.12	10.16	9.38	11.87	11.85	9.61	9.95	12.04	12.45	12.01	9.37	11.95	11.87
ENSG00000044524.6	EPHA3	protein_coding	2	0.02	0.03	0.07	0.06	0.1	0.08	0.1	0.17	0.01	0.02	0.06	0.12	0.01	0.04	0.18	0.16
ENSG00000044574.7	HSPA5	protein_coding	2	17.89	14.94	25.94	26.01	25.84	25.57	12.82	12.76	19.32	19.66	21.55	21.05	24.71	18.56	25.05	23.26
ENSG00000046604.8	DSG2	protein_coding	2	12.13	11.5	8.67	8.62	8.09	8.57	2.28	2.85	10.78	11.71	9.01	9.02	13.4	10.16	6.71	5.49
ENSG00000046647.9	GEMIN8	protein_coding	2	11.13	9.69	7.53	7.15	7.61	6.79	2.76	1.77	9.61	9.91	8.21	7.82	7.47	7.63	4.93	4.76
ENSG00000046651.10	OFD1	protein_coding	2	29.14	29.77	28.47	27.58	25.61	26.4	23.11	24.59	28.91	28.64	28.9	28.7	25.65	23.85	27.77	22.8
ENSG00000046653.10	GPM6B	protein_coding	2	15.63	14.45	14.38	13.38	5.15	4.78	1.4	2.27	17.72	17.41	18.96	17.56	11.41	12.52	9.51	9.36
ENSG00000046774.9	MAGEC2	protein_coding	2	0	0	0	0	0	0	0	0	0	0	0	0	0	0	0	0
ENSG00000046889.14	PREX2	protein_coding	2	0.4	0.25	0.95	1.09	0.15	0.16	0.64	1.07	0.13	0.14	0.76	0.51	0.34	0.25	0.6	0.57
ENSG00000047056.10	WDR37	protein_coding	2	7.39	7.45	9.91	8.85	8.07	6.77	5.47	6.02	7.12	7.75	9.27	8.86	7.08	6.59	8.82	7.21
ENSG00000047188.11	YTHDC2	protein_coding	1	7.52	7.52	7.56	6.26	6.09	5.35	6.22	5.85	6.37	6.7	7.45	8.04	9.7	7.18	6.88	6.75
ENSG00000047230.10	CTPS2	protein_coding	2	0	0	0	0	0	0	0	0.01	0	0	0	0	0	0	0	0
ENSG00000047249.12	ATP6V1H	protein_coding	1	29.18	30.79	29.15	30.78	29	29.39	22.07	23.79	27.09	28.34	29.36	28.16	28.82	27.39	30	26.47
ENSG00000047315.10	POLR2B	protein_coding	2	67.35	63.05	68.86	61.95	70.12	68.27	34.59	37.63	60.82	63.73	67.72	67.33	63.87	62.18	60.83	53.37
ENSG00000047346.8	FAM214A	protein_coding	1	6.53	5.73	5.36	6.03	8.62	7.47	5.34	5.02	5.59	5.47	5.49	6.3	10.8	5.58	5.48	6.43
ENSG00000047365.7	ARAP2	protein_coding	2	25.98	24.71	16.26	14.48	24.49	21.43	12.28	14.87	26.02	27.52	15.78	17.63	32.2	26.56	15.23	12.44
ENSG00000047410.9	TPR	protein_coding	2	74.97	67.95	69.77	65.2	71.08	71.98	45.07	43.03	66.5	68.08	63.54	65.92	73.47	68.81	65.31	59.34
ENSG00000047457.9	CP	protein_coding	1	0	0	0	0	0	0	0	0	0	0	0	0	0	0	0	0
ENSG00000047578.8	KIAA0556	protein_coding	2	4.23	3.64	6.68	6.43	6.23	6.08	17.13	18.88	3.79	3.33	6.66	5.88	7	4.51	9.55	9.22
ENSG00000047579.15	DTNBP1	protein_coding	2	5.26	5.57	6.68	6.28	5.75	6.38	6.49	5.34	5.45	5.24	6.16	5.71	7.94	5.29	6.9	7.09
ENSG00000047597.5	XK	protein_coding	2	0	0	0	0	0	0	0	0	0	0	0	0	0	0	0	0
ENSG00000047617.10	ANO2	protein_coding	1	0	0.04	0.05	0.01	0	0	0	0	0	0.07	0.03	0.05	0	0.01	0.01	0.01
ENSG00000047621.7	C12orf4	protein_coding	2	12.01	12.75	12.47	11.88	13.66	12.77	12.18	11.92	12.16	12.48	12.6	12.87	13.67	13.34	11.86	11.37
ENSG00000047634.10	SCML1	protein_coding	2	11.94	10.4	9.62	9.13	9.38	9.01	4.17	3.64	9.59	10.23	9.39	9	11.79	10.08	7.5	7.53
ENSG00000047644.13	WWC3	protein_coding	2	11.67	11.08	6.06	5.43	9.26	9.48	3.6	3.79	12.12	12.93	6.42	6.29	14.64	11.81	5.86	5.08
ENSG00000047648.17	ARHGAP6	protein_coding	2	0.04	0.01	0.28	0.43	0	0	0.06	0.05	0.01	0	0.48	0.3	0	0	0.37	0.35
ENSG00000047662.4	FAM184B	protein_coding	2	0.01	0	0.01	0.01	0	0.01	0.02	0.03	0	0	0	0	0.02	0	0.01	0.01
ENSG00000047849.17	MAP4	protein_coding	1	17.13	15.15	18.21	16.97	15.45	14.43	21.68	25.88	16.38	17.6	16.88	17.91	25.98	15.86	22.31	19.26
ENSG00000047932.9	GOPC	protein_coding	2	30.52	29.53	24.04	23.36	30.43	29.84	11.69	11.17	29.55	28.82	25.05	25.13	30.34	27.74	23.59	20.87
ENSG00000047936.6	ROS1	protein_coding	2	0	0	0.01	0	0	0	0	0	0	0	0.01	0	0	0	0	0
ENSG00000048028.7	USP28	protein_coding	1	15.62	15.82	12.94	14.19	15.42	16.73	9.81	10.84	13.99	14.69	11.06	10.99	12.84	13.19	12.54	11.85
ENSG00000048052.17	HDAC9	protein_coding	1	12.22	13.22	13.5	14.15	17.68	16.59	11.6	13.17	10.79	12.84	14.22	15.45	12.42	10.82	17.61	16.86
ENSG00000048140.13	TSPAN17	protein_coding	1	6.77	5.96	8.24	8.36	7.12	7	4.21	4.78	7.08	7.08	7.82	6.78	6.3	5.82	5.18	5.73
ENSG00000048162.15	NOP16	protein_coding	1	37.13	34.41	42.87	40.3	28.88	27.64	14.05	14.82	41.06	42.2	47.51	42.03	35.32	33.49	35.66	32.04
ENSG00000048342.11	CC2D2A	protein_coding	2	0	0.01	0	0	0	0	0	0.13	0	0	0	0	0	0	0.03	0
ENSG00000048392.7	RRM2B	protein_coding	1	18.5	17.12	21.6	20.52	22.92	21.69	23.3	19.43	16.5	17.52	21.12	21.61	18.4	19.44	24.16	22.5
ENSG00000048405.5	ZNF800	protein_coding	2	15.91	14.99	17.37	18.69	17.04	15.77	17.01	17.78	15.62	17.31	16.57	17.96	20.48	15	18.07	16.51
ENSG00000048462.6	TNFRSF17	protein_coding	1	0.06	0.04	0.04	0.07	0	0	0	0	0	0.09	0.02	0.06	0	0.12	0	0.03
ENSG00000048471.9	SNX29	protein_coding	1	3.05	2.23	5.38	4.99	4.34	4.57	16.47	17.95	2.11	2.74	4.13	4.85	4.4	2.38	9.32	8.32
ENSG00000048540.10	LMO3	protein_coding	1	0	0	0	0	0	0	0	0	0	0	0	0	0	0	0	0
ENSG00000048544.5	MRPS10	protein_coding	2	24.33	24.96	23.33	22.87	23.05	23.2	8.49	7.98	24.57	25.73	24.74	25.23	23.9	25.95	22.76	18.49
ENSG00000048545.9	GUCA1A	protein_coding	2	0	0	0	0	0	0	0	0	0	0	0	0	0	0	0	0
ENSG00000048649.9	RSF1	protein_coding	1	17.43	17.4	16.36	16.71	16.85	14.9	15.11	15.98	16.83	17.32	15.78	14.96	21.44	16.06	13.3	15.94
ENSG00000048707.9	VPS13D	protein_coding	2	7.08	8.07	8.18	7.09	6.33	6.66	5.98	8.54	8.15	8.54	6.99	7.45	10.06	5.87	7.54	6.07
ENSG00000048740.13	CELF2	protein_coding	2	29.11	29.43	31.87	30.5	28.86	28.06	35.49	38.86	30.77	31.6	32.16	30.96	45.08	29.1	36.24	31.89
ENSG00000048828.12	FAM120A	protein_coding	2	33.96	32.93	36.51	34.7	28.92	29.1	24.13	22.81	33.49	35	35.66	34.63	41.13	32.41	35.71	32.78
ENSG00000048991.12	R3HDM1	protein_coding	1	8.69	7.55	8.5	8.14	9.05	7.85	9.01	10	7.85	8.75	8.68	8.82	14.47	8.66	11.15	9.67
ENSG00000049089.9	COL9A2	protein_coding	2	4.53	5.03	5.9	5.25	2.25	2.15	7.23	7.12	4.76	5.29	5.24	5.41	3.23	2.89	6.49	6.36
ENSG00000049130.9	KITLG	protein_coding	2	0.15	0.15	0.28	0.28	0.55	0.3	1.5	1.98	0.16	0.09	0.3	0.16	0.16	0.3	0.41	1.1
ENSG00000049167.9	ERCC8	protein_coding	2	11.18	10.09	10.18	9.78	7.47	7.35	6.05	7.16	9.52	9.54	10.93	10.22	9.22	8.43	9.27	7.95
ENSG00000049192.10	ADAMTS6	protein_coding	2	4.04	3.35	4.4	4.1	4.59	3.98	3.52	2.91	4.3	4.39	4.58	4.62	4.15	4.57	3.99	3.57
ENSG00000049239.8	H6PD	protein_coding	2	4.28	4.24	3.39	3.08	4.79	4.69	1.76	1.71	4.39	4.36	3.53	3.56	5.14	3.97	2.68	2.29
ENSG00000049245.8	VAMP3	protein_coding	1	19.08	19.98	17.55	19.79	23.69	23	9.41	8.71	16.95	18.94	20.06	19.64	19.3	20.28	18.77	15.45
ENSG00000049246.10	PER3	protein_coding	1	2.88	2.36	2.17	1.62	0.59	0.57	0.41	0.27	4.49	3.98	4.09	3.82	3.36	1.96	0.83	0.67
ENSG00000049247.9	UTS2	protein_coding	2	0.34	0.26	0	0	0	0	0	0	0.05	0.2	0	0	0.09	0	0	0.02
ENSG00000049249.4	TNFRSF9	protein_coding	1	0.12	0.14	0.03	0.02	0.02	0	0	0	0.13	0.07	0.11	0.18	0.12	0.04	0.02	0.01
ENSG00000049283.13	EPN3	protein_coding	2	0.02	0	0.07	0.02	0.02	0.01	0.08	0.09	0.02	0	0.03	0.03	0	0.01	0.03	0.07
ENSG00000049319.2	SRD5A2	processed_transcript	2	0.01	0.01	0.01	0.01	0.06	0	0	0.01	0.01	0.02	0.01	0.02	0.01	0.02	0.01	0
ENSG00000049323.11	LTBP1	protein_coding	1	0.54	0.53	0.41	0.57	0.48	0.65	0.27	0.12	0.27	0.3	0.23	0.31	0.25	0.2	0.32	0.19
ENSG00000049449.4	RCN1	protein_coding	1	52.96	52.81	44.18	42.76	39.29	36.41	14.87	14.19	56.93	55.76	54.72	56.58	50.68	52.03	39.59	33.34
ENSG00000049540.12	ELN	protein_coding	2	0	0	0	0	0	0	0	0	0	0	0	0	0	0	0	0
ENSG00000049541.6	RFC2	protein_coding	2	84.26	84.86	57.63	54.13	67.35	70.8	26.85	24.05	83.89	81.77	60.05	59.58	80.23	87.66	52.25	46.25
ENSG00000049618.17	ARID1B	protein_coding	1	15.6	14.32	19.77	16.87	15.38	14.04	22.37	24.28	16.54	17.36	17.48	18.83	33.24	15.16	22.21	21.99
ENSG00000049656.9	CLPTM1L	protein_coding	2	111.96	114.7	114.69	98.95	101.49	95.52	31.48	29.35	110.75	111.61	102.57	100.03	100.65	103.25	80.62	71.67
ENSG00000049759.12	NEDD4L	protein_coding	1	4.18	3.79	4.43	4.2	6.14	4.47	8.01	5.5	4.09	4.51	4.99	3.41	5.88	3.63	4.71	4.56
ENSG00000049768.10	FOXP3	protein_coding	2	0	0	0	0	0.03	0	0	0.07	0	0	0.01	0.07	0	0	0.03	0.02
ENSG00000049769.8	PPP1R3F	protein_coding	2	0.45	0.83	0.49	0.99	1.38	1.73	0.39	0.32	0.82	0.5	0.67	0.35	0.89	0.86	0.76	0.69
ENSG00000049860.9	HEXB	protein_coding	2	66.47	69.22	61.52	55.58	53.85	53.28	26.98	27	63.76	65.8	57.67	65.41	58.13	58.75	51.21	44.01
ENSG00000049883.10	PTCD2	protein_coding	1	4.08	4.22	4.32	3.43	3.75	3.25	4.51	6.33	4.28	4.66	4.86	4.38	4.56	3.78	5.07	5.16
ENSG00000050030.9	KIAA2022	protein_coding	2	0	0	0	0	0	0	0	0	0	0	0	0	0	0	0	0
ENSG00000050130.13	JKAMP	protein_coding	2	17.4	18.69	19.54	20.36	27.38	25.65	9.33	9.51	16.75	18.46	18.58	19.33	18.55	20.15	18.61	16.2
ENSG00000050165.13	DKK3	protein_coding	1	0	0	0	0	0	0	0	0	0	0	0	0	0	0	0	0
ENSG00000050327.10	ARHGEF5	protein_coding	2	0.09	0.05	0.04	0.09	0.06	0.01	0.05	0.01	0.07	0.09	0.11	0.18	0.13	0.05	0.01	0.05
ENSG00000050344.8	NFE2L3	protein_coding	2	1.06	0.65	0.5	0.62	0.46	0.35	0.25	0.17	1.43	0.93	0.84	0.87	0.71	0.65	0.74	0.44
ENSG00000050393.7	MCUR1	protein_coding	2	8.37	7.28	8.26	6.91	7.44	6.72	4.76	4.51	8.36	6.29	7.61	7.62	6.7	7.54	7.79	5.84
ENSG00000050405.9	LIMA1	protein_coding	2	7.7	7.62	11.47	11.25	5.65	6.11	4.97	6.01	6.36	8.25	11.78	12.73	9.04	7.54	11.12	11.03
ENSG00000050426.11	LETMD1	protein_coding	1	59.59	57.46	44.15	45.55	34.07	37.82	19.86	25.31	55.33	55.24	54.61	51.84	50.7	50.82	38.97	33.23
ENSG00000050438.12	SLC4A8	protein_coding	2	1.31	1.24	4.41	4.38	1.65	1.99	3.23	3.79	1.55	1.38	2.68	4.3	1.95	1.95	4.71	6.76
ENSG00000050555.13	LAMC3	protein_coding	2	0	0	0	0	0	0	0	0	0	0	0.05	0	0	0	0	0
ENSG00000050628.16	PTGER3	protein_coding	2	0.02	0	0.05	0	0	0	0.05	0.05	0	0	0.01	0.02	0	0	0.02	0.05
ENSG00000050730.11	TNIP3	protein_coding	2	0	0	0	0	0	0	0	0	0	0	0	0	0	0	0	0
ENSG00000050748.13	MAPK9	protein_coding	1	15.98	15.75	14.89	13.87	13.89	14.58	6.71	5.94	15.73	15.83	13.68	14.04	16.56	15.69	12.82	11.91
ENSG00000050767.11	COL23A1	protein_coding	1	0.05	0.04	0.06	0.03	0.05	0	0.06	0.06	0.06	0.05	0.06	0.02	0	0.02	0.02	0.01
ENSG00000050820.12	BCAR1	protein_coding	1	0	0	0	0	0.06	0	0	0	0.07	0.01	0	0	0	0	0	0.01
ENSG00000051009.6	FAM160A2	protein_coding	2	6.15	7.07	5.47	6.15	7.45	7.21	6.01	6.38	6.54	7.91	5.15	4.87	8.46	6.19	6.73	5.59
ENSG00000051108.10	HERPUD1	protein_coding	1	88.39	79.7	26.03	23.81	29.72	28.88	32.62	34.46	109.8	101.8	33.28	32.11	68.42	64.5	25.85	24.36
ENSG00000051128.14	HOMER3	protein_coding	2	2.68	2.81	3.54	2.73	0.85	1.08	0.94	1.13	2.74	2.72	3.8	3.65	1.67	1.05	2.93	2.06
ENSG00000051180.12	RAD51	protein_coding	1	29.93	29.14	25.37	21.43	22.52	20.97	10.75	10.25	28.64	29.81	25.61	23.99	28.8	32.59	20.59	18.84
ENSG00000051341.9	POLQ	protein_coding	2	17.79	17.14	17.57	15.53	17.85	17.97	12.51	12.98	17.08	18.43	16.87	17.36	23.89	17.91	16.07	14.34
ENSG00000051382.4	PIK3CB	protein_coding	1	3.42	3.91	3.9	4.11	4.5	4.23	5.04	5.87	3.77	4.17	4.84	4.68	7.59	3.63	4.92	5.28
ENSG00000051523.6	CYBA	protein_coding	1	188.37	220.1	181.05	165.7	233.97	209.45	105.31	94.61	197.48	191.39	155.13	161.9	175.63	230.9	150.52	139.75
ENSG00000051596.5	THOC3	protein_coding	2	68.43	72.37	58.95	52.71	74.93	64.03	31.8	26.13	66.87	70.79	57.58	55.37	71.61	74.66	47.6	43.72
ENSG00000051620.6	HEBP2	protein_coding	2	8.88	8.19	6.06	5.1	3.3	2.75	3.39	2.8	7.74	7.64	5.8	7.03	4.4	5.22	3.45	3.34
ENSG00000051825.10	MPHOSPH9	protein_coding	2	74.18	66.46	66.72	63.15	77.8	75.57	77.45	81.76	64.03	65.51	70.36	74.14	91.02	80.82	81.47	76.66
ENSG00000052126.10	PLEKHA5	protein_coding	1	7.37	6.97	4.66	4.62	4.99	5.46	3.43	3.62	6.77	6.64	4.89	4.55	7.13	5.95	4.7	3.99
ENSG00000052344.11	PRSS8	protein_coding	1	0	0.01	0.01	0	0.03	0	0	0	0	0.01	0.01	0	0	0	0	0
ENSG00000052723.7	SIKE1	protein_coding	2	31.84	31.3	33.41	30.99	29.51	30.3	29.28	35.39	30.35	28.02	29.12	30.35	30.68	28.82	31.05	26.44
ENSG00000052749.9	RRP12	protein_coding	2	9.82	9.8	11.84	12.11	8.05	8.27	4.18	4.07	11.1	11.3	12.98	12.06	10.46	10.86	11.24	9.85
ENSG00000052795.8	FNIP2	protein_coding	2	3.48	3.79	3.68	3.53	3.82	3.59	2.41	2.51	3.56	3.55	3.48	2.98	4.29	3.46	3.19	2.89
ENSG00000052802.8	MSMO1	protein_coding	2	44.15	45.08	39.2	36.91	37.68	37.91	10.7	9.72	35.04	40.34	36.01	36.23	32.27	33.19	27.06	23.8
ENSG00000052841.10	TTC17	protein_coding	2	48.5	45.45	43.12	37.1	45.1	45.44	28.51	32.73	46.96	46.75	38.76	40.99	57.23	40.67	37.22	34.14
ENSG00000052850.5	ALX4	protein_coding	2	0	0	0	0	0	0	0	0	0	0	0	0	0	0	0	0
ENSG00000053108.12	FSTL4	protein_coding	2	0.14	0.3	0.08	0.04	0.02	0.01	0.01	0.03	0.17	0.19	0.07	0.16	0.19	0.06	0.04	0.08
ENSG00000053254.11	FOXN3	protein_coding	1	14.33	13.73	15.03	13.41	18.17	16.61	21.41	22.87	14.61	14.79	14.88	14.1	20.96	14.78	19.24	16.67
ENSG00000053328.8	METTL24	protein_coding	1	0	0.04	0	0	0	0	0	0	0	0	0.02	0	0	0	0	0
ENSG00000053371.8	AKR7A2	protein_coding	2	42.76	47.25	38.64	34.09	57.06	50.28	23.7	24.33	45.34	45.73	40.26	39.14	49.82	55.02	38.3	33.15
ENSG00000053372.4	MRTO4	protein_coding	2	37.12	35.33	41.2	43.05	28.85	27.2	9.86	7.88	41.18	42.26	45.47	43.87	36.28	40.23	33.44	29.57
ENSG00000053438.7	NNAT	protein_coding	2	0	0	0	0.02	0	0	0	0	0	0	0	0	0	0	0	0
ENSG00000053501.8	USE1	protein_coding	2	19.1	17.96	18.66	16.8	13.38	12.44	10.5	10.1	20.67	20.19	19.79	16.04	14.89	14.93	16.02	16.01
ENSG00000053524.7	MCF2L2	protein_coding	2	0.19	0.28	0.39	0.29	0.22	0.33	0.24	0.73	0.4	0.21	0.27	0.18	0.26	0.15	0.27	0.3
ENSG00000053702.10	NRIP2	protein_coding	2	0	0	0	0.01	0	0	0	0	0	0	0	0	0	0	0.01	0
ENSG00000053747.11	LAMA3	protein_coding	1	0.9	1.05	0.56	1.1	0.48	0.51	0.88	0.72	1.14	1.46	0.96	0.88	1.34	0.68	1.16	0.99
ENSG00000053770.7	AP5M1	protein_coding	1	21.72	20.27	22.72	22.81	22.56	23.76	8.78	9.6	19.03	21.07	22.95	21.63	19.41	19.84	17.87	17.22
ENSG00000053900.6	ANAPC4	protein_coding	2	32.72	32.64	30.78	30.22	34.81	30.42	32.12	35.63	29.64	29.7	30.32	29.24	34.94	29.03	29.95	28
ENSG00000053918.11	KCNQ1	protein_coding	2	0	0	0.05	0	0	0	0	0	0	0	0	0	0	0	0	0
ENSG00000054116.7	TRAPPC3	protein_coding	2	29.86	35.49	34.36	32.18	40.98	36.62	15.76	16.07	26.92	30.12	30.6	27.89	28.16	31.94	33.87	26.81
ENSG00000054118.9	THRAP3	protein_coding	2	58.8	55.74	54.64	51.83	62.92	61.57	20.06	21.21	52.05	56.27	52.08	50.48	62.58	58.51	46.35	43.12
ENSG00000054148.13	PHPT1	protein_coding	2	44.44	46.11	36.09	34.06	46.68	39.54	21.56	20.32	46.42	47.35	36.04	30.24	50.94	50.1	34.81	31.28
ENSG00000054179.7	ENTPD2	protein_coding	2	0	0	0	0	0	0	0	0	0	0	0	0	0	0	0	0
ENSG00000054219.9	LY75	protein_coding	2	19.91	18.56	14.05	13.85	16.33	15.47	7.47	7.09	19.82	20.2	14.99	14.4	18.01	17.35	12.21	10.29
ENSG00000054267.16	ARID4B	protein_coding	2	25.37	22.26	25.49	25.06	28.76	28.69	35	36.58	23.76	23.3	24.88	23.85	27.58	24.55	26.67	28.33
ENSG00000054277.8	OPN3	protein_coding	2	6.87	6.74	4.7	4.68	5.97	4.88	3.81	3.38	7.26	6.88	4.6	6.07	4.8	5.11	3.69	3.75
ENSG00000054282.11	SDCCAG8	protein_coding	2	11.05	12.09	9.8	10.31	12.75	11.99	18.89	19.92	10.87	10.65	10.3	10.02	13.31	10.06	11.87	11.47
ENSG00000054356.9	PTPRN	protein_coding	1	0.01	0	0	0	0	0.04	0	0.02	0.03	0	0	0.01	0.02	0	0.04	0
ENSG00000054392.8	HHAT	protein_coding	2	1.41	1	1.45	1.22	1.24	1.36	1.52	2.34	1.17	1.21	1.35	1.18	1.63	1.05	1.66	1.6
ENSG00000054523.12	KIF1B	protein_coding	1	5.42	5.2	5.13	4.44	4.06	4.16	3.27	2.89	4.83	5.71	5.01	4.83	6.46	4.62	4.62	4.98
ENSG00000054598.5	FOXC1	protein_coding	2	0	0	0	0	0	0	0	0.02	0	0	0	0	0	0	0	0
ENSG00000054611.9	TBC1D22A	protein_coding	2	11.5	10.38	14.6	14.67	12.02	10.41	20.44	20.04	11.76	11.47	13.72	14.35	11.23	9.88	18.1	18.39
ENSG00000054654.11	SYNE2	protein_coding	1	16.24	16.5	19.84	19.6	30.11	27.96	27.05	34.13	13.43	14.73	16.29	19.2	28.1	21.71	21.95	22.6
ENSG00000054690.9	PLEKHH1	protein_coding	2	0.22	0.2	0.28	0.35	0.51	0.39	0.52	0.37	0.1	0.2	0.27	0.21	0.32	0.24	0.54	0.3
ENSG00000054793.9	ATP9A	protein_coding	1	0.06	0.05	1.14	1.1	0.05	0.02	0.5	0.51	0.04	0.05	0.94	0.95	0.07	0.06	2.43	2.25
ENSG00000054796.8	SPO11	protein_coding	2	0	0	0	0	0	0	0	0	0	0	0	0	0	0	0	0
ENSG00000054803.3	CBLN4	protein_coding	2	0	0	0	0	0	0	0	0	0.01	0	0	0	0	0.01	0	0
ENSG00000054938.11	CHRDL2	protein_coding	1	0	0	0	0	0	0	0	0.02	0	0	0	0	0	0	0	0.04
ENSG00000054965.6	FAM168A	protein_coding	2	7.48	7.2	8.05	7.13	8.26	7.08	5.28	6.37	7.2	7.18	6.99	6.84	9.3	7.01	7.5	6.96
ENSG00000054967.8	RELT	protein_coding	2	11.61	11.32	13.72	11.77	12.1	11.03	11.26	11.96	11.65	11.12	13.12	12.26	11.66	11.02	12.09	11.87
ENSG00000054983.12	GALC	protein_coding	2	11.17	11.54	12.35	12.44	7.46	8.17	4.25	4.66	11.48	12.12	13.13	14.57	9.49	10.47	10.99	10.5
ENSG00000055044.6	NOP58	protein_coding	2	90.73	86.39	81.42	77.09	70.58	68.94	36.92	39.51	90.12	92.31	89.82	91.5	82.94	84.85	74.11	65.56
ENSG00000055070.12	SZRD1	protein_coding	2	34.36	35.24	39.88	39.3	44.65	38.17	16.93	17.01	36.25	35.08	39.62	38.62	38.11	37.18	36.04	32.01
ENSG00000055118.10	KCNH2	protein_coding	2	0	0	0	0	0	0	0	0.01	0	0	0	0	0.01	0	0	0
ENSG00000055130.11	CUL1	protein_coding	2	27.79	27.8	26.7	24.95	27.99	27.78	13.39	14.32	26.71	27.14	24.91	25.81	28.33	26.25	24.93	23.43
ENSG00000055147.13	FAM114A2	protein_coding	2	14.07	12.15	10.52	10.47	9.92	11.61	6.6	6.37	13.8	13.57	11.52	10.87	10.75	11.91	10.57	9.92
ENSG00000055163.14	CYFIP2	protein_coding	1	56.21	57.21	58.79	52.41	44.54	41.32	25.64	27.81	55.39	57.05	56.31	60.55	52.02	43.98	45.87	41.11
ENSG00000055208.13	TAB2	protein_coding	2	8.81	8.7	8.33	8.3	9.86	10.09	3.94	6.26	8.83	9.35	8.24	8.11	13.24	9.17	7.66	7.21
ENSG00000055211.8	GINM1	protein_coding	2	14.31	14.72	11.26	10.14	12.59	12.17	4.43	4.57	13.63	13.81	11.77	11.72	13.92	13.73	10.8	9.53
ENSG00000055332.12	EIF2AK2	protein_coding	2	12.43	9.87	11.84	10.81	9.65	9.18	7.24	8.69	11	11.03	10.67	11.09	14.19	9.53	9.71	8.71
ENSG00000055483.15	USP36	protein_coding	1	14.31	11.43	16.04	17.08	10.07	10.39	18.58	21.45	11.91	12.42	15.59	16.49	18.09	10.77	18.2	16.11
ENSG00000055609.13	KMT2C	protein_coding	1	15.51	13.87	25.82	23.41	20.62	20.15	66.24	73.43	13.91	14.4	19.1	23.02	28.05	14.55	38.09	40.91
ENSG00000055732.8	MCOLN3	protein_coding	2	0	0	0	0	0	0	0	0	0	0	0	0	0	0	0	0
ENSG00000055813.5	CCDC85A	protein_coding	2	0.01	0	0.02	0	0.01	0.01	0.01	0.01	0	0	0.01	0	0	0	0.01	0.02
ENSG00000055917.11	PUM2	protein_coding	2	29.9	30.54	37.23	36.11	35.46	36.88	30.89	31.71	30.15	31.02	34	35.68	48.56	33.55	37.57	39.2
ENSG00000055950.12	MRPL43	protein_coding	2	15.27	15.81	17.7	14.5	16.46	16.48	11.62	9.53	14.56	15.27	17.02	14.42	15.05	15.24	14.16	12.73
ENSG00000055955.11	ITIH4	protein_coding	2	3.55	2.77	2.93	1.86	3.26	2.29	3.34	2.04	2.48	2.41	1.68	1.77	2.01	2.34	3.66	2.37
ENSG00000055957.6	ITIH1	protein_coding	2	0	0	0.12	0	0	0	0	0	0	0.03	0	0	0	0.02	0	0
ENSG00000056050.6	C4orf27	protein_coding	2	28.39	25.11	24.73	26.25	24.74	23.39	8.32	8.22	26.13	27.99	28.13	29.33	21.16	26.92	23.63	20.45
ENSG00000056097.11	ZFR	protein_coding	2	38.76	35.9	30.96	28.89	33.53	30.59	15.57	15	35.67	37.1	31.56	31.36	38.27	35.08	27.34	24.53
ENSG00000056277.11	ZNF280C	protein_coding	2	4.08	3.86	5.18	4.79	5.44	4.66	6.08	7.09	3.84	4.11	4.58	5.43	5.99	4.48	6.91	6.68
ENSG00000056291.13	NPFFR2	protein_coding	2	0	0	0	0	0	0	0	0	0	0	0	0	0	0	0	0
ENSG00000056487.11	PHF21B	protein_coding	2	0	0	0	0	0	0	0	0	0	0	0	0	0	0	0	0
ENSG00000056558.6	TRAF1	protein_coding	2	1.47	1.71	1.2	1.24	1.3	1.09	1.01	1.16	1.32	1.66	1.33	1.25	1.28	1.22	1.26	1.12
ENSG00000056586.11	RC3H2	protein_coding	2	23.99	22.84	31.68	29.05	29.28	30.11	24.37	27.94	23.46	25.05	29.93	32.14	32.23	27.4	38.43	36.62
ENSG00000056661.9	PCGF2	protein_coding	1	2.22	2.28	1.73	1.82	2.04	1.35	1.11	1.34	1.54	1.79	1.81	1.48	2.29	1.61	1.51	2.29
ENSG00000056736.5	IL17RB	protein_coding	1	0	0	0.02	0	0	0	0	0	0	0	0.02	0	0	0	0.01	0.01
ENSG00000056972.14	TRAF3IP2	protein_coding	1	30.19	31.56	29.85	27.46	22.91	22.03	13.17	13.54	26.1	29.4	28.47	28.6	23.84	24.7	24.67	19.69
ENSG00000056998.14	GYG2	protein_coding	2	0	0	0	0	0	0	0	0	0	0	0	0	0	0	0	0
ENSG00000057019.11	DCBLD2	protein_coding	1	8.06	6.76	9.47	8.97	10.09	10.46	4.29	6.18	7.36	8.11	8.82	8.41	10.3	7	9.14	7.03
ENSG00000057149.10	SERPINB3	protein_coding	2	0	0	0	0	0	0	0	0	0	0	0	0	0	0	0	0
ENSG00000057252.8	SOAT1	protein_coding	2	18.19	19.65	19.07	18.34	21.14	21.8	9.7	10.03	19.14	21.56	18.33	18.43	25.13	24.13	18.38	17.04
ENSG00000057294.9	PKP2	protein_coding	2	0	0	0	0	0	0	0	0	0	0	0	0.04	0	0	0	0
ENSG00000057468.6	MSH4	protein_coding	2	0.21	0.2	0.3	0.25	0.32	0.13	0.14	0.15	0.19	0.16	0.31	0.34	0.29	0.17	0.25	0.29
ENSG00000057593.9	F7	protein_coding	2	0	0	0	0	0	0	0	0	0	0	0.01	0	0	0	0	0
ENSG00000057608.12	GDI2	protein_coding	2	251.5	242.07	220.17	212.37	175.69	172.91	64.3	63.98	240.56	246.42	246.3	237.82	199.36	221.36	184.2	160.54
ENSG00000057657.10	PRDM1	protein_coding	1	0.24	0.23	0.26	0.55	0.09	0.07	0.34	0.45	0.28	0.17	0.25	0.36	0.15	0.07	0.56	0.45
ENSG00000057663.8	ATG5	protein_coding	2	16.65	17.26	15.08	15.32	15.42	15.3	11.43	11.08	17.01	15.88	16.11	14.79	17.68	17.07	15.8	14.33
ENSG00000057704.6	TMCC3	protein_coding	2	0.01	0.13	0	0.01	0	0.01	0.01	0.01	0.03	0.01	0.01	0	0.01	0.01	0	0.01
ENSG00000057757.5	PITHD1	protein_coding	2	40.71	40.12	38.32	35.88	45.92	46.35	18.04	17.21	39.51	41.79	40.66	40.7	40.1	43.08	36.58	31.66
ENSG00000057935.9	MTA3	protein_coding	2	6.55	7.5	5.67	6.25	3.35	5.08	3.85	3.51	7.8	7.1	6.42	6.24	6.3	6.7	5.98	4.5
ENSG00000058056.4	USP13	protein_coding	2	9.92	9.03	9.37	9.73	9.91	10.11	7.09	7.9	8.82	9.33	9.95	9.65	13.22	8.28	10.24	9.55
ENSG00000058063.11	ATP11B	protein_coding	1	27.19	26.89	21.07	23.64	28.8	26.08	18.79	20.3	27.4	27.53	21.97	22.44	32.35	27.04	24.22	20.55
ENSG00000058085.10	LAMC2	protein_coding	2	0.01	0	0.02	0	0	0	0	0	0	0	0	0.01	0	0.01	0.01	0.01
ENSG00000058091.12	CDK14	protein_coding	2	185.97	170.75	252.5	228.52	188.26	176.52	404.15	421.17	189.32	190.91	229.12	215.36	230.88	157.81	286.01	277.41
ENSG00000058262.5	SEC61A1	protein_coding	1	35.03	32.98	37.3	34.18	28.71	28.61	19.89	24.9	41.75	36.41	34.07	35.4	34.81	30.67	30.4	29.22
ENSG00000058272.11	PPP1R12A	protein_coding	1	50.93	48.05	42.55	43.64	49.31	49.4	28.31	26.75	45.28	50.75	43.45	46.72	49.97	43.61	38.1	36.18
ENSG00000058335.11	RASGRF1	protein_coding	1	0	0.02	0.04	0	0	0	0	0	0.02	0.04	0	0	0	0	0	0
ENSG00000058404.15	CAMK2B	protein_coding	1	0.01	0	0.01	0	0	0	0	0	0	0	0.01	0.05	0.01	0	0	0
ENSG00000058453.12	CROCC	protein_coding	2	13.03	13.16	18.09	15.71	21.06	17.43	23.26	24.54	11.84	10.92	16.02	14.03	13.41	13.17	16.08	16.01
ENSG00000058600.11	POLR3E	protein_coding	2	41	38.28	39.39	43.22	32.5	31.91	23.25	23.32	39.87	42.37	39.91	38.17	35.53	36.64	41.24	31.89
ENSG00000058668.10	ATP2B4	protein_coding	2	5.62	5.53	6.79	6.01	7.25	7.21	3.5	4.76	5.56	5.96	7.06	6.77	8.12	6.3	5.81	5.68
ENSG00000058673.11	ZC3H11A	protein_coding	2	45.94	44.78	43.13	41.43	47.06	49.09	23.8	23.95	46.45	49.07	42.05	43.97	48.58	42.63	41.02	36.05
ENSG00000058729.6	RIOK2	protein_coding	1	21.2	18.03	20.66	19.8	20.29	18.85	15.11	16.92	17.87	19.79	20.84	21.34	19.92	15.83	21.44	18.02
ENSG00000058799.9	YIPF1	protein_coding	2	7.17	7.43	7.94	6.3	8.12	7.97	5.01	4.84	6.73	6.9	6.78	6.53	7.1	6.24	6.43	6.61
ENSG00000058804.10	NDC1	protein_coding	2	36.29	35.5	31.08	27.45	27.57	26.97	8.56	7.51	35.18	35.21	34.99	33.81	31.59	32.36	25.19	22.39
ENSG00000058866.10	DGKG	protein_coding	2	0.75	1.03	0.37	0.72	0.24	0.21	0.18	0.32	0.58	0.66	0.4	0.32	0.56	0.51	0.18	0.26
ENSG00000059122.12	FLYWCH1	protein_coding	1	9.18	10.29	10.34	10.51	13.53	10.04	19.34	22.95	8.23	8.1	9.36	8.7	9.63	9.48	14.57	12.03
ENSG00000059145.14	UNKL	protein_coding	1	11.49	9.39	14.1	10.9	17.11	16.81	25.07	26.55	12.6	10.81	12.17	11.18	11.04	10.15	14.02	12.43
ENSG00000059377.11	TBXAS1	protein_coding	1	25.65	25.38	19.16	18.26	7.2	7.77	7.96	9.04	23.61	26.08	20.52	19.19	15.33	14.13	11.72	9.28
ENSG00000059378.8	PARP12	protein_coding	1	7.37	7.55	8.5	8.67	8.49	7.68	4.83	5.11	7.99	8.43	10.03	9.58	8.39	8.28	9.38	7.32
ENSG00000059573.4	ALDH18A1	protein_coding	2	29.15	29.57	31.16	29.7	22.14	23.12	8.49	8.61	28.68	31.02	32.85	31.47	27.09	26.08	26.93	23.71
ENSG00000059588.5	TARBP1	protein_coding	2	30.71	32.47	22.37	21.7	31.29	30.41	13.98	14.28	31.24	33.59	24.43	26.59	39.22	31.52	23.83	21.24
ENSG00000059691.7	PET112	protein_coding	1	9.32	8.89	9.53	10.02	6.99	6.9	4.71	4.49	8.39	9.43	10.36	10.03	8.61	8.3	9.07	8.08
ENSG00000059728.6	MXD1	protein_coding	1	1.67	1.5	1.64	1.51	2.66	2.28	5.63	3.38	1.74	1.8	1.2	1.21	2.4	2.31	2.36	2.65
ENSG00000059758.3	CDK17	protein_coding	2	22.64	21.19	18.26	18.39	18.53	17.81	18.58	19.33	19.96	19.97	18.46	19.87	24.71	19.48	17.36	17.05
ENSG00000059769.15	DNAJC25	protein_coding	2	6.87	5.9	8.14	6.48	6.39	6.31	9.75	7.24	7.76	6	6.65	7.26	5.95	5.67	9.55	9.21
ENSG00000059804.11	SLC2A3	protein_coding	2	24.49	23.65	21.9	20.14	25.05	24.41	39.59	49.86	26.74	27.9	23.51	25.18	27.83	26.37	26.31	25.88
ENSG00000059915.12	PSD	protein_coding	2	0.13	0.19	0.19	0.35	0.14	0.26	0.29	0.25	0.23	0.22	0.23	0.22	0.35	0.17	0.36	0.27
ENSG00000060069.12	CTDP1	protein_coding	1	8.92	9.42	11.49	11.29	10.85	10.73	5.98	6.98	8.97	8.74	10.11	9.69	9.38	9.15	11.15	9.48
ENSG00000060138.8	YBX3	protein_coding	2	104.77	100.79	79.09	76.18	76.41	65.84	29.72	28.2	105.56	108.05	87.01	82.86	100.49	91.28	63.45	52.17
ENSG00000060140.4	STYK1	protein_coding	2	0.46	0.23	0.34	0.17	0.18	0.05	0.18	0.02	0.15	0.25	0.19	0.13	0.19	0.14	0.05	0.03
ENSG00000060237.12	WNK1	protein_coding	1	18.08	16.85	18.57	16.06	20.86	18.83	25.23	32.33	20.87	23.17	16.91	19.26	49.98	21.14	24.51	25.05
ENSG00000060303.5	RPS17P5	pseudogene	1	0	0.08	0	0	0	0	0	0	0	0	0.07	0	0	0	0	0
ENSG00000060339.9	CCAR1	protein_coding	1	39.47	34.8	40.36	39.71	43.16	37.23	33.61	37.72	33.84	35.34	37.25	38.06	35.92	34.78	38.78	41.13
ENSG00000060491.12	OGFR	protein_coding	2	22.63	25.21	24.2	22.42	27.1	23.65	11.28	11.03	25.2	24.41	22.15	22.36	20.68	23	21.65	19.6
ENSG00000060558.3	GNA15	protein_coding	2	41.76	47.82	26.03	24.71	29.85	27.52	8.81	8.88	40.34	43.84	24.7	23.76	37.04	42.22	17.19	16.68
ENSG00000060566.9	CREB3L3	protein_coding	2	0	0	0	0	0	0	0	0	0	0	0	0	0	0	0	0
ENSG00000060642.6	PIGV	protein_coding	2	3.38	3.74	3.12	3.57	3.06	3.4	3.67	3.27	3.18	3.4	3.42	3.49	2.99	2.7	3.66	3.21
ENSG00000060656.15	PTPRU	protein_coding	2	0.01	0	0.01	0	0	0	0	0	0.01	0	0	0	0	0	0	0.02
ENSG00000060688.8	SNRNP40	protein_coding	2	53.6	55.03	59.12	56.93	53.09	50.69	24.81	27.36	52	52.26	55.39	54.96	53.53	52.4	47.28	44.99
ENSG00000060709.9	RIMBP2	protein_coding	2	0	0	0	0	0	0	0	0	0	0	0	0	0	0	0	0
ENSG00000060718.14	COL11A1	protein_coding	2	0	0	0	0	0	0	0	0	0	0	0	0	0	0	0	0
ENSG00000060749.10	QSER1	protein_coding	2	8.06	7.06	8.71	8.51	6.93	5.69	3.4	4.71	7.9	7.45	8.9	10.1	18.52	6.24	7.52	6.72
ENSG00000060762.14	MPC1	protein_coding	2	50.16	49.65	45.83	45.42	60.36	57.55	19.71	17.62	55.51	57.14	48.72	47.56	52.85	51.15	52.65	45.52
ENSG00000060971.13	ACAA1	protein_coding	2	21.39	22.47	25.89	25.42	31.04	28.26	23.49	23.44	19.55	23.38	25.86	25.56	23.44	24.44	26.99	24.74
ENSG00000060982.10	BCAT1	protein_coding	2	228.39	218.22	167.6	155.01	170.45	171.35	59.93	64.6	219.62	228.62	191.74	189.14	221.71	219.14	148.26	133.28
ENSG00000061273.13	HDAC7	protein_coding	2	13.35	13.97	15.04	14.78	15.45	13.4	16.72	17.68	12.48	12.93	12.91	12.98	15.55	13.64	16.09	13.9
ENSG00000061337.11	LZTS1	protein_coding	2	0.09	0.05	0.04	0.05	0.02	0.06	0.02	0.02	0.05	0.09	0.07	0.07	0.04	0.08	0.03	0
ENSG00000061455.10	PRDM6	protein_coding	2	0.05	0.06	0.03	0.01	0.01	0.01	0.17	0.06	0	0	0.03	0.01	0	0.01	0.08	0.25
ENSG00000061492.7	WNT8A	protein_coding	2	0.02	0	0	0	0	0	0	0	0	0	0	0	0	0	0	0
ENSG00000061656.5	SPAG4	protein_coding	2	0.54	0.8	0.81	0.55	0.39	0.4	0.56	0.48	0.53	0.4	0.39	0.38	0.57	0.64	0.58	0.47
ENSG00000061676.10	NCKAP1	protein_coding	2	0.7	0.6	3.09	2.26	0.69	0.72	0.99	1.69	0.73	0.72	2.58	2.51	0.93	1.12	2.54	2.75
ENSG00000061794.8	MRPS35	protein_coding	2	41.01	40.05	37.22	34.37	29.53	29.1	9.71	8.97	41.24	40.16	39.37	39.03	35.73	37.06	31.78	25.96
ENSG00000061918.8	GUCY1B3	protein_coding	1	5.95	5.8	3.67	3.48	5.07	5.25	1.74	1.98	5.04	4.62	3.32	3.47	5.38	5.75	3.49	3.05
ENSG00000061936.5	SFSWAP	protein_coding	1	22.34	20.55	21.57	21.16	25.92	22.61	19.91	19.35	19.69	19	20.13	20.62	23.08	20.11	20.87	20.66
ENSG00000061938.12	TNK2	protein_coding	1	8.41	8.61	10.22	8.53	11.76	10.54	12.37	10.38	8.22	8.26	8.1	6.65	8.94	7.69	11.2	10.96
ENSG00000061987.10	MON2	protein_coding	1	18.3	17.72	18.26	17.64	23.27	22.34	26.14	25.09	17.09	19.12	15.05	16.52	29.12	17.01	19.98	18.01
ENSG00000062038.9	CDH3	protein_coding	2	0.01	0	0.04	0.01	0	0.04	0	0	0.04	0.03	0.05	0.04	0.01	0.01	0	0.01
ENSG00000062096.10	ARSF	protein_coding	2	0	0	0	0.02	0	0	0	0	0	0	0	0	0	0	0	0
ENSG00000062194.11	GPBP1	protein_coding	2	50.65	49.12	47.5	44.54	50.66	49.33	21.71	24.49	48.28	48.3	45.79	44.57	52.39	45.89	41.31	35.22
ENSG00000062282.10	DGAT2	protein_coding	1	6.17	7	5.12	4.96	2.6	2.29	1.07	0.87	6.21	6.34	5.1	5.54	3.49	4.32	3.07	2.77
ENSG00000062370.12	ZNF112	protein_coding	2	0.89	0.82	0.82	0.97	0.29	0.22	0.3	1.23	0.87	0.93	1.23	1.25	0.5	0.55	1.02	1.05
ENSG00000062485.14	CS	protein_coding	1	64.73	64.21	67.92	59.23	55.73	55.29	21.9	24.77	65.06	66.23	67.29	63.78	82.06	66.33	60.21	51.3
ENSG00000062524.11	LTK	protein_coding	1	3.12	3.63	5	4.08	4.76	4.16	4.52	4.31	2.53	2.67	3.97	3.37	2.53	2.59	5.65	5.04
ENSG00000062582.9	MRPS24	protein_coding	2	25.61	25.58	19.78	18.5	18.34	17.98	5.73	5.3	23.21	22.94	20.88	16.87	16.46	18.09	12.83	13.89
ENSG00000062598.13	ELMO2	protein_coding	2	12.98	11.69	10.07	10.48	14.48	13.66	8.42	8.73	12	12.92	9.65	9.63	16	13.85	11.36	10.98
ENSG00000062650.13	WAPAL	protein_coding	2	44.82	44.96	38.53	36.06	43.76	39.34	16.6	16.11	42.3	43.83	37.07	38.84	46.66	43.5	31.49	28.21
ENSG00000062716.6	VMP1	protein_coding	2	30.5	28.96	39.26	39.89	30.37	30.41	30.86	31.32	30.38	32.03	39.59	40.27	31.34	31.3	42.2	38.66
ENSG00000062725.5	APPBP2	protein_coding	2	10.51	12.54	11.67	10.33	12.68	14.53	11.25	11.68	10.06	10.59	10.34	9.11	10.67	13.25	14.29	12.67
ENSG00000062822.8	POLD1	protein_coding	2	80.08	78.97	69.57	68.4	76.59	62.28	49.63	54.71	72.75	72.87	68.87	66.03	73.63	73.11	68.29	60.43
ENSG00000063015.15	SEZ6	protein_coding	1	0	0	0.03	0.07	0	0	0.07	0.09	0	0	0.04	0.13	0	0	0.14	0.05
ENSG00000063046.13	EIF4B	protein_coding	1	386.52	380.24	387.05	371.78	266.6	258.38	109.65	108.45	348.92	373.76	410.95	412.41	317.82	339.28	302.05	268.08
ENSG00000063127.11	SLC6A16	protein_coding	2	0.09	0.1	0.01	0.16	0.05	0.04	0.12	0.02	0.18	0.2	0.03	0.12	0.1	0.13	0.01	0.02
ENSG00000063169.6	GLTSCR1	protein_coding	2	0.58	0.7	1.86	1.62	1.09	0.9	4.62	4.34	0.79	0.77	1.25	1.36	1.45	0.61	1.36	2.52
ENSG00000063176.11	SPHK2	protein_coding	2	5.94	7.83	7.77	7.6	6.53	6.35	5.74	5.7	6.2	7.08	7.83	6.25	7.28	6.43	7.12	6.54
ENSG00000063177.8	RPL18	protein_coding	1	1991.94	2032.72	2084.03	1904.22	1749.71	1656.1	1102.41	1041.09	1978.94	2015.59	2162.66	2029.24	1647.2	1895.16	1846.91	1626.9
ENSG00000063180.4	CA11	protein_coding	2	4.01	5.73	4.28	3.91	1.23	1.85	0.48	0.29	4.03	4.5	4.7	5.9	1.1	1.95	3.06	2.61
ENSG00000063241.3	ISOC2	protein_coding	2	17.87	19.36	24.72	21.46	19.16	17.19	6.82	6.81	18.83	19.85	25.15	22.98	16.94	16.86	21.17	17.45
ENSG00000063244.8	U2AF2	protein_coding	2	87.34	93.88	99.32	93.29	99.72	90.42	44.53	52.78	91.69	93.74	95.21	94.84	86.06	96.73	89.76	80.26
ENSG00000063245.10	EPN1	protein_coding	2	15.51	16.65	13.65	13.7	18.51	14.89	16	16	16.28	15.07	12.64	12.56	21.46	16.63	16.05	14.05
ENSG00000063322.9	MED29	protein_coding	2	8.86	9.76	9.15	9.07	11.76	9.44	20.83	19.06	8.97	9.09	10.15	9.08	9.05	9.2	14.04	13.86
ENSG00000063438.12	AHRR	protein_coding	1	8.39	8.86	10.25	11.2	3.97	4.02	5.56	5.95	11.21	12.71	12.96	13.96	10.05	8.82	10.9	9.85
ENSG00000063515.2	GSC2	protein_coding	2	0	0	0	0	0	0	0	0	0	0	0	0	0	0	0	0
ENSG00000063587.12	ZNF275	protein_coding	2	1.83	1.5	1.34	1.54	1.44	1.27	0.42	0.38	1.75	1.7	1.5	1.29	2.91	1.53	1.33	1.01
ENSG00000063601.12	MTMR1	protein_coding	2	6.03	5.75	5	5.07	5.42	5.78	3.19	2.17	6.38	5.7	5.41	5.85	5.61	5.43	5.52	3.94
ENSG00000063660.4	GPC1	protein_coding	1	1.13	1.2	0.92	0.81	1.06	0.86	0.45	0.44	1.15	1.19	0.73	0.51	1.24	1.01	0.73	0.73
ENSG00000063761.11	ADCK1	protein_coding	1	1.53	1.52	1.43	1.32	2.19	1.78	2.88	3.21	1.34	1.57	1.27	1.35	1.95	1.21	1.39	2.33
ENSG00000063854.8	HAGH	protein_coding	1	11.77	13.67	12.12	12.67	19.19	18.49	12.69	9.68	13.91	13.89	11.81	12.81	13.37	17.2	15.42	15.64
ENSG00000063978.11	RNF4	protein_coding	1	25.42	25.68	30.56	30.2	28.74	28.99	29.26	29.55	23.68	25.43	29.91	31.09	29	24.36	30.32	31.67
ENSG00000064012.17	CASP8	protein_coding	1	23.35	22.35	23.73	23.9	24.02	22.71	21.47	25.06	22	22.88	24.83	24.7	24.03	24.24	24.04	21.76
ENSG00000064042.13	LIMCH1	protein_coding	1	0.47	0.33	0.42	0.4	0.4	0.73	0.3	0.37	0.19	0.18	0.43	0.44	0.55	0.25	0.41	0.23
ENSG00000064102.10	ASUN	protein_coding	1	34.66	23.94	20.95	20.39	16.63	16.94	5.66	5.6	34.92	27.64	22.27	23.98	19.99	20.2	15.71	14.04
ENSG00000064115.6	TM7SF3	protein_coding	2	25.67	25.04	22.63	23.23	26.32	25.86	10.56	12.49	25.28	27.04	24.02	24.9	27.29	25.35	20.24	16.3
ENSG00000064195.7	DLX3	protein_coding	2	0.01	0.06	0.07	0.11	0.06	0.03	0.17	0.43	0.06	0.03	0.02	0.04	0.01	0.04	0.24	0.11
ENSG00000064199.2	SPA17	protein_coding	2	2.57	2.43	2.68	3	2.83	1.68	1.1	2.3	2.11	1.91	2.48	3.6	3.06	2.63	2.53	2.52
ENSG00000064201.11	TSPAN32	protein_coding	2	0.58	0.46	0.17	0.15	0.19	0.52	0.06	0.09	1.05	0.66	0.39	0.12	0.86	0.4	0.21	0.02
ENSG00000064205.6	WISP2	protein_coding	2	0	0	0	0	0	0	0	0	0	0	0.01	0	0	0	0	0
ENSG00000064218.4	DMRT3	protein_coding	2	0	0	0	0	0	0	0	0	0	0	0	0	0	0	0	0
ENSG00000064225.8	ST3GAL6	protein_coding	1	0.5	0.6	0.98	0.68	0.59	0.44	0.9	1.4	0.36	0.54	0.39	0.46	0.4	0.36	0.74	0.9
ENSG00000064270.8	ATP2C2	protein_coding	1	0.06	0	0	0	0	0	0	0	0	0	0	0	0	0	0	0
ENSG00000064300.4	NGFR	protein_coding	1	0.09	0.07	0.1	0.08	0.09	0.12	0.43	0.3	0.02	0.03	0.11	0.02	0.02	0.05	0.37	0.15
ENSG00000064309.10	CDON	protein_coding	2	1.56	1.54	3.3	3.12	2.37	2.19	1.75	1.95	1.24	1.24	3.03	2.78	1.68	1.6	2.93	2.8
ENSG00000064313.7	TAF2	protein_coding	1	25.53	32.43	37.06	40.1	37.64	42.27	54.1	52.66	29.63	32.74	38.07	32.85	39.89	32.29	43.95	44.69
ENSG00000064393.11	HIPK2	protein_coding	2	1.42	1.3	1.64	1.61	1.76	1.62	2.04	2.26	1.37	1.63	1.76	1.91	2.61	1.67	2.17	2.27
ENSG00000064419.9	TNPO3	protein_coding	1	21.67	20.87	21.57	20.41	18.94	18.41	12.39	13.1	20.06	20.86	21.12	19.11	21.91	20.67	19.03	17.87
ENSG00000064489.17	MEF2BNB-MEF2B	protein_coding	2	2.95	2.26	3.57	2.8	2.56	3.2	9.17	8.64	3.35	2.59	2.96	1.19	4.12	2.81	4.88	2.94
ENSG00000064490.9	RFXANK	protein_coding	1	81.69	81.17	60.56	59.36	63.3	54.12	30.09	29.5	84.21	87.61	65.82	63.14	66.27	65.36	55.32	54.37
ENSG00000064545.10	TMEM161A	protein_coding	2	18.07	18.93	15.72	13.51	14.87	13.54	9.93	8.59	19.35	20.54	18.19	15.88	15.97	17.7	16.07	12.73
ENSG00000064547.9	LPAR2	protein_coding	2	3.34	3.32	4.29	3.86	3.73	2.25	1.61	1.91	3.59	3.85	4.02	3.84	3.08	2.69	3.45	2.98
ENSG00000064601.12	CTSA	protein_coding	2	13.55	12.84	25.92	25.38	20.48	19.11	26.64	28.69	10.96	12.92	25.15	21.05	14.09	14.84	31.03	26.05
ENSG00000064607.12	SUGP2	protein_coding	2	49.69	49.16	56.38	54.2	59.35	55.29	87.79	98.34	45.25	48.44	49.47	54.31	55.31	47.57	67.36	66.19
ENSG00000064651.9	SLC12A2	protein_coding	2	18.79	18.24	21.39	18.5	22.42	22.59	14.24	13.49	18.58	19.34	20.19	21.84	24.43	19.84	18.48	18.25
ENSG00000064652.6	SNX24	protein_coding	2	0.26	0.42	0.14	0.26	0.41	0.6	0.06	0.18	0.24	0.27	0.38	0.15	0.27	0.54	0.19	0.37
ENSG00000064655.14	EYA2	protein_coding	2	0	0	0.01	0	0	0	0	0	0	0	0	0	0	0	0	0
ENSG00000064666.10	CNN2	protein_coding	2	25.8	27.77	31.21	31.57	29.93	26.61	14.15	15.69	26.94	29.15	30.07	27.05	36.65	32.05	27.79	26.37
ENSG00000064687.8	ABCA7	protein_coding	2	8.9	9.52	13.13	13.38	19.46	18.71	40.31	40.68	7.23	7.01	10.09	9.66	11.1	10.51	18.82	19.99
ENSG00000064692.14	SNCAIP	protein_coding	1	0.01	0	0	0	0	0.02	0	0	0.02	0	0.01	0	0	0.1	0	0.03
ENSG00000064703.7	DDX20	protein_coding	2	13.53	13.26	14.87	14.19	12.44	13.15	5.03	6.23	14.13	13.68	15.18	14.05	12.83	14.16	11.96	12.04
ENSG00000064726.5	BTBD1	protein_coding	2	45.04	44.67	40.61	39.45	41.99	40.93	16.63	15.54	45.37	44.65	43.31	46.09	44.34	46.39	36.92	31.93
ENSG00000064763.6	FAR2	protein_coding	1	22.91	20.79	22.63	21.33	19.34	15.95	22.37	23.7	19.56	19.64	22.26	22.83	20.41	16.7	19.64	20.11
ENSG00000064787.8	BCAS1	protein_coding	2	0.03	0.04	0.04	0	0.05	0.01	0.06	0	0.01	0.02	0.04	0	0.05	0.03	0.01	0.02
ENSG00000064835.6	POU1F1	protein_coding	2	0	0.01	0	0	0	0	0	0	0	0	0	0	0	0	0	0
ENSG00000064886.9	CHI3L2	protein_coding	1	9.05	10.93	2.11	1.71	1.1	1.02	0	0.14	6.57	8.64	2.13	2.14	1.7	1.46	0.47	0.28
ENSG00000064932.11	SBNO2	protein_coding	1	9.84	10.83	12.19	11.07	11.61	9.54	11.92	13.56	9.81	9.59	10.43	11.56	8.5	8.17	11.03	12.19
ENSG00000064933.12	PMS1	protein_coding	1	23.24	22.06	20.53	20.75	23.65	20.84	15.95	15.57	20.82	21.99	19.53	19.16	24.29	17.96	17.71	16.74
ENSG00000064961.14	HMG20B	protein_coding	1	26.51	32.2	37.01	34.39	48.11	44.31	34.99	35.45	27.7	27.13	29.96	32.69	29.5	33.98	36.09	34.94
ENSG00000064989.8	CALCRL	protein_coding	2	0.56	0.47	0.04	0.06	0.01	0.01	0.01	0	0.48	0.46	0.42	0.16	0.14	0.12	0.06	0.04
ENSG00000064995.12	TAF11	protein_coding	2	21.79	19.83	24.29	22.44	23.85	24.31	13.19	12.42	19.01	20.71	23.3	22.88	20.87	21.75	20.62	20.35
ENSG00000064999.12	ANKS1A	protein_coding	2	2.59	2.71	2.71	2.45	2.34	2.12	2.24	2.05	2.7	2.69	2.44	2.47	2.74	2.12	2.74	2.43
ENSG00000065000.11	AP3D1	protein_coding	2	15.13	15.62	16.22	16.55	18.33	17.17	14.02	15.32	16.48	14.86	15.86	16.25	16.97	17.01	19.37	16.12
ENSG00000065029.10	ZNF76	protein_coding	2	13.76	14.96	14.65	13.45	14.46	14.24	13.56	14.3	12.66	14.53	14.38	13.54	15.07	14.06	15.23	12.63
ENSG00000065054.9	SLC9A3R2	protein_coding	1	0.53	0.56	0.18	0.19	0.17	0.06	0.12	0.24	0.69	0.4	0.72	0.63	0.39	0.17	0.42	0.55
ENSG00000065057.3	NTHL1	protein_coding	1	25.83	30.26	28.45	23.19	21.41	18.22	9.04	8.22	27.29	27.39	26.8	24.64	20.34	24.29	22.97	19.49
ENSG00000065060.12	UHRF1BP1	protein_coding	2	6.19	6.13	3.79	3.65	3.59	3.24	2.28	2.86	6.23	6.52	4.96	5.05	8.7	6.17	3.47	3.48
ENSG00000065135.7	GNAI3	protein_coding	2	34.6	33.54	24.92	24.46	31.58	30.11	10.75	10.12	32.94	33.7	25.88	26.53	33.03	32.51	21.12	18.91
ENSG00000065150.14	IPO5	protein_coding	1	129.84	130.78	108.14	100.32	77.03	78.94	29.2	30.73	110.77	114.13	109.99	112.91	115.91	105.36	75.53	69.64
ENSG00000065154.7	OAT	protein_coding	2	3.86	4	4.47	4.51	3.59	3.64	1.41	1.93	4.08	3.57	4.68	4.27	3.02	4.03	4.57	4.07
ENSG00000065183.11	WDR3	protein_coding	2	28.16	24.94	24.98	26.26	24.64	20.85	10.14	11.82	26.73	26.85	28.67	26.68	23.58	25.14	24.4	23.56
ENSG00000065243.14	PKN2	protein_coding	2	16.57	13.19	15.25	13.3	16.62	16.47	12.01	12.35	13.1	14.61	14.47	14.57	18.75	13.27	14.28	13.46
ENSG00000065268.6	WDR18	protein_coding	2	30.24	35.37	29.84	23.41	32.08	22.9	17.59	16.96	34.23	29.73	29.97	26.9	30.75	33.79	26.77	24.35
ENSG00000065308.4	TRAM2	protein_coding	2	3.47	3.3	3.63	3.37	4.31	3.89	1.35	1.58	4.19	4.27	3.89	3.76	5.82	3.99	3.61	3.04
ENSG00000065320.4	NTN1	protein_coding	2	3.12	3.08	0.94	0.78	2.41	1.93	0.65	0.56	4.21	4.08	1.28	1.14	2.44	2.05	0.66	0.66
ENSG00000065325.8	GLP2R	protein_coding	2	0	0	0.01	0.03	0	0	0	0	0	0	0	0	0	0	0.01	0
ENSG00000065328.12	MCM10	protein_coding	2	35.28	36.72	34.37	29.36	29.38	28.88	17.97	20.85	32	33.85	32.07	30.31	39.13	33.16	33.46	27.06
ENSG00000065357.15	DGKA	protein_coding	2	4.4	5.21	7.79	6.5	3.68	3.27	5.64	7.39	7.7	6.38	7.63	6.76	4.72	3.48	9.92	7.49
ENSG00000065361.10	ERBB3	protein_coding	2	0.01	0.02	0.07	0.09	0	0.11	0.08	0.03	0.01	0.03	0.01	0.01	0.09	0.01	0.15	0.15
ENSG00000065371.13	ROPN1	protein_coding	1	0	0	0	0	0	0	0	0	0	0	0	0	0.02	0	0	0
ENSG00000065413.12	ANKRD44	protein_coding	1	13.08	13.61	13.32	14.27	11.92	9.89	16.42	18.62	13.53	11.97	13.51	12.87	11.43	8.37	14.53	12.27
ENSG00000065427.10	KARS	protein_coding	2	108.61	102.37	94.37	93.05	89.2	87.32	35.3	36.25	104.14	105.2	103.35	99.72	90.26	97.95	84.48	72.92
ENSG00000065457.6	ADAT1	protein_coding	2	13.7	14.66	16.45	15.3	20.9	19.94	20.92	20.71	14.06	13.2	14.73	16.14	21.9	16.29	18.2	16.56
ENSG00000065485.13	PDIA5	protein_coding	1	3.7	3.96	4.17	4.95	2.03	2.93	2.76	2.95	5.31	5.17	3.62	3.79	3	3.59	2.92	2.66
ENSG00000065491.8	TBC1D22B	protein_coding	2	4.85	4.61	4.21	4.35	4.19	4.33	2.77	2.94	4.7	4.88	3.94	3.98	5.19	4.49	4.08	3.86
ENSG00000065518.7	NDUFB4	protein_coding	2	92.95	91.63	101.06	92.12	82.92	88.62	42.2	46.99	78.82	82.63	86.81	87.99	64.09	80.21	85.35	75.14
ENSG00000065526.6	SPEN	protein_coding	2	15.68	15.85	17.81	17.34	18.47	16.59	16.67	17.57	14.51	16.64	16.17	18.06	37.7	14.42	18.66	16.96
ENSG00000065534.14	MYLK	protein_coding	1	0.17	0.15	1.16	1.18	0.21	0.08	0.22	0.17	0.28	0.16	2.22	2.54	0.26	0.28	1.21	1.06
ENSG00000065548.13	ZC3H15	protein_coding	1	65.32	61.97	53.89	52.88	48.34	49.73	20.59	19.37	61.64	60.69	55.96	56.04	55.95	57.6	49.37	40.3
ENSG00000065559.10	MAP2K4	protein_coding	1	9.53	9.04	12.09	10.44	12.17	12.58	8.2	8	9.25	10.33	10.32	10.81	11.48	9.51	10.85	11.47
ENSG00000065600.8	TMEM206	protein_coding	2	13.2	12.47	14.28	15.21	9.22	8.9	11.4	13.2	13.09	12.28	13.56	16.14	9.88	10.28	13.86	12.28
ENSG00000065609.10	SNAP91	protein_coding	2	0.06	0	0.01	0.03	0.1	0.01	0.12	0.35	0.01	0.03	0.01	0	0.09	0	0.01	0.06
ENSG00000065613.9	SLK	protein_coding	2	16.82	15.7	12.52	11.53	14.67	13.84	4.28	4.13	16.2	16.43	13.15	12.82	15.41	15.65	11.22	10.18
ENSG00000065615.9	CYB5R4	protein_coding	2	17.75	18.39	19.1	19.63	18.72	17.61	14.88	14.24	16.78	18.62	18.92	18	17.21	17.6	19.19	16.73
ENSG00000065618.12	COL17A1	protein_coding	2	0	0	0	0	0	0	0	0	0	0	0	0	0	0	0	0
ENSG00000065621.10	GSTO2	protein_coding	2	0.34	0.29	0.28	0.29	0.28	0.27	0.14	0.32	0.29	0.43	0.3	0.24	0.3	0.41	0.21	0.18
ENSG00000065665.16	SEC61A2	protein_coding	2	2.76	3.23	3.99	3.84	6.57	3	6.11	7.18	2.91	2.66	3.34	3.06	5.03	2.58	4.83	5.68
ENSG00000065675.10	PRKCQ	protein_coding	2	6.84	7.01	8.09	8.01	4.98	4.68	6.09	6.93	7.3	7.41	7.97	8.94	7.02	6.74	9.14	8.31
ENSG00000065717.10	TLE2	protein_coding	2	0.28	0.38	0.14	0.11	0.25	0.09	0.13	0.31	0.13	0.18	0.32	0	0.1	0.07	0.09	0.04
ENSG00000065802.7	ASB1	protein_coding	1	8.54	10.54	10.27	9.4	8.38	8.98	7.61	10.62	9.19	11.06	10.06	11.93	10.14	9.94	9.61	8.8
ENSG00000065809.9	FAM107B	protein_coding	2	88.49	91.63	39.51	40.46	47.3	47.91	13.3	13.26	83.4	90.71	61.38	64.64	92.59	85.42	35.08	30.78
ENSG00000065833.7	ME1	protein_coding	2	0.63	0.49	0.44	0.5	0.18	0.18	0.35	0.6	0.43	0.45	0.34	0.3	0.32	0.24	0.29	0.27
ENSG00000065882.11	TBC1D1	protein_coding	1	77.16	75.58	55.58	56.88	66.81	64.74	26.73	26.33	72.31	72.2	61.96	59.44	68.07	63.76	48.71	45.46
ENSG00000065883.10	CDK13	protein_coding	2	10.46	10.09	9.96	9.52	11.37	10.86	8.16	8.35	10.12	10.94	10.08	10.63	12.98	10.75	10.2	9.31
ENSG00000065911.7	MTHFD2	protein_coding	2	307.48	295.02	118.66	116.17	83.89	81.61	31.8	30.2	275.57	278.77	191.96	182.5	251.38	245.66	93.9	85.25
ENSG00000065923.5	SLC9A7	protein_coding	2	1.06	1.23	0.75	0.55	0.88	0.62	0.17	0.08	1.61	1.9	0.85	0.76	1.49	1.05	0.9	0.33
ENSG00000065970.4	FOXJ2	protein_coding	2	1.37	1.29	1.87	1.81	1.7	1.81	2.59	2.93	1.24	1.48	1.62	1.64	3.15	1.22	2	1.85
ENSG00000065978.13	YBX1	protein_coding	2	382.77	379.27	418.45	410.69	379.59	362.67	171.89	162.65	361.97	368.02	417.07	423.24	334.88	380.96	368.4	324.28
ENSG00000065989.11	PDE4A	protein_coding	2	0.73	0.49	0.51	0.5	0.54	0.4	0.4	0.25	0.74	0.53	0.51	0.64	0.75	0.43	0.54	0.41
ENSG00000066027.7	PPP2R5A	protein_coding	2	20.47	18.92	12.56	11.54	22.77	21.5	8.25	8.27	21.21	20.36	13.08	13.62	20.64	21.14	12.78	10.89
ENSG00000066032.14	CTNNA2	protein_coding	1	0	0.01	0.09	0.08	0	0	0	0	0	0.01	0.04	0.07	0	0	0.07	0.05
ENSG00000066044.9	ELAVL1	protein_coding	2	33.97	32.33	39.18	36.47	36.68	36.56	13.52	14.29	33.11	34.93	35.96	34.28	36.91	34.39	35.1	29.94
ENSG00000066056.9	TIE1	protein_coding	2	0.21	0.31	0.14	0.23	0.27	0.09	0.01	0	0.21	0.58	0.2	0.08	0.46	0.11	0.19	0.14
ENSG00000066084.8	DIP2B	protein_coding	2	9.13	8.89	10.61	10.04	9.59	9.47	6.97	6.82	8.68	9.04	10.65	10.45	11.2	8.94	10.05	8.81
ENSG00000066117.10	SMARCD1	protein_coding	1	29.58	28.76	33.08	32.31	32.38	31.01	28.13	33.12	31.18	28.88	32.78	33.07	41.53	32.09	34.05	32.75
ENSG00000066135.8	KDM4A	protein_coding	2	20.84	20.75	17.67	18.22	18.92	18.98	13.1	11.86	21.07	21.9	19.45	20.43	23.66	21.63	18.18	16.09
ENSG00000066136.15	NFYC	protein_coding	2	19.03	19	20.16	17.81	17.25	15.96	9.2	9.52	18.48	19.99	17.57	16.63	18.18	17.35	16.56	14.2
ENSG00000066185.8	ZMYND12	protein_coding	2	0.43	0.58	0.2	0.21	0.47	0.34	0.43	0.07	0.45	0.22	0.26	0.2	0.23	0.3	0.15	0.41
ENSG00000066230.6	SLC9A3	protein_coding	2	0.01	0	0.05	0.02	0	0	0.01	0.01	0.02	0.02	0	0	0	0.06	0.06	0
ENSG00000066248.10	NGEF	protein_coding	1	0	0	0	0	0	0	0	0	0	0	0	0.07	0	0	0	0
ENSG00000066279.12	ASPM	protein_coding	2	34.89	33.3	31.89	29.84	39.17	38.94	13.08	14.22	28.57	31.39	29.41	29.93	40.5	32.26	26.61	23.62
ENSG00000066294.10	CD84	protein_coding	2	0.04	0.02	0.01	0.07	0	0	0.04	0.03	0.04	0.1	0.03	0.07	0.06	0	0	0.01
ENSG00000066322.8	ELOVL1	protein_coding	2	31.98	32.4	31.91	29.59	28.33	28.95	10.26	10.25	32.88	34.71	31.74	31.03	27.43	30.71	23.74	21.57
ENSG00000066336.7	SPI1	protein_coding	1	13.44	14.47	14.93	15.39	7.75	7.59	7.76	7.28	13.06	13.4	12.55	13.12	12.18	10.61	9.49	10.47
ENSG00000066379.10	ZNRD1	protein_coding	2	11.44	10.41	11.68	5.4	10.34	6.4	3.33	4.94	9.37	7.75	11.19	15.15	7.85	8.3	8.89	6.26
ENSG00000066382.12	MPPED2	protein_coding	1	3.54	2.45	4.47	5.1	2.4	3.17	6.85	11.82	2.93	3.06	4.84	5.11	5.52	2.69	6.73	6.13
ENSG00000066405.8	CLDN18	protein_coding	2	0	0	0	0	0	0	0	0	0	0	0	0	0	0	0	0
ENSG00000066422.4	ZBTB11	protein_coding	2	11.41	11.57	11.26	10.89	12.31	11.91	6.84	7.08	12.35	11.19	11.57	11	14.18	11.78	11.57	10.68
ENSG00000066427.17	ATXN3	protein_coding	1	18.49	17.37	15.29	16.4	20.75	20.13	15.67	19.91	16.47	15.29	16.65	15.23	16.58	16.49	18.32	17.58
ENSG00000066455.8	GOLGA5	protein_coding	2	9.3	8.91	8.89	8.63	9.23	9.39	4.65	5.3	9.14	9.53	8.53	9.54	8.89	9.01	8.17	7.73
ENSG00000066468.16	FGFR2	protein_coding	2	0	0	0	0	0	0	0.01	0	0	0	0	0	0	0	0	0
ENSG00000066557.5	LRRC40	protein_coding	2	18.88	17.19	13.88	13.31	13.41	12.92	6.62	6.87	16.66	17.14	14.12	14.3	15.97	13.68	11.55	10.78
ENSG00000066583.7	ISOC1	protein_coding	1	12.95	12.32	12.13	12.28	11.38	10.33	3.15	2.89	11.07	11.68	10.85	11.62	9.4	9.33	9.52	7.69
ENSG00000066629.12	EML1	protein_coding	1	0.05	0.15	0.1	0.01	0.23	0.12	0	0	0.1	0.11	0.1	0.07	0.13	0.15	0.01	0.12
ENSG00000066651.13	TRMT11	protein_coding	2	20.35	19.9	20.48	20.1	14.15	12.58	14.31	16.26	20.82	21.24	22.44	23.93	17.19	18.54	18.32	16.82
ENSG00000066654.8	THUMPD1	protein_coding	2	24.27	23.88	26	23.7	26.03	22.75	10.93	10.96	25.24	25.8	25.77	26.15	22.64	22.49	19.43	19.84
ENSG00000066697.10	MSANTD3	protein_coding	2	8.72	8.26	9.56	9.07	5.77	4.55	2.96	2.37	8.45	7.74	8.94	8.62	5.69	6.59	7.46	6.67
ENSG00000066735.10	KIF26A	protein_coding	2	0	0	0	0	0	0	0	0.01	0	0	0	0	0	0	0	0
ENSG00000066739.7	ATG2B	protein_coding	1	7.32	6.29	5.89	4.63	8.19	9.12	5.34	6.22	7.3	7.76	5.04	5.99	11.92	8.25	6.25	5.17
ENSG00000066777.4	ARFGEF1	protein_coding	1	22.94	27.4	27.7	24.81	29.59	26.75	34.73	38.7	26.2	26.6	25.89	31.68	33.71	27.37	33.05	29.41
ENSG00000066813.10	ACSM2B	protein_coding	2	0	0	0	0	0	0	0	0	0	0	0	0	0	0	0	0
ENSG00000066827.11	ZFAT	protein_coding	1	5.08	5.36	6.46	6.13	5.25	4.82	9.91	8.44	5.47	5.84	6.47	6.8	6.85	4.63	7.61	7.76
ENSG00000066855.11	MTFR1	protein_coding	1	13.23	12.54	16.03	15.06	13.77	13.11	11.43	8.95	14.15	13.44	15.98	16.42	13.69	11.73	16.16	15.38
ENSG00000066923.13	STAG3	protein_coding	2	3.55	3.89	4.84	4.77	0.85	0.93	1.5	1.96	2.78	3.85	5.28	4.51	1.13	1.51	3.04	2.4
ENSG00000066926.6	FECH	protein_coding	1	7.5	8.39	5.55	4.3	4.66	4.38	2.19	3.54	8.68	8.59	6.03	6.53	5.97	7.62	4.13	4.17
ENSG00000066933.11	MYO9A	protein_coding	1	13.84	10.69	10.46	12.91	13.91	12.47	17.98	19.75	12.56	11.7	11.14	10.7	17.77	14.2	15.5	14.48
ENSG00000067048.12	DDX3Y	protein_coding	2	0	0	0	0	0	0	0	0	0	0	0	0	0	0	0	0
ENSG00000067057.12	PFKP	protein_coding	2	58.46	63.15	61.3	57.01	51.29	48.98	38.35	35.69	58.34	60.81	57.97	55.04	51.75	52.91	56.68	54.01
ENSG00000067064.6	IDI1	protein_coding	2	100.27	98.54	105.46	103.07	120.6	109.99	58.72	56.91	89.9	96.3	103.83	103.52	90.7	92.49	87.56	82.7
ENSG00000067066.12	SP100	protein_coding	2	22.29	21.2	21.41	20.34	22.99	20.87	16.95	15.99	23.02	24.35	19.59	21.85	24.54	20.9	19.97	15.94
ENSG00000067082.10	KLF6	protein_coding	2	31.95	28.88	22.51	17.49	33.13	28.21	8.74	8.2	43.22	43.94	28.77	23.82	61.37	38.19	22.85	18.95
ENSG00000067113.12	PPAP2A	protein_coding	2	4.15	3.2	2.56	3.14	4.05	3.12	8.69	5.76	3.76	3.48	2.65	2.9	3.1	3.01	4.3	2.74
ENSG00000067141.12	NEO1	protein_coding	1	6.48	6.69	6.32	4.55	7.66	7.66	3.46	3.33	6.68	6.92	5.17	5.6	10.5	6.61	5.95	5.13
ENSG00000067167.3	TRAM1	protein_coding	2	109.68	103.25	89.81	87.61	91.53	87.92	33.18	29.86	116.55	106.13	90.01	96.41	98.11	100.54	78.86	69.91
ENSG00000067177.10	PHKA1	protein_coding	2	0.02	0.03	0.03	0	0.04	0.01	0.01	0.04	0.03	0.04	0.01	0.05	0.06	0.03	0.01	0
ENSG00000067182.3	TNFRSF1A	protein_coding	1	16.06	15.82	12.73	14.3	7.63	7.39	6.39	7.58	13.83	15.89	12.09	11.87	11.67	11.54	9.41	9.29
ENSG00000067191.11	CACNB1	protein_coding	2	3.38	4.68	6.18	5.05	3.48	3.35	6.82	7.02	4.64	4.38	5	4.13	3.54	3.15	5.36	4.01
ENSG00000067208.10	EVI5	protein_coding	2	6.03	5.13	10.15	7.92	9.55	10.36	12.57	13.55	6.05	5.21	6.95	7.46	9.28	7.75	14.09	11.78
ENSG00000067221.9	STOML1	protein_coding	1	5.01	5.08	2.7	2.8	3.71	3.62	2.05	2.03	4.85	4.6	3.47	2.93	4.18	4.19	2.11	2.33
ENSG00000067225.13	PKM	protein_coding	1	470.84	497.63	620.29	595.54	505.83	500.58	209.57	218.66	399.29	448.95	569.24	560.39	438.64	454.36	499.25	450.32
ENSG00000067248.5	DHX29	protein_coding	2	7.59	7.43	7.91	7.6	8.49	8.2	5.03	5.84	7.34	7.46	6.89	7.73	8.54	7.07	7.73	7.14
ENSG00000067334.9	DNTTIP2	protein_coding	2	34.02	31.89	36.44	31.62	30.21	31.87	12.83	17.82	32.26	30.51	32.88	35.49	33.32	32.96	32.17	27.24
ENSG00000067365.10	METTL22	protein_coding	1	9.95	10.62	16.08	12.25	9.42	10.34	19.59	19.52	10.02	11.58	14.52	14.33	12.15	11.05	20.3	18.6
ENSG00000067369.9	TP53BP1	protein_coding	1	14.69	15.11	15.69	16.31	17.14	16.63	11.81	11.67	14.57	14.52	14.42	14.53	16.12	14.08	16.05	15.11
ENSG00000067445.16	TRO	protein_coding	1	9.26	8.38	6.87	6.81	9.35	9.18	7.01	7.67	8.79	8.12	6.88	6.23	8.89	8.6	7.73	6.13
ENSG00000067533.5	RRP15	protein_coding	2	11.96	9.18	9.67	10.78	7.64	6.35	4.39	5.39	9.69	10.12	12.12	11.71	10.21	7.84	9.84	7.88
ENSG00000067560.6	RHOA	protein_coding	1	305.08	298.15	207.58	202.38	245.61	240.52	91.09	79.13	294.15	299.63	215.17	208.87	276.71	271.97	177.86	160.45
ENSG00000067596.6	DHX8	protein_coding	1	21.59	24.33	19.8	21.34	19.76	22.11	16.91	12.93	20.36	24.18	19.24	19.63	22.45	19.43	19.3	20.73
ENSG00000067601.6	PMS2P4	pseudogene	2	2.83	4.17	3.96	4.59	5.08	3.45	7.67	9.4	3.47	4.05	4.27	3.95	3.48	3.53	5.55	5.72
ENSG00000067606.11	PRKCZ	protein_coding	1	0.22	0.17	0.2	0.24	0.09	0.05	0.02	0.03	0.22	0.13	0.3	0.23	0.07	0.12	0.06	0.05
ENSG00000067646.7	ZFY	protein_coding	2	0	0	0	0	0	0.04	0	0	0	0.02	0.03	0	0	0	0	0
ENSG00000067704.8	IARS2	protein_coding	2	28.61	27.31	22.58	22.7	24.13	24.73	6.89	6.63	26.07	27.75	23.45	23.48	26.17	25.14	19.8	18.24
ENSG00000067715.9	SYT1	protein_coding	2	59.76	52.07	40.91	36.24	41.28	43.36	37.95	44.01	77.12	79.11	51.9	47.81	66.79	54.09	45.93	43.66
ENSG00000067798.9	NAV3	protein_coding	1	0.2	0.03	0.31	0.16	0.05	0.01	0.8	0.66	0.05	0.07	0.08	0.25	0.04	0.01	0.47	0.34
ENSG00000067829.14	IDH3G	protein_coding	2	23.76	24.84	23.9	22.58	21.06	19.72	11.49	9.3	24.3	24.51	21.56	21.15	24.46	23.64	21.18	19.88
ENSG00000067836.8	ROGDI	protein_coding	1	10.85	11.49	11.43	10.73	13.19	11.96	9.49	9.11	12.1	10.6	10.52	10.74	11.44	11.83	11.82	12.5
ENSG00000067840.8	PDZD4	protein_coding	2	0	0	0	0	0	0	0	0	0	0	0	0	0	0	0	0
ENSG00000067842.13	ATP2B3	protein_coding	2	0	0	0	0	0	0	0	0	0	0	0	0	0	0	0	0.01
ENSG00000067900.6	ROCK1	protein_coding	2	23.13	23.55	20.91	21.1	25.22	22.91	10.18	10.86	22.33	23.19	20.96	20.37	28.21	21.01	18.91	16.6
ENSG00000067955.9	CBFB	protein_coding	1	83.68	85.52	75.53	74.66	87.84	84.91	39.93	44.9	86.62	90.21	77.63	73.44	87.84	82.79	63.93	58.36
ENSG00000067992.8	PDK3	protein_coding	2	6.31	6.76	9.51	9.38	7.29	7.72	6.34	8.63	6.62	8.17	11.06	11.3	9.88	8.12	11.54	10.99
ENSG00000068001.9	HYAL2	protein_coding	2	5.2	5.98	9.5	9.45	8.26	7.23	5.64	7.01	5.26	5.95	8.89	8.21	6.59	6.14	8.79	9.04
ENSG00000068024.12	HDAC4	protein_coding	2	7.44	8.16	12.42	11.64	7.52	8.62	27.52	28.88	7.52	7.36	8.4	6.71	10.83	7.33	15.63	16.36
ENSG00000068028.13	RASSF1	protein_coding	2	39.49	40.82	40.2	37.18	28.99	25.99	19.09	18.11	40.88	40.53	39.99	37.99	29.98	31.8	29.63	27.74
ENSG00000068078.13	FGFR3	protein_coding	1	0.06	0	0	0	0	0	0	0	0	0	0	0	0	0	0	0
ENSG00000068079.3	IFI35	protein_coding	2	9.64	10.58	7.73	6.96	6.27	6.5	4.54	3.73	10.2	11.66	6.5	4.74	8.42	9	3.96	3.74
ENSG00000068097.10	HEATR6	protein_coding	2	3.84	3.73	4.38	4.11	4.37	4.25	3.25	4.05	4.39	4.04	3.26	3.84	4.78	4.45	5.16	3.27
ENSG00000068120.10	COASY	protein_coding	2	17.6	18.88	18.29	19.4	21.33	17.63	9.24	11.07	18.26	18.88	17.11	17.51	17.95	17.72	19.09	16.37
ENSG00000068137.10	PLEKHH3	protein_coding	1	8.72	8.62	3.6	2.96	7.68	5.29	3.6	4.12	7.56	7.03	3.93	3.96	9.53	9.13	3.16	3.24
ENSG00000068305.13	MEF2A	protein_coding	2	57.96	56.03	37.32	36.86	49.96	46.52	25.65	29.48	57.34	58.06	37.44	44.64	68.98	51.2	36.36	32.8
ENSG00000068308.9	OTUD5	protein_coding	2	9.02	9.29	9.09	8.1	9.34	9.1	4.8	4.85	9.85	9.06	7.77	7.58	9.93	8.64	6.95	6.43
ENSG00000068323.12	TFE3	protein_coding	2	3.46	4.28	4.2	4.17	4.83	3.88	5.07	5.57	4.07	3.77	3.4	4.23	3.67	4.02	4.23	4.22
ENSG00000068354.11	TBC1D25	protein_coding	2	4.37	3.64	4.86	4.44	3.76	4.02	2.24	1.91	3.61	4.4	4.28	3.44	4.5	4.08	3.25	3.44
ENSG00000068366.15	ACSL4	protein_coding	2	30.79	28.63	26.19	27.34	23.88	23.62	8.58	7.54	30.86	31.58	32.33	31.55	32.11	25.85	23.62	20.37
ENSG00000068383.14	INPP5A	protein_coding	2	9.14	9.45	5.84	5.47	9.05	7.62	6.76	7.12	10.07	9.46	7.13	6.99	8.78	8.41	6.83	5.24
ENSG00000068394.9	GPKOW	protein_coding	2	10.34	10.37	9.84	8.86	10.58	9.94	4.45	4.69	9.11	9.6	8.61	8.03	9.63	9.43	8.51	7.35
ENSG00000068400.9	GRIPAP1	protein_coding	2	8.55	8.58	8.82	8.99	10.38	9.87	9.52	11.1	9.17	9.21	7.87	8.72	9.31	8.64	10.11	9.86
ENSG00000068438.10	FTSJ1	protein_coding	2	14.71	15.63	15.32	13.86	12.94	12.82	7.9	7	14.82	15.75	16.5	13.51	13.33	16.74	12.1	11.23
ENSG00000068489.8	PRR11	protein_coding	1	26.78	26.7	29.73	23.54	24.68	23.84	7.34	9.71	25.84	27.78	29.8	26.8	28.52	26.75	22.39	19.72
ENSG00000068615.12	REEP1	protein_coding	2	0.05	0.11	0.16	0.09	0.25	0.14	0.53	0.44	0.09	0.17	0.21	0.1	0.16	0.2	0.31	0.25
ENSG00000068650.14	ATP11A	protein_coding	2	7.36	6.53	13.29	10.76	7.6	7.31	18.9	22.05	7.93	6.8	10.85	11.63	15.35	6.59	15.67	14.9
ENSG00000068654.11	POLR1A	protein_coding	1	10.77	9.8	14.18	12.46	9.5	8.37	9.83	10.6	11.21	10.6	13.12	15.08	12.29	8.7	13.93	13.77
ENSG00000068697.6	LAPTM4A	protein_coding	2	21.28	19.81	25.35	26.68	19.59	19.21	8.65	6.37	18.99	21.23	25.09	25.09	18.54	18.2	20.39	18.4
ENSG00000068724.11	TTC7A	protein_coding	1	17.03	17.9	24.75	23.59	12.77	12.15	21.93	17.27	14.77	15.44	23.72	20.29	17.05	14.38	22.92	20.58
ENSG00000068745.10	IP6K2	protein_coding	1	47.54	41.65	49.74	49.32	55.72	53.35	33.73	37.51	40.65	39.62	45	43.2	41.66	42.05	45.93	43.43
ENSG00000068781.16	STON1-GTF2A1L	protein_coding	1	0.24	0.44	0.3	0.33	0.32	0.16	0.72	0.67	0.28	0.39	0.39	0.41	0.22	0.2	0.37	0.44
ENSG00000068784.8	SRBD1	protein_coding	2	9.9	8.68	8.38	9.28	9.01	9.59	9.98	9.66	9.42	10.16	9.31	8.63	11.3	9.74	8.39	7.32
ENSG00000068793.13	CYFIP1	protein_coding	1	77.53	75.56	74.61	71.87	77.4	76.83	38.68	35.34	87.64	84.63	94.45	92.35	69.9	68.33	81.8	70.2
ENSG00000068796.12	KIF2A	protein_coding	1	50.35	49.32	36.28	37.49	38.78	39.31	15.23	16.99	46.38	48.73	38.96	40.89	50.27	45.41	32.07	30.03
ENSG00000068831.14	RASGRP2	protein_coding	2	25.45	24.03	16.02	14.59	9.23	7.61	5.09	4.55	16.13	16.7	9.21	10.18	9.67	10.71	4.92	4.42
ENSG00000068878.10	PSME4	protein_coding	2	10.92	10.86	11.02	11.43	12.64	11.58	8.6	7.09	10.7	11.32	11.36	11.74	22.49	10.79	12.99	12.28
ENSG00000068885.10	IFT80	protein_coding	1	21.2	23.18	20.53	18.67	21.3	24.27	15.1	16.25	19.67	20.49	23.69	21.17	25.44	23.96	20.47	17.48
ENSG00000068903.15	SIRT2	protein_coding	2	10.39	10.09	10.44	8.93	13.47	12.72	7.92	9.33	10.32	10.17	9.48	9.28	10.28	9.72	10.02	8.85
ENSG00000068912.9	ERLEC1	protein_coding	2	15.29	16.69	12.12	11.9	16.36	14.55	8.48	6.63	16.87	16.41	12.02	12.21	15.08	15.65	10.83	9.96
ENSG00000068971.9	PPP2R5B	protein_coding	1	0.49	1.06	1.29	1.82	0.97	0.58	1.79	1.7	1.28	0.86	1.37	1.33	0.79	1.06	2.15	1.8
ENSG00000068976.9	PYGM	protein_coding	2	0.38	0.32	0.59	0.64	0.65	0.44	1.29	0.65	0.16	0.53	0.37	0.3	0.31	0.28	0.56	0.44
ENSG00000068985.4	PAGE1	protein_coding	2	0	0	0	0	0	0	0	0	0	0	0	0	0	0	0	0
ENSG00000069011.11	PITX1	protein_coding	2	0	0	0	0	0	0	0	0	0	0	0.01	0	0	0	0	0
ENSG00000069018.13	TRPC7	protein_coding	2	0	0	0	0	0	0	0	0	0	0	0	0	0	0	0	0
ENSG00000069020.14	MAST4	protein_coding	1	2.3	1.48	1.76	1.27	2.39	1.86	3.39	2.13	1.98	2.2	1.75	1.5	3.12	1.76	2.4	2.24
ENSG00000069122.14	GPR116	protein_coding	2	0	0	0	0	0	0	0	0	0	0	0	0	0	0	0	0
ENSG00000069188.12	SDK2	protein_coding	2	0	0	0	0	0	0	0.01	0	0	0	0	0	0.01	0	0	0
ENSG00000069206.11	ADAM7	protein_coding	1	0	0	0.01	0	0	0	0	0	0	0.01	0	0	0	0	0	0
ENSG00000069248.9	NUP133	protein_coding	2	31.95	30.58	27.89	26.28	27.79	30.61	23.21	23.33	28.27	28.71	27.48	26.51	28.52	28.26	27.19	25.11
ENSG00000069275.12	NUCKS1	protein_coding	2	133.84	119.53	129.46	110.16	140.18	126.76	38.28	31.28	127.08	126.68	118.06	127.46	142.46	142.23	90.25	90.23
ENSG00000069329.11	VPS35	protein_coding	1	58.38	60.71	57.96	47.25	48.63	46.38	20.75	18.22	56.41	55.54	56.53	53.94	56.82	50.43	45.76	36.07
ENSG00000069345.7	DNAJA2	protein_coding	2	39.96	38.19	35.88	34.8	36.56	35.51	13.32	13.75	37.72	39.35	37.49	36.31	35.08	37.92	32.94	29.14
ENSG00000069399.8	BCL3	protein_coding	1	0.31	0.41	0.51	0.34	0.49	0.64	1.8	2.46	0.46	0.6	0.66	0.88	0.97	0.61	1.23	0.87
ENSG00000069424.10	KCNAB2	protein_coding	2	28.68	30.34	29.58	24.19	25.05	22.07	21.8	20.64	29.17	29.77	26.46	25.57	30.53	25.99	26.05	21.53
ENSG00000069431.6	ABCC9	protein_coding	2	0	0	0	0	0	0	0	0	0	0	0	0	0	0	0	0
ENSG00000069482.6	GAL	protein_coding	2	0	0	0	0	0	0	0	0	0	0	0	0	0	0	0	0
ENSG00000069493.10	CLEC2D	protein_coding	1	46.1	44.17	31.82	29.83	34.38	30.76	10.63	10.79	49.09	53.93	37.37	39.6	46.41	42.95	26.22	24.79
ENSG00000069509.5	FUNDC1	protein_coding	2	6.45	5.87	7.08	6.64	5.79	5.56	1.83	1.92	5.62	5.83	6.85	7.77	5.68	6.5	5.08	4.68
ENSG00000069535.12	MAOB	protein_coding	2	0	0	0	0	0	0	0	0	0	0	0	0	0	0	0	0
ENSG00000069667.11	RORA	protein_coding	1	0.27	0.26	0.44	0.43	0.25	0.25	1.12	1.64	0.15	0.31	0.15	0.24	0.19	0.33	0.77	0.59
ENSG00000069696.6	DRD4	protein_coding	2	0.08	0.05	0.03	0	0.09	0.07	0.15	0.03	0.08	0.01	0	0	0.11	0.04	0.09	0.09
ENSG00000069702.6	TGFBR3	protein_coding	2	0.59	0.63	0.33	0.22	0.76	0.8	0.24	0.46	0.61	0.53	0.44	0.27	0.63	0.51	0.27	0.27
ENSG00000069712.9	KIAA1107	protein_coding	2	1.65	1.45	1.19	1	1.63	1.9	0.61	0.82	1.26	1.54	0.95	1.18	1.56	1.64	1.03	0.97
ENSG00000069764.5	PLA2G10	protein_coding	2	0	0	0.02	0	0	0.03	0	0.24	0	0.04	0.06	0	0	0	0.07	0.13
ENSG00000069812.7	HES2	protein_coding	2	0	0	0	0	0	0	0	0	0	0	0	0	0	0	0	0.01
ENSG00000069849.6	ATP1B3	protein_coding	1	81.22	76.57	73.92	71.8	74.91	69.16	29.28	25.27	75.26	81.11	76.13	73.91	69.35	75.64	67.94	60.88
ENSG00000069869.11	NEDD4	protein_coding	1	8.12	7.55	5.35	4.67	7.82	7.86	4.85	5.89	7.21	7.43	5.76	5.18	9.24	7.8	6.28	5.28
ENSG00000069943.5	PIGB	protein_coding	1	11.47	10.65	11.4	11.77	7.13	8.91	8.91	10.16	11.41	13.3	14.23	13.57	11.06	9.33	11.73	12.06
ENSG00000069956.7	MAPK6	protein_coding	1	14.19	13.6	14.73	14.71	13.69	13.78	4.77	5.06	14.07	14.16	15.28	14.84	13.61	12.72	13.2	12.33
ENSG00000069966.14	GNB5	protein_coding	1	23.91	23.17	22.66	21.92	27.68	27.84	27.05	28.04	22.86	24.03	19.01	19.91	21.94	24.11	24.07	25.71
ENSG00000069974.11	RAB27A	protein_coding	2	10.24	9.75	6.34	6.48	8.27	7.42	1.95	2.61	9.43	9.93	6.81	7.79	12.52	9.05	5.81	4.27
ENSG00000069998.8	CECR5	protein_coding	1	24.04	23.68	15.57	15.1	16.23	14.38	5.57	5.23	23.07	23.49	18.57	16.63	19.7	22.07	12.77	11.99
ENSG00000070010.14	UFD1L	protein_coding	1	19.56	18.78	21.63	18.1	22.59	19.52	10.36	12.62	16.95	19.45	19.3	19.67	18.64	21.71	20.05	18.52
ENSG00000070018.4	LRP6	protein_coding	1	10.01	9.79	11.07	10.72	10.83	11.27	9.72	13.14	11.17	10.39	11.09	12.23	12.42	11.01	11.69	10.22
ENSG00000070019.3	GUCY2C	protein_coding	2	0	0	0.01	0	0	0.01	0.01	0.01	0	0.01	0	0.01	0.02	0	0.01	0.01
ENSG00000070031.3	SCT	protein_coding	2	0.25	0	0.22	0.15	0	0	0.45	0.17	0	0.08	0	0.13	0.18	0	0	0
ENSG00000070047.7	PHRF1	protein_coding	2	13.39	14.13	17.72	15.85	17.14	15.41	14.66	14.59	13.66	13.58	17	15.32	15.22	14.06	17.64	16.3
ENSG00000070061.10	IKBKAP	protein_coding	2	11.9	10.37	11.94	11.38	11.9	11.14	6.37	6.17	10.3	10.79	11.32	10.58	11.22	10.49	11.25	9.98
ENSG00000070081.11	NUCB2	protein_coding	2	114.86	104.14	109.54	99.07	109.24	108.67	45.37	41.42	112.24	112.47	122.88	123.48	86.01	84.01	100.37	85.01
ENSG00000070087.9	PFN2	protein_coding	1	8.72	7.57	5.93	5.11	6.96	7.01	6.94	6	6.36	6.17	5.57	4.76	6.41	7.27	5.84	5.9
ENSG00000070159.9	PTPN3	protein_coding	2	0.01	0.04	0.18	0.14	0.02	0.01	0.02	0	0.06	0.01	0.06	0.27	0.02	0.01	0.07	0.03
ENSG00000070182.13	SPTB	protein_coding	1	0.5	0.4	0.04	0.09	0.08	0.08	0.02	0.02	0.47	0.32	0.18	0.25	0.31	0.19	0.05	0.11
ENSG00000070190.8	DAPP1	protein_coding	2	9.21	10.03	7.83	7.25	5.71	6.32	2.34	2.18	8.54	10.23	8.12	7.72	8.21	7.21	4.18	3.61
ENSG00000070193.4	FGF10	protein_coding	2	0	0	0	0	0	0	0	0	0	0	0	0	0	0	0	0
ENSG00000070214.11	SLC44A1	protein_coding	2	15.52	15.09	27.16	27.12	23.45	24.04	14.73	15.2	12.62	13.45	24.53	24.68	19.85	19.27	27.94	25.79
ENSG00000070269.9	TMEM260	protein_coding	1	8.71	9.59	8.97	9.62	10.42	9.69	9.73	11	8.22	9.32	8.98	11.41	11.82	8.6	8.84	9.52
ENSG00000070366.9	SMG6	protein_coding	1	5.82	6.34	9.62	10.35	8.36	7.09	11.1	11.35	7.22	6.96	8.89	9.43	10.54	7.14	11.15	11.02
ENSG00000070367.11	EXOC5	protein_coding	1	37.68	34.88	37.3	37.14	43.28	44.39	20.06	22.97	35.98	35.26	34.94	34.35	40.58	40.4	35.11	31.24
ENSG00000070371.11	CLTCL1	protein_coding	2	0.57	0.88	1.93	2.02	1.19	1.53	5.75	5.76	0.82	0.66	1.66	1.36	0.81	0.98	5.51	3.32
ENSG00000070388.7	FGF22	protein_coding	2	0	0	0.03	0.02	0.02	0.1	0.04	0	0	0.01	0.02	0.06	0	0	0	0.01
ENSG00000070404.5	FSTL3	protein_coding	2	4.03	4.41	6.27	4.45	3.85	4.25	5.11	4.89	4.95	3.97	5.29	5.7	3.65	3.96	5.6	5.45
ENSG00000070413.14	DGCR2	protein_coding	2	13.3	11.94	12.9	12.3	18.43	16.9	9.12	10.47	12.28	12.19	12.74	10.65	15.17	13.35	11.78	11.11
ENSG00000070423.13	RNF126	protein_coding	2	23.54	25.3	29.75	25.36	28.92	21.04	20.41	22.48	26.95	25.03	29.02	30.02	20.7	24.61	30.21	26.67
ENSG00000070444.10	MNT	protein_coding	1	3.07	3.6	4.96	4.19	3.87	3.55	3.26	2.57	3.87	3.86	4.31	4.77	4.76	4.07	4.26	3.34
ENSG00000070476.10	ZXDC	protein_coding	2	17.6	16.62	14.65	13.41	16.13	14.73	15.03	14.95	18.29	17.74	14.97	13.93	24.39	18.43	15.11	14.12
ENSG00000070495.10	JMJD6	protein_coding	1	11.86	11.63	13.1	13.87	14.17	10.93	10.28	11.54	11.69	11.27	13.46	12.71	12.37	10.75	15.18	12.41
ENSG00000070501.7	POLB	protein_coding	1	30.55	26.86	28	27.09	34.42	32.51	25.12	22.2	24.61	26.1	24.59	25.84	28.07	28.55	26.37	28.64
ENSG00000070526.10	ST6GALNAC1	protein_coding	2	0	0	0.05	0	0	0	0	0	0	0	0	0.05	0	0	0	0
ENSG00000070540.8	WIPI1	protein_coding	2	2.02	1.77	1.82	1.41	2.24	2.65	1.46	1.96	4.05	3.06	1.78	2.2	2.89	2.68	2.73	2.22
ENSG00000070601.5	FRMPD1	protein_coding	2	0.37	0.39	0.84	0.96	0.61	0.57	0.37	0.31	0.6	0.62	1.25	1.17	0.68	0.52	1.05	0.98
ENSG00000070610.10	GBA2	protein_coding	2	15.31	16.58	21.56	20.36	19.51	18.77	23.23	29.07	14.28	15.52	19.74	18.55	16.79	15.96	21.55	20.28
ENSG00000070614.10	NDST1	protein_coding	1	3.36	3.22	3.74	3.35	1.5	2.34	2.25	2.75	4.13	3.72	3.39	4.05	3.19	2.43	3.26	2.67
ENSG00000070669.12	ASNS	protein_coding	1	136.67	130.41	19.96	20.64	18.31	20.39	9.3	10.07	131.89	136.2	58.12	56.08	136.4	130.52	18.13	16.72
ENSG00000070718.7	AP3M2	protein_coding	1	19.8	18.49	21.91	18.78	16.87	17.24	8.65	8.65	19.67	19.49	21.55	19.37	18.74	19.12	20.37	16.88
ENSG00000070729.9	CNGB1	protein_coding	2	0	0	0	0	0	0	0.02	0	0	0	0	0	0	0	0	0
ENSG00000070731.5	ST6GALNAC2	protein_coding	2	0	0.01	0	0	0	0	0	0	0.01	0	0	0	0.01	0	0	0
ENSG00000070748.13	CHAT	protein_coding	2	0.03	0	0	0	0	0	0	0	0	0.02	0.01	0	0	0	0.03	0
ENSG00000070756.9	PABPC1	protein_coding	2	601.27	551.46	650.04	612.64	474.29	427.55	181.95	171.91	644.28	617.34	680.48	636.25	953.87	530.31	593.98	473.95
ENSG00000070759.12	TESK2	protein_coding	2	1.67	1.85	1.85	1.43	2.4	3.15	2.33	2.09	1.45	1.26	1.17	1.04	2.35	1.83	2.08	2.14
ENSG00000070761.3	C16orf80	protein_coding	1	43.61	43.97	36.53	38.35	39.09	38.37	19.34	22.44	39.87	41.91	39.32	37.48	38.27	40.35	32.99	29.31
ENSG00000070770.4	CSNK2A2	protein_coding	2	24.34	24.03	20.2	20.03	18.65	18.4	9.49	11.15	25.18	25.28	20.74	22.92	28.98	23.53	18.85	18.13
ENSG00000070778.8	PTPN21	protein_coding	1	0.09	0.04	0.07	0.06	0.01	0.1	0	0.03	0.03	0.06	0.06	0.09	0.01	0.02	0.05	0.03
ENSG00000070785.12	EIF2B3	protein_coding	2	15.39	15.58	15.31	13.42	16.31	15.27	14.09	13.22	16.73	15.3	15.14	14.3	16.16	15.8	13.94	12.6
ENSG00000070808.11	CAMK2A	protein_coding	2	0	0.05	0	0	0	0	0.02	0	0.02	0	0.01	0	0	0	0	0.02
ENSG00000070814.13	TCOF1	protein_coding	1	24.75	25.34	27.86	26.87	23.11	20.46	12.3	12.45	25.89	27.04	28.3	27.3	28.12	24.46	25.76	22.65
ENSG00000070831.11	CDC42	protein_coding	2	98.27	96.88	94.62	94.78	105.87	102.54	34.4	34.48	90.93	95.19	92.01	95.53	88.95	99.49	80.89	72.66
ENSG00000070882.8	OSBPL3	protein_coding	2	3.15	2.36	3.25	3.2	3.79	2.77	2.32	2.3	3.54	3.08	3.72	3.33	3.64	3.3	2.8	3.2
ENSG00000070886.6	EPHA8	protein_coding	2	0	0	0	0	0	0	0	0	0	0	0	0	0	0	0	0
ENSG00000070915.5	SLC12A3	protein_coding	1	0.02	0.13	0.03	0.15	0	0	0	0	0.08	0.1	0.08	0.01	0	0	0	0
ENSG00000070950.5	RAD18	protein_coding	2	14.54	14.64	19.53	17	15.79	13.95	26.51	26.69	15.44	15.35	20.18	17.34	20.88	15.42	24.77	22.93
ENSG00000070961.10	ATP2B1	protein_coding	2	44.02	41.75	71	69.3	52.43	51.33	30.01	32.15	43.53	44.79	69.04	68.55	52.49	45.2	61.36	56.74
ENSG00000070985.9	TRPM5	protein_coding	2	0	0	0	0.02	0	0	0	0	0	0	0	0	0	0	0	0
ENSG00000071051.9	NCK2	protein_coding	2	20.39	21.62	18.56	17.34	21.05	20.3	10.19	9.7	20.51	20.19	16.43	16.17	22.45	20.56	16.21	14.82
ENSG00000071054.11	MAP4K4	protein_coding	2	40.08	39.07	44.03	43.52	46.26	43.73	25.38	26.05	37.84	40.34	44.49	45.32	46.99	41.6	42.69	38.41
ENSG00000071073.8	MGAT4A	protein_coding	2	7.95	7.97	9.02	6.9	5.95	8.81	7.51	6.68	6.71	7.47	9.07	8.72	6.19	6.24	6.99	7.21
ENSG00000071082.6	RPL31	protein_coding	1	4014.1	3841.6	4169.86	3936.56	3391.09	3229.15	2977.14	2893.46	3550.73	3723.19	4307.93	4325.14	3317.36	3683.25	4177.22	3442.38
ENSG00000071127.12	WDR1	protein_coding	2	140.09	140.69	153.09	141.89	129.45	122.91	83.87	79.38	129.03	135.7	136.33	144.81	144.26	139.52	133.55	126.14
ENSG00000071189.17	SNX13	protein_coding	1	8.02	6.92	8.73	7.71	6.95	5.65	8.41	10.2	6.9	7.04	8.13	8.88	6.95	6.84	7.92	8.07
ENSG00000071203.5	MS4A12	protein_coding	2	0	0	0	0	0	0	0	0	0	0	0	0	0	0	0	0
ENSG00000071205.7	ARHGAP10	protein_coding	1	5.42	5.57	7.02	6.37	6.75	6.2	8.18	8.53	4.7	5.31	6.94	7.48	6.87	5.32	7.84	7.84
ENSG00000071242.7	RPS6KA2	protein_coding	1	0.68	0.67	1.08	1.35	1.5	1.65	4.59	3.83	0.49	0.41	0.8	0.85	0.95	1.38	1.89	1.9
ENSG00000071243.11	ING3	protein_coding	2	15.09	13.3	14.94	14.1	15.89	14.86	7.96	8.34	15.11	13.74	16.06	16.28	17.1	18.74	16.73	15.76
ENSG00000071246.6	VASH1	protein_coding	2	0.01	0	0	0	0	0	0.01	0	0.09	0.05	0	0	0	0.08	0	0
ENSG00000071282.7	LMCD1	protein_coding	1	1.98	2.3	3.67	3.56	1.37	2.41	3.53	4.2	2.43	1.76	2.98	2.4	2.49	2.94	5.31	5.88
ENSG00000071462.7	WBSCR22	protein_coding	2	36.72	34.37	30.72	31.49	31.97	30.55	12.17	10.79	38.61	39.2	34.89	34.3	31.44	34.81	28.66	26.03
ENSG00000071537.9	SEL1L	protein_coding	2	17.05	14.01	13.39	11.03	14.52	13.82	9.39	11.33	18.35	17.17	13.63	11.58	15.52	14.04	13.43	14.52
ENSG00000071539.9	TRIP13	protein_coding	1	19.08	19.09	16.16	16.29	18.53	17.68	5.86	5.2	19.4	19.19	18.54	16.51	16.7	17.76	11.92	10.53
ENSG00000071553.12	ATP6AP1	protein_coding	1	13.76	9.91	10.74	12.6	14.89	12.41	5.06	3.83	16.15	10.62	11.61	12.98	11.26	12.46	10.74	13.78
ENSG00000071564.10	TCF3	protein_coding	1	89.62	97.16	112.28	102.67	90.89	82.45	59.45	58.87	93.24	89.98	104.98	100	88.96	82.02	101.88	90.87
ENSG00000071575.7	TRIB2	protein_coding	1	37.31	38.44	54.7	49.38	51.82	47.27	30.79	32.04	52.38	55.04	59.67	59.56	51.93	48.3	47.2	42.52
ENSG00000071626.12	DAZAP1	protein_coding	1	115.43	130.09	105.34	99.16	88.15	81.89	39.76	39.47	125.26	120.02	109.82	118.63	99.48	102.41	89.42	76.53
ENSG00000071655.13	MBD3	protein_coding	2	46.67	49.76	59.5	54.45	55.15	47.81	29.67	30.38	48.32	46.35	58.64	52.2	46.29	47.37	56.67	51.98
ENSG00000071677.1	PRLH	protein_coding	2	0	0	0	0	0	0	0	0	0	0	0	0	0	0	0	0
ENSG00000071794.11	HLTF	protein_coding	1	54.52	52.78	37.95	35.2	43.4	46.43	23.74	25.04	47.41	49.73	38.8	36.59	52.81	50.87	33.76	30.55
ENSG00000071859.10	FAM50A	protein_coding	1	14.79	16.13	20.25	19.91	22.46	21.49	20.78	20.98	15.91	15.9	19.22	18.27	16.03	16.51	24.28	23.99
ENSG00000071889.12	FAM3A	protein_coding	2	6.13	6.73	8.43	6.5	7.98	5.85	8.41	9.18	6.36	5.81	6.06	5.41	5.77	6.35	8.2	7.44
ENSG00000071894.10	CPSF1	protein_coding	2	58.08	57.82	73.01	67.29	69.97	62.42	91.84	96.93	56.23	53.9	68.67	61.43	65.82	56.27	83.59	78.07
ENSG00000071909.14	MYO3B	protein_coding	2	0	0	0.01	0.01	0	0	0	0.01	0	0	0.01	0	0	0	0.01	0
ENSG00000071967.7	CYBRD1	protein_coding	1	4.27	3.08	3.23	2.57	1.45	1.56	0.81	1.84	3.55	2.84	2.82	2.99	3.13	2.76	2.11	1.41
ENSG00000071991.4	CDH19	protein_coding	1	0	0	0	0	0	0	0	0	0	0	0	0	0	0	0	0
ENSG00000071994.6	PDCD2	protein_coding	1	60.21	56.45	52.61	51.43	50.43	48.13	19.85	19.74	55.87	57.49	54.51	55.34	51.44	55.84	47.44	39.7
ENSG00000072041.12	SLC6A15	protein_coding	1	0	0	0	0	0	0	0	0	0	0	0	0	0	0	0	0
ENSG00000072042.8	RDH11	protein_coding	1	37.89	37.63	34.38	31.15	32.11	31.2	13.59	12.59	32.77	34.93	30.3	31.75	28.33	33.47	28.58	23.74
ENSG00000072062.9	PRKACA	protein_coding	1	2.11	2.34	3.94	3.26	4.35	3.44	4.38	3.83	1.98	2.47	2.5	2.5	6.39	2.55	3.49	3.65
ENSG00000072071.12	LPHN1	protein_coding	1	4.45	4.9	4.04	4.97	3.01	2.27	4.64	4.41	4.11	4.58	4.48	4.81	4.85	3.73	5.31	3.41
ENSG00000072080.6	SPP2	protein_coding	2	0	0	0	0	0	0	0	0	0	0	0	0	0	0	0	0
ENSG00000072110.9	ACTN1	protein_coding	1	28.56	31.37	34.23	34.47	27.95	21.85	30.54	37.84	30.55	31.31	32.7	31.41	37.28	32.71	39.23	36.06
ENSG00000072121.11	ZFYVE26	protein_coding	2	4.29	4.38	7.69	5.47	4.89	4.51	11	9.99	4.85	5.12	5.63	5.34	6.31	3.73	6.91	6.51
ENSG00000072133.6	RPS6KA6	protein_coding	2	0	0	0	0	0	0	0	0	0	0	0	0	0	0	0	0
ENSG00000072134.11	EPN2	protein_coding	1	0	0.05	0	0	0	0	0	0.09	0	0	0	0	0	0	0.07	0.01
ENSG00000072135.8	PTPN18	protein_coding	2	16.27	15.6	14.68	14.96	17.13	17.39	12.49	11.65	15.13	15.89	14.7	14.87	16.36	14.33	15.71	12.95
ENSG00000072163.14	LIMS2	protein_coding	1	3.89	4.97	4.1	3.85	1.09	1.04	0.84	0.61	4.09	4.98	5.19	4.58	3.71	3.24	2.86	2.65
ENSG00000072182.8	ASIC4	protein_coding	2	0.06	0.04	0.03	0	0.09	0.06	0.07	0.16	0.05	0.05	0.05	0.06	0.07	0.06	0.18	0.03
ENSG00000072195.10	SPEG	protein_coding	1	0.3	0.48	0.08	0.07	0.04	0.16	0	0.02	0.24	0.19	0.12	0.33	0.08	0.01	0.14	0.02
ENSG00000072201.9	LNX1	protein_coding	2	0	0.05	0.01	0	0	0.01	0	0.01	0	0.02	0	0.01	0	0.01	0	0.01
ENSG00000072210.14	ALDH3A2	protein_coding	1	19.31	19.05	15.99	16.28	17.51	18.41	6.91	8.63	19.78	20.92	15.34	13.29	18.96	17.73	11.75	8.54
ENSG00000072274.8	TFRC	protein_coding	2	44.78	45.41	99.51	98.41	62.08	65.37	38.83	41.8	42.6	46.59	94.71	92.19	59.83	52.03	88.48	79.29
ENSG00000072310.12	SREBF1	protein_coding	2	83.97	82.67	65.2	60.98	75.32	59.84	35.05	37.26	75.59	83.6	71.13	59.9	98.6	79.56	58.22	51.4
ENSG00000072315.3	TRPC5	protein_coding	2	0	0	0	0	0	0	0.01	0	0	0	0	0	0	0	0	0
ENSG00000072364.8	AFF4	protein_coding	2	9.29	9.35	12.1	12.07	12.39	12.32	14.62	18.29	10.11	10.31	11.2	12.41	15.33	10.81	16.77	14.3
ENSG00000072401.10	UBE2D1	protein_coding	2	9.88	10.44	10.77	10.38	13.73	12.33	6.37	5.61	9.8	9.57	10.25	9.82	10.6	9.4	8.99	8.68
ENSG00000072415.4	MPP5	protein_coding	2	4.43	4.47	5.9	5.94	5.75	5.98	7.28	7.03	4.16	4.26	4.61	4.57	7.37	4.85	7.13	5.86
ENSG00000072422.12	RHOBTB1	protein_coding	2	3.34	3.25	4.52	4.42	2.78	1.87	0.59	0.71	3.49	3.82	4.29	4.51	1.66	1.77	2.43	2.58
ENSG00000072444.10	ASAH2C	protein_coding	2	0.06	0.09	0.13	0.1	0.06	0.05	0.02	0.02	0.09	0.07	0.08	0.05	0.07	0.13	0.15	0.1
ENSG00000072501.13	SMC1A	protein_coding	2	84.87	83.62	81.39	77.46	85.22	79.27	37.52	40.42	80.58	83.91	81.04	77.05	93.22	89.64	73.73	64.95
ENSG00000072506.8	HSD17B10	protein_coding	2	28.29	32.58	33.53	31.52	32.52	28.33	11.05	12.17	25.76	28.73	31.7	29.54	28.34	30.4	27.58	26.68
ENSG00000072518.16	MARK2	protein_coding	1	6.51	6.46	5.98	6.66	7.63	5.99	5.12	5.65	6.45	7.01	6.76	6.89	10.1	6.67	7.53	6.6
ENSG00000072571.15	HMMR	protein_coding	2	33.46	34.06	37.98	37.43	35.6	36.53	15.02	15.54	27.81	30.75	36.3	35.45	34.35	32.58	28.21	25.37
ENSG00000072609.13	CHFR	protein_coding	1	1.47	1.84	2.07	1.57	1.56	1.2	2.71	2.74	2.16	2.59	2.35	1.53	1.18	1.99	1.74	1.57
ENSG00000072657.4	TRHDE	protein_coding	2	48.15	45.57	32.9	32.52	33.37	30.35	12.96	13.07	59.08	64.67	42.94	42.68	63.5	44.56	35.36	32.16
ENSG00000072682.14	P4HA2	protein_coding	2	0.1	0.07	1.12	0.92	0.07	0.1	0.26	0.24	0.01	0.03	0.38	0.8	0.03	0.09	0.75	0.78
ENSG00000072694.14	FCGR2B	protein_coding	2	3.24	3.23	1.89	1.98	1.44	0.91	1.64	2.07	2.84	2.72	1.29	1.41	1.72	2.35	1.59	1.12
ENSG00000072736.14	NFATC3	protein_coding	1	28.65	27.63	18.96	17.51	24.9	25.59	12.51	14.61	30.1	30.52	20.53	21.79	37.09	31.01	18.55	15.21
ENSG00000072756.12	TRNT1	protein_coding	2	29.75	25.87	33.09	27.61	24.25	23.76	19.36	17.17	27.86	28.88	28.49	30.19	30.86	25.51	28.66	23.57
ENSG00000072778.15	ACADVL	protein_coding	2	133.86	134.74	119.32	107.12	131.79	118.78	110.31	118.18	125.32	127.31	104.44	94.21	104.52	119.63	104.23	104.18
ENSG00000072786.8	STK10	protein_coding	1	61.1	61.13	38.82	36.35	45.32	45.19	42.65	46.67	71.95	69.56	48.14	41.97	69.74	59.44	40.91	34.95
ENSG00000072803.13	FBXW11	protein_coding	2	25.13	23.96	23.2	20.39	22.96	23.84	13.77	12.94	24.44	25.86	22.69	23.36	25.58	24.24	22.64	19.88
ENSG00000072818.7	ACAP1	protein_coding	1	69.85	75.62	50.22	59.7	42.43	42.78	37.95	38.19	73.01	75.73	53.19	45.23	44.43	58.13	45.89	44.43
ENSG00000072832.10	CRMP1	protein_coding	1	4.52	4.75	2.28	1.83	7.06	6.78	1.15	1.13	3.96	4.03	1.91	1.68	5.24	4.93	1.47	1.13
ENSG00000072840.8	EVC	protein_coding	1	0	0	0	0	0	0	0	0	0	0	0	0	0	0	0	0
ENSG00000072849.6	DERL2	protein_coding	2	22.47	23.32	22.61	20.49	23.14	25.88	11.6	12.3	21.13	22.26	23.02	20.78	22.58	21.33	20.56	18.27
ENSG00000072858.6	SIDT1	protein_coding	2	3.46	3.27	3.27	2.78	3.38	2.75	1.18	1.28	5.26	4.76	3.31	3.43	6.39	2.92	2.65	2.05
ENSG00000072864.8	NDE1	protein_coding	1	33	33.02	39.19	41.2	33.71	40.59	46.01	48.4	33.38	33.78	39.17	36.57	37.99	31.46	46.24	40.74
ENSG00000072952.14	MRVI1	protein_coding	2	0.23	0.28	0.67	0.31	0.01	0.05	0.2	0.18	0.16	0.16	0.31	0.45	0.11	0.13	0.06	0.34
ENSG00000072954.2	TMEM38A	protein_coding	2	1.43	1.66	1.57	1.3	1.5	0.84	1.22	0.67	0.91	1.62	1.45	1.15	1.09	1.35	1.17	0.67
ENSG00000072958.4	AP1M1	protein_coding	1	23.77	24.65	28.94	25.53	29.94	29.62	19.15	19.63	27.95	25.09	25.36	26.42	26.72	25.61	26.74	22.38
ENSG00000073008.10	PVR	protein_coding	2	0	0	0	0	0	0	0	0	0	0	0	0	0	0	0	0
ENSG00000073009.8	IKBKG	protein_coding	1	3.02	3.84	4.25	3.93	4.72	3.16	5.75	4.76	3.53	3.37	4.25	3.27	3.16	2.77	4.18	4.17
ENSG00000073050.7	XRCC1	protein_coding	2	33.16	31.52	18.21	19.05	25.7	21.1	14.35	13.05	28.22	30.29	18.89	18.76	27.81	28.72	16.2	17.86
ENSG00000073060.11	SCARB1	protein_coding	2	20.58	19.69	23.79	23.92	14.78	13.62	19.41	19.54	17.42	19.44	22.8	24.01	18.55	15.26	22.28	21.83
ENSG00000073067.9	CYP2W1	protein_coding	2	0	0	0	0	0	0	0	0.09	0	0	0	0	0	0	0	0
ENSG00000073111.9	MCM2	protein_coding	1	148.73	154.61	108.76	101.29	107.84	102.24	40.3	40.39	149.38	151.25	122	120.23	140.1	147.78	86.58	76.27
ENSG00000073146.11	MOV10L1	protein_coding	2	0.03	0.01	0.01	0	0	0	0.02	0.04	0.02	0	0.01	0.03	0.01	0	0	0.02
ENSG00000073150.9	PANX2	protein_coding	2	0	0	0	0.01	0	0	0.01	0	0	0	0	0.01	0	0	0	0
ENSG00000073169.9	SELO	protein_coding	2	12.73	13.35	11.24	9.94	16.1	13.99	7.5	6.85	12.22	11.35	10.35	9.77	13.72	13.56	9.73	9.03
ENSG00000073282.8	TP63	protein_coding	2	0	0	0	0.04	0	0	0	0	0.03	0.04	0.02	0.02	0.02	0.02	0.03	0
ENSG00000073331.13	ALPK1	protein_coding	2	8.94	8.31	7.52	7.96	8.4	6.84	4.77	6.63	8.36	8.63	7.16	7.34	13.21	8.17	7.29	6.62
ENSG00000073350.9	LLGL2	protein_coding	2	10.42	11.5	8.71	8.28	15.77	16.22	10.77	10.96	9.5	8.15	9.36	7.68	12.43	10.35	9.91	9.21
ENSG00000073417.10	PDE8A	protein_coding	2	11.9	10.6	10.46	9.26	10	9.15	5.7	9.23	11.86	11.67	10.3	10.89	12.73	9.63	8.51	7.35
ENSG00000073464.7	CLCN4	protein_coding	2	4.92	5.54	2.15	1.25	2.18	1.87	0.63	0.31	6.7	7.3	2.72	2.86	5.12	4.54	2.78	1.02
ENSG00000073536.13	NLE1	protein_coding	2	17.94	19.18	17.07	17.6	11.78	10.9	7.17	6.62	20.26	20.11	20.48	18.59	17.48	17.44	15.54	16.07
ENSG00000073578.12	SDHA	protein_coding	1	96.44	98.24	100.32	94.1	104.73	98.61	49.12	49.54	84.85	93.62	93.07	90.52	96.54	94.34	92.41	82.79
ENSG00000073584.14	SMARCE1	protein_coding	2	87.84	84.53	90.21	90.4	92.96	92.31	34.47	32.25	82.18	84.96	97.16	94.4	85.57	89.55	85.53	76.43
ENSG00000073598.5	FNDC8	protein_coding	2	0.02	0	0	0.02	0	0	0	0	0.01	0	0	0.04	0	0.02	0	0
ENSG00000073605.14	GSDMB	protein_coding	2	6.43	6.74	5.7	5.42	4.8	5.49	2.44	2.39	5.04	5.81	5.19	5.32	6.65	4.89	4.54	3.41
ENSG00000073614.7	KDM5A	protein_coding	2	23.58	22.25	25.29	19.55	27.71	26.02	17.47	19.53	22.67	22.99	22.58	21.94	31.82	24.32	24.33	22.04
ENSG00000073670.9	ADAM11	protein_coding	2	0.63	0.99	0.78	0.54	1.55	1	1.55	1.97	1.22	0.76	0.56	0.43	0.8	0.97	1	1.03
ENSG00000073711.6	PPP2R3A	protein_coding	2	0.11	0.07	0.08	0.08	0.09	0.08	0.06	0.04	0.11	0.06	0.05	0.15	0.09	0.08	0.09	0.09
ENSG00000073712.9	FERMT2	protein_coding	1	4.3	4.25	3.19	3.59	3.68	3.08	2.49	2.92	4.08	4.08	3.1	3.26	4.2	4.26	3.16	3.18
ENSG00000073734.8	ABCB11	protein_coding	2	0	0.01	0	0	0	0	0	0	0	0.01	0	0	0	0	0	0
ENSG00000073737.12	DHRS9	protein_coding	2	2.12	2.06	2.21	2.03	0.09	0.1	0.17	0.1	1.15	1.39	0.62	0.52	0.17	0.24	0.09	0.14
ENSG00000073754.5	CD5L	protein_coding	2	0	0	0	0	0	0	0	0.02	0.05	0.01	0.01	0	0	0.04	0	0
ENSG00000073756.7	PTGS2	protein_coding	2	0.15	0.14	0.23	0.2	0.18	0.14	1.03	0.32	0.44	0.44	0.34	0.46	0.31	0.27	0.64	0.26
ENSG00000073792.11	IGF2BP2	protein_coding	2	0.07	0.12	0.18	0.03	0	0.02	0.04	0.38	0.06	0.05	0.07	0.31	0.04	0.22	0.14	0.04
ENSG00000073803.9	MAP3K13	protein_coding	1	0.04	0.11	0.03	0.06	0.1	0.2	0.07	0	0.14	0.16	0.09	0.14	0.1	0.19	0.02	0.03
ENSG00000073849.10	ST6GAL1	protein_coding	1	18.01	20.87	16.43	14.3	21.44	18.44	12.12	12.79	18.45	19.73	16.22	16.74	24.39	20.97	14.12	14.33
ENSG00000073861.2	TBX21	protein_coding	2	0.22	0.51	0.23	0.18	0.09	0.11	0.05	0.31	0.35	0.52	0.2	0.13	0.39	0.25	0.1	0.06
ENSG00000073905.8	VDAC1P1	pseudogene	1	0.87	0.71	0.94	0.84	0.38	0.36	0.13	0	0.81	0.87	0.64	0.7	0.55	0.58	0.8	0.65
ENSG00000073910.15	FRY	protein_coding	2	3.86	3.15	1.91	2.19	1.99	1.75	1.68	2.38	2.63	2.43	1.42	1.15	1.48	1.16	1.15	1.24
ENSG00000073921.13	PICALM	protein_coding	1	47.57	49.98	46.01	44.56	55.64	52.01	31.52	28.13	48.96	49.95	42.45	43.17	60.69	51.02	43.26	41.87
ENSG00000073969.14	NSF	protein_coding	2	19.62	20.1	26.71	28.57	26.51	24.69	51.77	59.6	17.66	20.36	23.68	22.96	28.24	19.9	31	28.97
ENSG00000074047.16	GLI2	protein_coding	2	0	0.01	0.01	0	0.01	0	0.01	0.01	0	0	0	0.01	0.09	0	0.07	0.02
ENSG00000074054.13	CLASP1	protein_coding	2	19.95	18.77	25.77	24.63	20.5	18.26	30.68	32.88	17.71	19.13	20.23	21.85	30.14	17.34	27.25	26.68
ENSG00000074071.9	MRPS34	protein_coding	2	81.73	85.61	84.74	81.21	78.89	71.86	34.91	30.61	80.66	80.69	82.89	76.29	65.28	75.9	70.52	64.42
ENSG00000074181.4	NOTCH3	protein_coding	2	0.06	0.05	0	0.12	0.01	0.01	0.01	0.02	0.04	0	0.01	0.01	0.01	0.06	0.01	0
ENSG00000074201.4	CLNS1A	protein_coding	2	137.24	135.03	97.34	91.26	103.78	95.51	41.52	42.7	145.02	140.31	112.06	102.15	137.5	142.86	92.25	84.21
ENSG00000074211.9	PPP2R2C	protein_coding	2	0	0	0	0	0	0	0.01	0.01	0	0	0	0	0	0	0	0
ENSG00000074219.9	TEAD2	protein_coding	2	0.06	0.05	0.02	0.13	0	0	0	0	0.04	0.01	0.05	0	0	0.02	0.03	0
ENSG00000074266.13	EED	protein_coding	1	23.93	23.63	22.59	22.48	23.11	23.06	10.32	12.14	21.62	22.64	21.89	21.95	27.61	21.81	21.55	18.36
ENSG00000074276.6	CDHR2	protein_coding	2	0.12	0.04	0	0.13	0.01	0.01	0.54	0.02	0.27	0.15	0.14	0.13	0.03	0.16	0.04	0.18
ENSG00000074317.6	SNCB	protein_coding	2	0.04	0.05	0	0	0	0.02	0.16	0	0.01	0.05	0.02	0	0	0	0	0
ENSG00000074319.8	TSG101	protein_coding	1	30.13	28.91	29.54	25.42	31.12	31.28	11.1	14.54	29.6	29.63	28.49	29.04	32.74	39	26.75	24.15
ENSG00000074356.12	C17orf85	protein_coding	1	28.86	27.97	24.69	22.56	27.3	25.62	14.88	12.82	27.17	29.03	23.06	24.78	31.01	28.42	20.91	20.62
ENSG00000074370.13	ATP2A3	protein_coding	2	17.91	17.71	20.69	17.24	22.97	19.51	17.78	22.62	16.29	15.98	16.73	15.27	22.47	18.12	18.68	16.09
ENSG00000074410.9	CA12	protein_coding	2	0.06	0.02	0.05	0.03	0.1	0	0	0	0.03	0.06	0.05	0.05	0.17	0.01	0.04	0.01
ENSG00000074416.9	MGLL	protein_coding	1	0.24	0.24	0.33	0.23	0.04	0.06	0.03	0.25	0.42	0.31	0.28	0.19	0.11	0.13	0.16	0.07
ENSG00000074527.7	NTN4	protein_coding	1	0	0.01	0.01	0.01	0.15	0.05	0	0.02	0	0	0	0	0.12	0.01	0	0.01
ENSG00000074582.8	BCS1L	protein_coding	1	33.37	35.84	35.28	30.79	32.22	25.65	10.5	8.7	29.8	33.75	31.52	27.26	35.04	32.58	26.12	21.86
ENSG00000074590.9	NUAK1	protein_coding	1	0	0	0.22	0.15	0	0	0.15	0.28	0.04	0	0.24	0.12	0	0	0.45	0.48
ENSG00000074603.14	DPP8	protein_coding	1	22.06	21.23	25.37	23.74	24.36	21.57	22.13	23.67	22.42	20.55	22.92	23.99	22.62	23.65	28.18	26.16
ENSG00000074621.9	SLC24A1	protein_coding	1	2.87	3.11	3.79	3.11	3.34	3.39	1.11	1.39	3.1	3.65	3.81	3.16	3.56	3.56	3.14	2.95
ENSG00000074657.9	ZNF532	protein_coding	1	0	0	0.88	0.83	0	0	1.5	2.87	0	0	0.3	0.51	0	0	0.84	1.23
ENSG00000074660.11	SCARF1	protein_coding	2	9.37	10.97	10.12	9.74	11.54	9.8	6.21	6.66	9.41	9.86	9.31	9.89	9.96	10.3	9.76	8.67
ENSG00000074695.5	LMAN1	protein_coding	2	37.76	36.62	34.95	35.28	28.1	30.21	15.38	16.04	39.86	38.48	36.71	37.66	38.89	32.26	30.5	28.64
ENSG00000074696.8	PTPLAD1	protein_coding	1	36.53	35.15	42.17	40.38	38.18	39.89	16.99	15.72	34.04	35.67	42.45	41.69	35.63	38.04	39.08	35.57
ENSG00000074706.9	IPCEF1	protein_coding	1	4.43	3.75	2.92	1.99	0.7	0.48	0.69	1.11	3.3	3.33	2.22	2.08	2.08	2	1.08	1.2
ENSG00000074755.10	ZZEF1	protein_coding	2	9.75	9.9	12.35	11.66	12.84	11.41	16.54	19.46	10.28	10.45	11.8	12.23	14.89	11.07	16.01	14.26
ENSG00000074771.3	NOX3	protein_coding	2	0.05	0.04	0.01	0	0.02	0.01	0	0	0.01	0.01	0.02	0.01	0.04	0	0	0
ENSG00000074800.9	ENO1	protein_coding	2	649.5	701.62	676.08	632.79	547.93	515.31	144.99	136.85	607.75	681.98	689.65	655.4	548.21	632.2	561.63	498.8
ENSG00000074803.13	SLC12A1	protein_coding	1	0	0	0	0	0	0	0.01	0	0	0	0	0	0	0	0	0
ENSG00000074842.3	C19orf10	protein_coding	2	35.45	33.62	33.49	34.12	25.92	25.83	11.47	11.63	38.08	35.2	35.34	37.16	23.82	32.03	28.68	25.06
ENSG00000074855.6	ANO8	protein_coding	2	1.98	2.58	4.07	4.4	4.54	3.98	8.21	8.43	2.23	2.43	3.23	3.8	2.69	2.53	5.53	4.95
ENSG00000074935.9	TUBE1	protein_coding	2	17.05	13.79	6.38	5.56	5.98	6.72	4.64	4.75	14.8	17.37	8.54	9.07	14.24	14.5	6.15	5.94
ENSG00000074964.12	ARHGEF10L	protein_coding	2	0.48	0.24	0.18	0.27	0.06	0.06	0.03	0.09	0.4	0.22	0.05	0.06	0.15	0.05	0.13	0.04
ENSG00000074966.6	TXK	protein_coding	1	0.27	0.13	0.2	0.26	0.12	0.21	0.31	0.36	0.22	0.15	0.35	0.33	0.27	0.08	0.64	0.18
ENSG00000075035.5	WSCD2	protein_coding	1	0	0	0	0	0	0	0	0	0	0	0	0	0	0	0	0
ENSG00000075043.13	KCNQ2	protein_coding	2	0	0	0	0	0	0	0	0	0	0	0	0	0	0	0	0
ENSG00000075073.10	TACR2	protein_coding	2	0.01	0.01	0.01	0	0	0	0.02	0	0	0.03	0.01	0	0	0	0	0.01
ENSG00000075089.5	ACTR6	protein_coding	2	20.54	19.41	18.98	18.39	21.07	19.78	12.91	16.12	18.95	18.8	19.42	19.62	17.23	19.89	17.58	14.34
ENSG00000075131.5	TIPIN	protein_coding	2	19.88	19.4	17.16	16.04	14.15	13.63	8.33	9.07	19.94	19.08	20.36	20.34	18.45	20.07	16.69	15.67
ENSG00000075142.9	SRI	protein_coding	2	35.27	32.34	35.67	31.5	27.53	29.69	11.52	10.72	37.07	34.21	36.45	36.32	21.32	28.86	25.09	24.92
ENSG00000075151.15	EIF4G3	protein_coding	2	21.7	21.49	27	23.84	19.52	21.09	25.91	30.26	20.83	21.87	25.17	26.05	29.81	20.79	26.33	26.59
ENSG00000075188.4	NUP37	protein_coding	2	21.45	21.76	15.04	15.55	19.71	18.02	7.17	7.28	20.13	21.86	17.87	15.71	19.3	21.01	14.07	12.23
ENSG00000075213.6	SEMA3A	protein_coding	2	33.43	31.49	41.82	41.3	29.6	26.42	18.65	23.24	41.96	44.22	48.13	50.74	30.2	26.24	33.67	33.05
ENSG00000075218.14	GTSE1	protein_coding	2	20.08	19.83	18.15	18.06	22.13	21.12	7.73	7.6	17.52	19.61	15.51	15.15	23.52	19.43	14.16	12.6
ENSG00000075223.9	SEMA3C	protein_coding	1	0	0	0.06	0.01	0	0	0	0	0.01	0	0	0	0	0	0	0.12
ENSG00000075234.12	TTC38	protein_coding	1	3.53	4.28	0.18	0.3	0.48	0.46	0.16	0.21	4.11	4.64	0.17	0.3	1.76	1.95	0.3	0.13
ENSG00000075239.9	ACAT1	protein_coding	1	59.22	57.17	47.6	45.33	39.33	41.76	12.4	10.85	51.49	54.55	48.96	49.73	47.12	52.68	35	34.83
ENSG00000075240.12	GRAMD4	protein_coding	2	8.54	8.74	9.08	7.87	8.62	10.51	5.46	3.18	10.38	9.62	10.22	8.62	7.75	5.86	5.67	6.45
ENSG00000075275.12	CELSR1	protein_coding	1	0.04	0.11	0.04	0.03	0.08	0.01	0.03	0.01	0.1	0.1	0.03	0.07	0.02	0.01	0.03	0.02
ENSG00000075290.7	WNT8B	protein_coding	2	0.01	0	0	0	0	0	0	0	0	0	0	0	0	0	0	0
ENSG00000075292.14	ZNF638	protein_coding	1	71.24	72.77	76.56	71.43	83.69	81.73	90.3	92.9	65.37	71.33	71.53	74.78	109.47	74.04	80.5	79.41
ENSG00000075303.8	SLC25A40	protein_coding	2	29.32	30.89	25.05	22.44	24.34	23.31	13.47	12.11	27.19	31.79	25.71	26.38	30.97	26.41	22.45	16.43
ENSG00000075336.7	TIMM21	protein_coding	2	22.7	23.95	29.07	27.01	21.1	21.12	9.24	7.8	19.74	21.58	26.54	27.67	20.14	20.56	20.81	19.93
ENSG00000075340.18	ADD2	protein_coding	1	9.97	9.07	9.68	9.94	7.6	6.78	5.78	5.37	8.29	8.82	9.07	8.04	8.83	6.96	8.48	6.73
ENSG00000075388.2	FGF4	protein_coding	2	0	0	0	0	0	0	0	0	0	0	0	0	0	0	0	0
ENSG00000075391.12	RASAL2	protein_coding	2	5.11	5.01	8.99	8	6.5	5.91	12.46	14.51	4.7	4.41	7.14	8.35	7.16	5.04	10.72	10.34
ENSG00000075399.8	VPS9D1	protein_coding	2	1.75	1.55	1.59	1.35	1.3	1.04	1.78	1.43	1.58	1.72	1.31	1.78	1.21	1.3	1.75	1.37
ENSG00000075407.13	ZNF37A	protein_coding	2	9.54	9.07	9.8	9.38	6.65	6.44	4.81	6.3	8.39	9.16	9.98	9.86	9.36	6.83	7.49	7.02
ENSG00000075413.13	MARK3	protein_coding	1	42.34	41.16	40.26	37.71	50.49	45.97	45.56	48.02	43.84	41.85	34.87	35.79	47.89	46.33	42.05	39.66
ENSG00000075415.8	SLC25A3	protein_coding	2	455.29	465.94	456.8	420.97	448.84	414	230.1	226.65	406.78	418.76	454.19	454.43	381.04	440.42	420.74	381.15
ENSG00000075420.8	FNDC3B	protein_coding	2	10.88	9.81	11.92	12.16	6.51	5.22	19.2	22.29	12.95	13.66	11.18	9.92	12.84	7.76	16.41	14.77
ENSG00000075426.7	FOSL2	protein_coding	1	13.42	13.13	11.61	13.17	7.43	6.75	4.46	5.81	15.37	15.99	16.83	16.67	12.56	11.58	10.98	9.48
ENSG00000075429.4	CACNG5	protein_coding	2	0	0.03	0	0	0	0	0	0.03	0	0	0	0	0	0	0	0
ENSG00000075461.5	CACNG4	protein_coding	2	0	0	0	0	0	0	0	0	0	0	0	0	0	0	0	0
ENSG00000075539.9	FRYL	protein_coding	1	30.57	31.85	34.78	36.61	40.42	40.07	54.43	61.29	30.34	33.07	32.3	35.83	51.92	34.97	37.82	42.35
ENSG00000075568.12	TMEM131	protein_coding	1	7.56	9.15	8.99	8.08	7.61	7.42	8.39	8.87	7.04	9.16	7.65	7.18	14.63	8.97	8.59	6.6
ENSG00000075618.13	FSCN1	protein_coding	1	19.81	20.07	21.67	20.76	23.93	18.42	21.01	21.34	18.98	18.44	18.03	19.61	16.08	17.02	22.57	21.62
ENSG00000075624.9	ACTB	protein_coding	2	883.05	948.8	990.08	942.64	1097.62	966.98	405.33	387.93	820.37	866.99	897.24	866.44	993	968.7	821.74	741.9
ENSG00000075643.5	MOCOS	protein_coding	2	0.09	0.02	0.01	0	0.01	0	0	0.01	0.02	0	0.02	0.02	0.02	0	0	0
ENSG00000075651.11	PLD1	protein_coding	1	17.18	14.12	18.29	18.89	6.17	7.33	16.49	16.02	17.87	17.76	19.64	19.93	15.52	10.8	20.64	19.03
ENSG00000075673.7	ATP12A	protein_coding	2	0	0	0	0	0	0	0	0.01	0	0	0	0.01	0	0	0	0.01
ENSG00000075702.12	WDR62	protein_coding	2	7.35	7.8	10.81	8.92	10.05	8.38	8.97	8.53	7.35	7.54	8.89	9.36	9.66	7.73	9.56	9.91
ENSG00000075711.16	DLG1	protein_coding	2	43.74	43	42.11	40.28	44.03	50.15	42.12	46.59	43.11	44.76	38.7	38.6	50.82	39.05	42.18	38.23
ENSG00000075785.8	RAB7A	protein_coding	1	20.3	19.08	20.88	19.3	20.06	19.18	7.63	10.23	19.1	21.12	20.39	21.83	23.72	20.11	18.05	15.66
ENSG00000075790.6	BCAP29	protein_coding	1	19.33	17.75	14.01	17.16	17.36	17.74	11.49	12.25	12.45	14.88	14.73	16.03	15.97	16.37	14.88	11.8
ENSG00000075826.12	SEC31B	protein_coding	2	6.71	7.2	9.54	7.25	9.46	7.68	10.49	13.08	6.86	7.57	6.95	7.71	9.22	6.91	8.94	9.56
ENSG00000075856.7	SART3	protein_coding	1	42.97	43.82	47.3	48.7	45.31	43.6	38.59	38.57	42.64	42.65	42.08	43.45	50.22	43.79	48.31	45.66
ENSG00000075884.8	ARHGAP15	protein_coding	2	31.45	29.63	24.1	22.5	20.78	18.58	26.59	24.56	28.16	30.85	24.24	24.8	30.47	21.6	22.9	18.75
ENSG00000075886.10	TUBA3D	protein_coding	2	0	0	0	0	0	0	0	0	0	0	0	0	0	0	0	0
ENSG00000075891.17	PAX2	protein_coding	2	0	0	0	0	0	0	0.02	0	0	0	0	0	0	0	0	0
ENSG00000075914.8	EXOSC7	protein_coding	1	24.46	25.35	21.46	20.64	17.97	18.09	7.55	8.91	24.35	26.38	22.66	21.8	18.87	20.08	20.46	16.7
ENSG00000075945.8	KIFAP3	protein_coding	2	5.56	5.23	4.42	4.01	4.52	4.65	2.42	2.74	5.36	5.45	4.32	4.19	5.02	4.01	3.61	3.37
ENSG00000075975.11	MKRN2	protein_coding	1	16.81	16.78	16.71	15.01	17.06	15.64	9.38	9.73	16.43	16.41	15.54	15.1	15.88	17.29	15.16	13.15
ENSG00000076003.4	MCM6	protein_coding	2	51.05	50.57	29	28.03	30.22	28.7	5.79	5.67	45.12	48.81	33.45	34.19	53.62	47.11	22.68	20.8
ENSG00000076043.5	REXO2	protein_coding	1	17.58	19.22	19.05	17.66	13.45	11.81	4.96	4.53	18.08	17.4	16.54	17.51	14.31	13.45	13.59	13.62
ENSG00000076053.6	RBM7	protein_coding	2	12.7	12.16	14.17	13.56	10.86	12.69	6.28	4.43	12.72	13.43	13.04	14.26	14.04	13.04	10.96	10.28
ENSG00000076067.7	RBMS2	protein_coding	2	0.36	0.9	0.91	0.74	0.31	0.56	1.05	0.79	0.48	0.7	0.8	1	0.72	0.3	0.55	0.71
ENSG00000076108.7	BAZ2A	protein_coding	1	7.85	9.63	10.02	9.52	10.44	11.84	13.29	12.53	9.24	9.19	7.78	9.81	15.11	8.5	12.95	11.48
ENSG00000076201.10	PTPN23	protein_coding	2	5.87	2.27	9.79	14.17	7.06	9.02	23.28	27.54	3.02	3.78	6.88	9.61	6.03	3.79	15.04	17.19
ENSG00000076242.10	MLH1	protein_coding	1	34.97	32.86	25.03	24.1	27.46	27.43	19.02	20.1	31.6	32.68	26.79	27.91	36.08	34.07	26.86	24.19
ENSG00000076248.6	UNG	protein_coding	2	27.01	28.53	22.57	20.74	19.56	19.84	4.61	4.44	25.44	27.04	24.38	26.02	30.93	32.19	16.4	13.68
ENSG00000076258.5	FMO4	protein_coding	2	0.51	0.82	0.95	0.8	1.08	1.41	0.66	0.45	0.89	0.75	1.28	1.26	0.8	0.6	1.05	0.88
ENSG00000076321.6	KLHL20	protein_coding	2	10.12	9.65	9.46	8.59	10.14	11.59	13.42	14.89	10.03	8.09	9.27	8.21	11.3	9.67	12.21	10.61
ENSG00000076344.11	RGS11	protein_coding	2	0	0	0	0	0	0	0	0	0	0	0	0	0	0	0	0
ENSG00000076351.8	SLC46A1	protein_coding	1	0	0	0	0	0	0	0	0	0	0	0	0	0	0	0	0
ENSG00000076356.6	PLXNA2	protein_coding	1	0.1	0.1	0.11	0.16	0.12	0.04	0.09	0.4	0.01	0.01	0.05	0.28	0.04	0	0.14	0.18
ENSG00000076382.12	SPAG5	protein_coding	2	53.93	51.75	61.39	55.29	55.93	56.01	34.42	41.46	45.06	48	51.89	50.74	54.87	53.71	50.67	44.68
ENSG00000076513.12	ANKRD13A	protein_coding	1	46.34	44.76	31.27	29.89	41.64	40.17	15.73	14.91	45.82	44.47	33.16	34.36	41.59	44.25	27.64	24
ENSG00000076554.11	TPD52	protein_coding	1	109.26	102.21	70.92	68.1	66.15	67.9	45.92	43.03	112.15	113.72	78.23	71.89	92.89	92.8	64.94	61.87
ENSG00000076555.11	ACACB	protein_coding	2	1.89	1.97	2.41	3.66	3.72	2.56	4.86	5.43	1.47	1.84	2.78	3.46	3.59	1.86	3.91	3.91
ENSG00000076604.10	TRAF4	protein_coding	2	37.97	37.02	51.46	51.07	47.23	40.49	29.83	30.47	41.84	41.68	53.11	50.62	41.6	43.53	52.85	48.26
ENSG00000076641.4	PAG1	protein_coding	2	4.7	3.22	0.45	0.3	0.88	0.57	0.26	0.5	4.17	4.29	0.57	0.37	4.26	1.84	0.85	0.62
ENSG00000076650.2	GPATCH1	protein_coding	2	5.13	4.49	4.97	4.37	5.39	5.42	3.3	2.69	5.5	4.46	4.36	5.64	4.97	4.38	4.3	5.35
ENSG00000076662.5	ICAM3	protein_coding	1	35.95	37.5	28.16	26.77	9.59	9.6	3.42	3.37	36.53	38.47	28.82	24.41	16.05	17.99	12.13	10.04
ENSG00000076685.14	NT5C2	protein_coding	2	31.83	30.22	27.88	28.02	29.33	30.07	17.94	17.48	28.39	29.95	26.51	26.94	30.15	26.83	26.17	24.01
ENSG00000076706.10	MCAM	protein_coding	2	0.17	0.06	0.27	0.16	0	0.21	0.12	0.35	0.11	0.06	0.22	0.5	0.01	0.13	0.44	0.58
ENSG00000076716.7	GPC4	protein_coding	2	0.24	0.32	0.19	0.11	0.36	0.21	0.08	0.19	0.22	0.37	0.22	0.13	0.69	0.43	0.08	0.11
ENSG00000076770.10	MBNL3	protein_coding	2	16.2	14.97	15.2	15.3	23.04	19.71	8.12	7.36	14.77	15.57	13.92	16.44	23.74	16.68	15.15	14.17
ENSG00000076826.5	CAMSAP3	protein_coding	2	0	0	0.01	0.02	0	0	0	0	0	0	0	0	0	0	0	0
ENSG00000076864.15	RAP1GAP	protein_coding	2	0.02	0.01	0	0.08	0	0	0.01	0	0.02	0	0	0	0	0	0	0.01
ENSG00000076924.7	XAB2	protein_coding	2	11.22	12.15	11.01	10.37	12.08	10.53	7.75	7.33	12.74	12.41	10.84	9.39	11.34	11.19	11.08	9.86
ENSG00000076928.13	ARHGEF1	protein_coding	2	39.99	42	38.61	36.12	37.19	31.2	41.14	41.21	39.14	39.3	38.09	30.91	33.81	33.11	34.69	33.58
ENSG00000076944.10	STXBP2	protein_coding	2	24.62	22.46	23.17	22.18	26.26	18.98	15.8	13.39	25.37	23.29	22.33	20.47	21.36	21.71	21.71	17.52
ENSG00000076984.13	MAP2K7	protein_coding	2	5.85	7.12	9.25	10.5	10.54	10.8	13.48	12.88	6.86	6.29	11.68	8.45	10.78	7.95	10.16	11.65
ENSG00000077009.9	NMRK2	protein_coding	2	0	0	0	0	0	0	0	0	0	0	0	0	0	0	0	0
ENSG00000077044.5	DGKD	protein_coding	1	56.02	51.41	45.02	41.91	44.04	37.81	48.55	53.71	46.98	52.77	41.4	49.88	59.87	48.38	49.45	48.21
ENSG00000077063.6	CTTNBP2	protein_coding	2	0	0.03	0.06	0	0	0	0.15	0.01	0.04	0	0.06	0.03	0.12	0.01	0	0
ENSG00000077080.5	ACTL6B	protein_coding	1	0	0	0	0	0.03	0	0	0	0	0	0	0	0	0	0	0
ENSG00000077092.14	RARB	protein_coding	1	0.11	0.08	0.06	0.05	0.01	0.05	0	0	0.09	0.03	0.06	0.07	0.03	0.01	0.05	0.08
ENSG00000077097.9	TOP2B	protein_coding	2	203.98	185.9	175.11	162.77	181.29	179.14	40.49	37.72	179.1	199.11	180.79	168.35	213.33	157.73	142.43	120.17
ENSG00000077147.10	TM9SF3	protein_coding	2	85.04	83.46	75.4	71.47	79.52	80.15	23.72	23.61	82.75	86.63	72.3	76.94	87.7	82.42	65.25	60.22
ENSG00000077150.13	NFKB2	protein_coding	2	7.18	7.26	8.65	6.4	8.03	7.79	8.57	9.3	8.13	8.49	7.89	8.53	8.76	7.57	10.81	10.72
ENSG00000077152.5	UBE2T	protein_coding	2	95.52	92.98	81.51	76.22	79.69	81.42	31.49	30.89	85.19	90.79	83.7	79.74	82.43	93.88	71.22	60.14
ENSG00000077157.16	PPP1R12B	protein_coding	2	6.28	5.88	7.24	8.48	7.21	8.35	17.93	17.72	6.64	6.98	6.42	8.92	10.06	6.15	10.71	10.3
ENSG00000077232.12	DNAJC10	protein_coding	2	42.51	38.32	28.1	28.32	29.7	28.41	11.3	10.13	42.33	43.39	31.88	32.66	37.51	38.71	23.16	18.67
ENSG00000077235.13	GTF3C1	protein_coding	1	13.47	12.64	15.64	14.41	16.44	16.25	12.2	13.39	12.99	12.73	15.14	14.04	16.73	14.44	15.84	15.28
ENSG00000077238.9	IL4R	protein_coding	1	5.72	6.05	3.52	3.38	5.52	5.21	2.97	1.55	6.03	7.26	3.83	4.06	6.62	6.18	3.46	3.77
ENSG00000077254.10	USP33	protein_coding	2	49.3	47.09	39.83	40.44	50.06	48.59	36.82	37.05	44.48	47.09	40.99	41.17	47.83	43.08	36.99	32.61
ENSG00000077264.10	PAK3	protein_coding	2	0	0	0	0	0	0	0	0	0	0	0	0	0	0	0	0
ENSG00000077274.7	CAPN6	protein_coding	2	0	0	0	0	0	0	0	0	0	0.01	0	0	0	0	0	0
ENSG00000077279.12	DCX	protein_coding	2	0	0	0	0	0	0	0	0	0	0	0	0	0	0	0	0
ENSG00000077312.4	SNRPA	protein_coding	2	78.85	80.89	71.92	67.97	65.97	62.04	24.33	21.33	76.82	76.69	74.82	72.27	73.92	79.27	60.33	54.74
ENSG00000077327.11	SPAG6	protein_coding	2	0	0.03	0.09	0.02	0.19	0	0.08	0	0	0.04	0.07	0.02	0.02	0.01	0.02	0.01
ENSG00000077348.4	EXOSC5	protein_coding	2	35.65	38.43	22.69	20.01	24.65	23.26	6.25	5.84	42.36	41.73	26.38	22.74	26.78	34.65	18.77	16.19
ENSG00000077380.11	DYNC1I2	protein_coding	1	24.68	25.36	25.4	22.32	22.18	23.52	9.86	9.95	24.78	26.82	23.86	24.47	24.14	21.28	20.34	19.77
ENSG00000077420.11	APBB1IP	protein_coding	2	17.35	17.71	16.73	16.04	12.68	10.2	7.94	9.41	15.7	17.14	16.2	16.61	18.51	14.57	13.64	12.03
ENSG00000077454.11	LRCH4	protein_coding	1	33.64	34.39	39.94	34.71	47.52	35.45	68.77	65.77	34.2	30.77	31.16	28.65	34.31	33.84	49.47	50.02
ENSG00000077458.8	FAM76B	protein_coding	2	38.21	36.11	35.08	35.3	31.31	34.57	21.97	22.59	36.37	35.78	36.5	34.66	38.75	35.07	35.14	28.85
ENSG00000077463.10	SIRT6	protein_coding	2	10.25	11.99	15.04	13.2	13.03	9.27	17.68	12.46	11.91	12.82	14.68	11.52	11.28	9.06	14.68	13.98
ENSG00000077498.8	TYR	protein_coding	2	0	0	0	0	0	0	0	0	0	0	0	0.07	0	0	0	0
ENSG00000077514.4	POLD3	protein_coding	1	28.52	29.09	27.08	25.15	26.14	25.45	12.91	12.85	26.69	28.43	24.45	26.28	26.92	29.18	21.39	19.37
ENSG00000077522.8	ACTN2	protein_coding	2	0.03	0	0	0	0	0	0	0	0	0	0.02	0.01	0	0.01	0	0.01
ENSG00000077549.13	CAPZB	protein_coding	2	36.5	35.25	41.94	41.12	42.2	38.92	21.4	21.65	35.57	37.38	38.6	37.55	37.56	37.6	39.37	37.52
ENSG00000077585.9	GPR137B	protein_coding	2	1.95	1.97	2.69	2.57	2.2	1.84	3.49	4.29	1.49	1.49	2.98	2.76	1.44	1.92	2.99	3.09
ENSG00000077616.6	NAALAD2	protein_coding	1	1.25	0.95	1.27	1.25	1	1.31	3	3.29	0.87	1.01	0.87	1.01	1.19	1.12	1.71	1.26
ENSG00000077684.11	PHF17	protein_coding	2	25.02	22.88	21	19.84	18.89	19.44	7.53	7.75	23.02	24.82	22.14	19.96	20.9	19.85	15.69	14.68
ENSG00000077713.14	SLC25A43	protein_coding	2	7.88	7.52	5.85	5.7	4.61	3.82	3.19	2.92	7.83	7.78	6.57	6.82	5.69	5.77	4.95	4.32
ENSG00000077721.11	UBE2A	protein_coding	2	34.89	32.55	32.14	30.62	37.6	34.66	17.8	16.25	32.48	33.37	29.58	29.15	37.21	35.31	29.97	28.84
ENSG00000077782.15	FGFR1	protein_coding	1	41.89	38.3	60.97	56.48	35.95	30.55	59.45	70.73	50.28	49.38	62.01	60.31	53.56	46.06	60.96	51.56
ENSG00000077800.7	FKBP6	protein_coding	1	0	0	0	0	0	0.02	0	0	0	0	0.01	0	0	0	0	0
ENSG00000077809.8	GTF2I	protein_coding	2	145.67	146.4	183.48	172.75	163.25	149.04	140.75	149.8	132.14	146.62	174.82	183.1	150.32	146.71	175.96	153.63
ENSG00000077935.12	SMC1B	protein_coding	2	0.31	0.27	0.11	0.09	0.08	0.06	0.04	0.03	0.25	0.19	0.07	0.04	0.07	0.1	0.02	0.06
ENSG00000077942.13	FBLN1	protein_coding	2	0.87	0.94	1.14	1.1	0.34	0.23	0.13	0.1	0.83	0.72	1.08	0.88	0.4	0.66	0.32	0.38
ENSG00000077943.7	ITGA8	protein_coding	2	0	0	0.06	0.08	0	0	0.16	0.07	0	0	0.03	0.05	0	0.15	0.11	0.13
ENSG00000077984.4	CST7	protein_coding	2	39.27	34.67	12.76	13.49	2.4	1.76	0.91	0.68	58.29	52.97	30.7	26.42	12.25	12.71	7.42	5.25
ENSG00000078018.15	MAP2	protein_coding	1	1.43	1.19	2.68	2.14	2	1.87	3.12	2.55	1.52	1.03	3.03	3.56	1.41	0.82	3.29	3.25
ENSG00000078043.11	PIAS2	protein_coding	1	14.19	13.99	15.77	15.62	17.61	14.89	15.93	17.8	12.98	13.3	14.86	14.58	18.58	14.15	16.89	14.55
ENSG00000078053.12	AMPH	protein_coding	2	0	0	0	0	0	0	0	0	0	0	0	0	0	0	0	0
ENSG00000078061.8	ARAF	protein_coding	2	18.19	15.77	20.73	18.77	20.41	18.38	11.16	12.62	17.19	16.48	18.61	18.77	24.37	19.95	18.61	18.56
ENSG00000078070.7	MCCC1	protein_coding	2	29.78	29.38	32.68	30.01	26.66	31.38	20.84	28.59	29.4	31.4	32.6	32.61	32.94	25.01	26.69	26.48
ENSG00000078081.3	LAMP3	protein_coding	1	0	0	0	0	0	0	0	0	0	0	0	0	0	0	0.01	0
ENSG00000078098.9	FAP	protein_coding	2	0	0.02	0.05	0	0	0	0.06	0	0	0	0.04	0.08	0	0	0.14	0.04
ENSG00000078114.14	NEBL	protein_coding	2	0	0.01	0.01	0.01	0	0	0	0	0.04	0.02	0.01	0.15	0	0.03	0.16	0.03
ENSG00000078124.7	ACER3	protein_coding	2	7.76	6.83	9.18	8.56	6.33	5.73	12.33	13.11	7.17	8.87	7.4	9.09	7.57	5.71	8.53	8.18
ENSG00000078140.9	UBE2K	protein_coding	1	18.77	15.55	20.34	20.47	18.85	17.75	6.24	4.66	17.66	18.78	18.93	20.07	20.85	14.93	17.61	12.36
ENSG00000078142.7	PIK3C3	protein_coding	2	30.7	32.17	32.85	31.94	35.69	36.45	30.49	39.52	31.22	32.53	32.09	29.1	35.22	31.78	37.89	31.44
ENSG00000078177.9	N4BP2	protein_coding	1	18.91	19.32	18.92	19.76	20.16	19.05	9.01	10.05	20.39	21.19	19.12	20.01	24.09	18.22	14.33	14.56
ENSG00000078237.4	C12orf5	protein_coding	2	5.32	5.25	6.87	6.81	7.25	7.56	2.82	3.17	4.81	5.45	5.8	5.95	5.94	5.92	7.59	7.31
ENSG00000078246.11	TULP3	protein_coding	1	2.95	2.91	3.09	2.79	3.54	3.84	2.21	1.73	2.77	2.78	2.92	2.6	3.2	2.75	2.6	2.47
ENSG00000078269.9	SYNJ2	protein_coding	2	9.24	10.16	12.26	12.48	10.65	8.6	17.98	15.57	9.59	9.97	11.67	11.73	7.71	6.79	11.63	10.92
ENSG00000078295.11	ADCY2	protein_coding	2	0	0	0.02	0	0	0	0	0	0.01	0	0	0.01	0.01	0	0.01	0
ENSG00000078304.15	PPP2R5C	protein_coding	1	761.63	730.48	582.28	548.02	639.4	647.89	208.26	207.17	810.97	836.69	650.13	648.79	739.1	709.7	550.64	490.74
ENSG00000078319.7	PMS2P1	pseudogene	2	13.24	15.09	9.87	14.39	9.8	9.19	10.31	9.95	16.54	13.64	12.25	12.33	8.25	9.61	12.37	12.26
ENSG00000078328.15	RBFOX1	protein_coding	1	0	0	0	0.02	0	0	0	0.01	0	0	0	0	0	0	0.05	0
ENSG00000078369.13	GNB1	protein_coding	1	98.81	94.65	105.25	97.93	91.98	88.85	45.06	43.91	95.57	96.58	98.42	100.99	102.99	96.94	87.2	80.48
ENSG00000078399.11	HOXA9	protein_coding	1	46.44	45.49	42.4	40.75	49.69	43.83	25	24.48	50.48	48.52	41.56	47.53	47.21	43.93	38.73	34.3
ENSG00000078401.6	EDN1	protein_coding	2	0.01	0.01	0.01	0.01	0	0.01	0	0.09	0.02	0.02	0.02	0.01	0	0.03	0	0.02
ENSG00000078403.12	MLLT10	protein_coding	2	18.96	20.74	24.38	25.89	17.12	16.04	30.54	28.56	19.18	24.19	22.42	23.49	23.92	18.55	26.19	27.75
ENSG00000078487.13	ZCWPW1	protein_coding	1	3.7	5.01	5.7	4.81	4.11	3.93	3.3	3.96	4.65	5.11	5.74	5.47	4	4.16	5.33	4.64
ENSG00000078549.10	ADCYAP1R1	protein_coding	2	0	0	0	0	0	0	0	0	0	0	0	0	0	0	0	0
ENSG00000078579.8	FGF20	protein_coding	2	0	0.01	0	0	0.02	0	0	0	0.12	0.06	0	0	0	0	0	0
ENSG00000078589.8	P2RY10	protein_coding	2	0.14	0.12	0.16	0.33	0.06	0	0	0	0.05	0.19	0.36	0.18	0	0.05	0.02	0.02
ENSG00000078596.6	ITM2A	protein_coding	2	0	0	0	0	0	0	0	0	0	0	0	0	0	0	0	0
ENSG00000078618.15	NRD1	protein_coding	1	31.37	28.85	26.91	27.58	31.09	31.31	20.71	22.66	29.21	29.72	27.54	26.32	34.98	29.45	27.81	23.92
ENSG00000078668.9	VDAC3	protein_coding	1	109.03	105.5	100.39	94.99	110.54	112.47	36.59	39.09	97.08	99.54	95.1	96.69	96.38	104.16	84.47	73.96
ENSG00000078674.13	PCM1	protein_coding	1	148.76	142.94	134.78	128.47	166.71	166.04	106.9	113.64	155.14	157.71	132.39	141.02	197.01	158.55	131.64	121.73
ENSG00000078687.12	TNRC6C	protein_coding	2	2.34	2.49	4.6	3.69	4.3	4	8.77	11.26	2.35	2.48	3.51	2.88	4.65	2.88	5.98	5.52
ENSG00000078699.17	CBFA2T2	protein_coding	2	2	1.88	2.08	1.91	2.88	2.85	2.89	3.72	2.18	2.26	2.41	2.27	2.96	2.22	2.88	2.68
ENSG00000078725.8	BRINP1	protein_coding	2	0	0	0	0	0	0	0	0	0	0	0	0	0	0	0	0
ENSG00000078747.8	ITCH	protein_coding	2	25.24	27.44	29.41	24.76	28.23	26.29	38.27	46.79	25.55	24.22	26.8	24.01	26.61	26.75	36.69	38.58
ENSG00000078795.12	PKD2L2	protein_coding	1	0	0	0	0	0	0	0	0	0	0	0	0	0	0	0	0
ENSG00000078804.8	TP53INP2	protein_coding	2	0.09	0.07	0.25	0.28	0.13	0.16	0.16	0.73	0.08	0.09	0.07	0.17	0.14	0.1	0.26	0.18
ENSG00000078808.12	SDF4	protein_coding	2	41.12	42.86	47.18	45.44	42.37	35.32	25.26	25.33	44.14	44.12	42.96	40.23	38.43	39.84	40.36	38.96
ENSG00000078814.11	MYH7B	protein_coding	1	0.03	0.18	1.1	0.97	0.07	0.06	3.27	3.51	0.06	0.07	0.7	0.67	0.03	0.14	2.2	2.76
ENSG00000078898.6	BPIFB2	protein_coding	2	0	0	0.01	0	0	0	0	0	0	0	0	0	0	0	0	0
ENSG00000078900.10	TP73	protein_coding	2	0	0.02	0.03	0.01	0	0.01	0	0	0	0	0	0	0	0	0	0.01
ENSG00000078902.11	TOLLIP	protein_coding	1	6.92	6.44	8.07	7.11	8.07	7.46	10.77	10.51	6.77	6.65	7.47	6.63	6.19	7.39	10.45	8.52
ENSG00000078967.8	UBE2D4	protein_coding	2	0.9	0.88	1.45	1.46	1.49	1.54	1.09	0.7	0.75	0.99	1.29	1.19	1.58	1.75	1.67	1.42
ENSG00000079101.12	CLUL1	protein_coding	1	0	0	0	0	0	0	0	0	0	0	0	0	0	0	0	0
ENSG00000079102.12	RUNX1T1	protein_coding	2	0.03	0.02	0.02	0.02	0.02	0.02	0.04	0	0.04	0.13	0	0.01	0.07	0.03	0	0
ENSG00000079112.5	CDH17	protein_coding	2	0	0	0	0	0	0	0	0	0	0	0	0	0	0	0	0
ENSG00000079134.7	THOC1	protein_coding	2	43.75	41.12	40.53	40.64	42.21	42.04	36.16	36.3	38.11	38.36	38.45	41.31	46.15	38.36	40.9	34.9
ENSG00000079150.13	FKBP7	protein_coding	2	7.18	7.36	7.73	8.15	7.06	8.1	3.95	3.13	7.05	6.25	7.93	8.05	6.89	7.6	8	6.9
ENSG00000079156.12	OSBPL6	protein_coding	2	0.36	0.38	0.16	0.21	0.17	0.4	0.41	0.27	0.28	0.32	0.11	0.1	0.47	0.4	0.18	0.78
ENSG00000079215.9	SLC1A3	protein_coding	2	1.78	1.86	3.3	2.7	1.53	0.44	12.61	15.91	1.56	1.6	2.46	2.61	1.86	0.89	7.63	8.88
ENSG00000079246.11	XRCC5	protein_coding	2	260.87	248.35	267.98	270.73	220.46	216.6	120.15	128.28	242.36	250.26	276.21	292.27	250	241.82	242.51	217.49
ENSG00000079257.3	LXN	protein_coding	2	4.82	4.25	4.61	4.39	3.94	3.96	2.61	2.79	4.35	5.09	5.18	4.52	4.41	4.2	4.47	3.44
ENSG00000079263.14	SP140	protein_coding	1	0.64	0.82	0.53	0.54	0.42	0.67	1.04	0.65	0.66	0.79	0.76	0.54	0.65	0.83	0.6	0.71
ENSG00000079277.15	MKNK1	protein_coding	1	12.78	12.81	15.11	12.14	23.42	19.34	19.85	19.57	10.85	11.41	12.22	10.87	16.69	15.1	16.75	16.42
ENSG00000079308.12	TNS1	protein_coding	1	0.56	0.95	1.63	1.38	0.41	0.34	1.85	2.53	0.21	0.57	0.73	1.21	0.39	0.42	2.98	2.01
ENSG00000079313.7	REXO1	protein_coding	2	7	7.49	8.68	7.63	8.23	6.76	12.4	13.77	5.14	6.02	7.75	7.92	7.7	5.21	10.2	9.04
ENSG00000079332.10	SAR1A	protein_coding	2	40.86	40.08	43.3	40.66	46.75	44.94	15.17	15.21	39.55	40.82	42.98	41.92	42.68	41.9	35.34	32.57
ENSG00000079335.13	CDC14A	protein_coding	2	5.05	4.79	4.99	5.09	4.96	4.77	7.09	7.04	4.41	4.63	4.46	4.54	5.99	4.7	5.12	4.85
ENSG00000079337.11	RAPGEF3	protein_coding	1	1.59	1.11	1.59	2.26	1.39	1.02	2.03	1.1	1.31	1.36	1.83	1.43	1.33	0.94	1.2	1.53
ENSG00000079385.17	CEACAM1	protein_coding	2	0.01	0.02	0.26	0.05	0.1	0.15	0.03	0	0.1	0.06	0.07	0.07	0.14	0.11	0	0.02
ENSG00000079387.9	SENP1	protein_coding	2	11.38	11.34	9.54	10.97	8.3	8.42	5.02	5.84	10.53	11.87	11.12	10.43	12.04	10.35	8.74	7.17
ENSG00000079393.16	DUSP13	protein_coding	1	0	0	0	0	0	0	0	0.03	0	0	0	0	0	0	0	0
ENSG00000079432.3	CIC	protein_coding	1	7.28	7.41	11.99	11.52	12.08	10.63	20.16	19	6.51	6.73	8.89	9.87	11.72	8.41	16.78	14.58
ENSG00000079435.5	LIPE	protein_coding	2	4.44	3.87	5.26	4.97	4.49	3.14	2.19	1.54	4.98	4.09	4.6	5.41	2.99	2.96	4.96	4.23
ENSG00000079459.8	FDFT1	protein_coding	1	247.03	240.04	173.52	171.32	210.33	196.22	71.28	76.52	213.44	236.4	171.7	172.2	189.47	196.16	139.45	117.53
ENSG00000079462.3	PAFAH1B3	protein_coding	2	35.23	38.88	41.95	36.8	35.95	29.92	19.1	17.97	37.4	35.9	37.27	33.76	29.8	34.44	33.33	27.49
ENSG00000079482.11	OPHN1	protein_coding	2	0.99	0.83	1.1	1.07	0.8	0.65	2.89	2.21	0.77	0.86	0.98	1.09	1.06	0.59	1.6	1.08
ENSG00000079557.3	AFM	protein_coding	2	0	0	0	0	0	0	0	0	0.02	0	0	0	0	0	0	0
ENSG00000079616.8	KIF22	protein_coding	1	113.09	114.01	94.93	88.27	116.39	108.01	63.63	65.02	104.61	107.96	92.66	90.68	94.69	107.52	80.17	72.74
ENSG00000079689.9	SCGN	protein_coding	2	0	0	0	0	0	0	0	0	0	0	0	0	0	0	0	0
ENSG00000079691.15	LRRC16A	protein_coding	1	1.5	1.43	1.01	1.22	1.11	1.03	0.66	0.58	1.82	1.89	1.33	1.41	2.15	1.35	1.08	0.8
ENSG00000079739.11	PGM1	protein_coding	2	18.79	19.6	15.07	15.48	16.22	14.69	6.01	5.33	16.53	18.48	14.79	14.87	15.02	16.17	13.32	12.15
ENSG00000079785.10	DDX1	protein_coding	2	47.13	44.62	39.83	38.6	35.6	36.8	12.76	10.45	44.11	47.42	47.46	47.96	46.79	42.59	37.17	34.67
ENSG00000079805.12	DNM2	protein_coding	2	108.21	106.82	89.93	82.41	98.58	96.37	128.06	136.71	102.05	100.79	80.84	76.43	123.88	105.65	100.78	91.55
ENSG00000079819.12	EPB41L2	protein_coding	1	40.08	37.03	33.12	35.64	41.21	36.98	32.05	35.14	36.29	40.82	32.83	36.59	51.08	34.98	38.7	34.59
ENSG00000079841.14	RIMS1	protein_coding	1	0.02	0.01	0.01	0.03	0.02	0	0	0.01	0	0.02	0.01	0.01	0	0	0.01	0.01
ENSG00000079931.10	MOXD1	protein_coding	1	0.01	0.05	0	0	0	0	0	0	0.01	0.01	0	0	0	0	0	0
ENSG00000079950.9	STX7	protein_coding	2	30.39	29.38	33.79	35.8	31.83	33.46	20.96	24.85	28.51	27.25	33.11	34.6	27.43	32.23	33.07	30.88
ENSG00000079974.13	RABL2B	protein_coding	2	1.03	1.14	1.68	1.4	1.82	1.6	1.41	2.27	0.95	1.39	1.27	1.32	1.21	1.42	1.66	2.02
ENSG00000079999.9	KEAP1	protein_coding	1	37.04	40.3	43.31	44.35	38.3	35.71	21.13	19.02	34.71	35.21	41.47	38.31	32.71	34.45	36.88	33.67
ENSG00000080007.6	DDX43	protein_coding	2	0	0	0	0	0	0	0	0	0	0	0	0	0	0	0	0
ENSG00000080031.5	PTPRH	protein_coding	2	0	0	0.02	0.01	0.01	0	0.02	0	0	0.01	0	0	0.01	0	0	0.01
ENSG00000080166.11	DCT	protein_coding	2	0.21	0.19	0.04	0.01	0.07	0.01	0	0.01	0.12	0.13	0.06	0.1	0.16	0.11	0.01	0.03
ENSG00000080189.10	SLC35C2	protein_coding	2	17.98	19.14	16.85	16.5	16.2	16.37	10.02	10.88	20.73	21.03	18.21	16.8	19.18	18.12	15.9	14.01
ENSG00000080200.5	CRYBG3	protein_coding	2	5.36	5.31	5.22	5.62	7.97	7.93	2.72	2.99	5.04	5.58	5.07	5	6.48	5.54	5.37	4.62
ENSG00000080224.13	EPHA6	protein_coding	1	0.31	0.24	0.45	0.37	0.16	0.29	0.53	0.68	0.25	0.26	0.51	0.74	0.18	0.27	0.33	0.31
ENSG00000080293.5	SCTR	protein_coding	2	0	0	0	0	0	0	0	0	0	0	0	0	0	0	0	0
ENSG00000080298.11	RFX3	protein_coding	2	6.14	4.98	4.83	4.44	5.84	5.73	8.47	8.37	5.47	6.57	4.56	4.04	8.4	4.62	5.35	4.73
ENSG00000080345.13	RIF1	protein_coding	2	33.74	32.99	32.65	31.88	30.14	27.76	24.94	29.81	33.83	33.55	32	31.62	44.14	33.19	31.49	27.34
ENSG00000080371.4	RAB21	protein_coding	2	29.53	26.08	26.58	27.03	29.11	32.5	10.37	9.26	26.72	28.51	25.91	27.78	27.64	27.78	25.21	21.58
ENSG00000080493.9	SLC4A4	protein_coding	2	0.13	0.09	0.27	0.32	0.13	0.13	0.78	0.92	0.17	0.17	0.38	0.32	0.24	0.18	0.75	0.82
ENSG00000080503.15	SMARCA2	protein_coding	2	58.76	58.3	39.14	37.47	41.32	40.52	24.03	24.65	62.49	58.6	41.07	45.62	57.39	53.18	33.65	29
ENSG00000080511.2	RDH8	protein_coding	2	0	0	0	0	0	0	0	0	0	0	0	0	0	0	0	0
ENSG00000080546.9	SESN1	protein_coding	2	16.59	17.65	26.47	26.28	32.96	31.74	11.97	11.44	16.14	16.89	23.43	24.48	20.33	19.42	20.82	18.86
ENSG00000080561.9	MID2	protein_coding	2	0.31	0.46	0.59	0.32	0.77	0.48	0.22	0.63	0.59	0.43	0.2	0.17	0.67	0.38	0.64	0.37
ENSG00000080572.8	PIH1D3	protein_coding	2	0	0	0	0	0	0	0	0	0	0	0	0	0	0	0	0
ENSG00000080573.6	COL5A3	protein_coding	2	0	0	0	0	0	0	0	0	0	0	0	0	0	0	0	0
ENSG00000080603.12	SRCAP	protein_coding	2	5.51	5.48	11.44	11.26	9.46	7.82	29.64	28.2	5.22	5.31	10.25	10.06	13.98	6.95	19.23	18.47
ENSG00000080608.9	KIAA0020	protein_coding	2	45.06	43.08	45.91	42.61	35.28	34.28	23.2	25.2	46.21	43.3	51.99	50.51	48.61	43.02	46.66	40.31
ENSG00000080618.9	CPB2	protein_coding	2	0	0	0	0	0	0	0	0	0	0	0	0	0	0	0	0
ENSG00000080644.11	CHRNA3	protein_coding	1	0	0.01	0	0	0	0.01	0	0	0	0	0	0	0.01	0	0	0
ENSG00000080709.10	KCNN2	protein_coding	2	0	0	0.06	0.05	0	0	0.02	0	0	0.01	0.09	0.04	0	0	0	0.02
ENSG00000080802.14	CNOT4	protein_coding	1	4.59	3.59	4.43	4.48	5.26	4.99	7.53	7.71	3.86	4.12	4.35	4.36	7.91	4.45	6.28	5.58
ENSG00000080815.14	PSEN1	protein_coding	1	23.04	23.07	18.44	19.12	22.29	22.07	8.5	9.93	20.87	22.51	18.42	19.21	23.97	22.62	17.25	15.45
ENSG00000080819.2	CPOX	protein_coding	2	13.31	14.56	14.01	13.15	13.95	12.72	8.38	8.21	12.15	12.21	12.79	12.55	11.97	12.73	11.76	12.83
ENSG00000080822.12	CLDND1	protein_coding	1	33.32	28.36	26.26	26.19	33.96	33.09	12.55	13.53	27.6	28.51	25.39	26.25	29.31	30.69	26.26	24.09
ENSG00000080823.17	MOK	protein_coding	1	0.67	0.58	0.83	0.8	0.43	0.79	0.98	1.2	0.81	0.79	1.31	1.4	1.21	0.73	1.51	1.14
ENSG00000080824.14	HSP90AA1	protein_coding	2	184.01	173.08	254.26	254.58	244.41	241.77	143.03	165.3	160.62	184.29	238.92	249.3	254.78	189.23	251.44	225.5
ENSG00000080839.7	RBL1	protein_coding	2	29.75	30.91	27.72	28	28.47	27.03	32.49	37.64	29.03	29.99	28.33	28.53	35.51	30.47	28.75	25.56
ENSG00000080845.13	DLGAP4	protein_coding	2	1.75	1.4	4.35	3.06	2.39	3.15	9.46	8.04	1.59	1.7	3.19	3.55	3.82	1.85	6.96	8.32
ENSG00000080854.10	IGSF9B	protein_coding	1	0.31	0.27	0.36	0.38	0.16	0.14	1.09	0.87	0.35	0.29	0.3	0.31	0.26	0.16	1.12	1.09
ENSG00000080910.7	CFHR2	protein_coding	2	0	0	0	0	0	0	0	0	0	0	0	0	0	0	0	0
ENSG00000080947.10	CROCCP3	pseudogene	2	1.08	1.69	1.68	1.17	2.81	3.27	6.81	7.03	1.84	1.46	1.73	0.78	2.63	2.22	1.7	3.87
ENSG00000080986.8	NDC80	protein_coding	1	38.53	34.71	31.9	29.51	32.84	29.91	12.39	17.66	32.93	32.55	29.7	30.82	35.11	33.28	26.63	24.08
ENSG00000081014.6	AP4E1	protein_coding	1	6.89	6.96	6.34	6.06	7.58	7.39	5.22	5.4	6.75	6.88	6.06	6.31	7.76	7.26	6.44	6.05
ENSG00000081019.9	RSBN1	protein_coding	2	6.21	7.47	6.91	6.84	6.78	6.55	4.44	4	6.48	6.34	6.62	6.92	7.09	6.13	6.8	6.44
ENSG00000081026.14	MAGI3	protein_coding	1	4.36	4.4	4.55	4.65	5.03	5.05	4.79	5.4	4.02	4.25	3.67	4.56	5.24	4.29	4.43	4.23
ENSG00000081041.8	CXCL2	protein_coding	2	0.02	0.11	0.06	0	0	0.08	0.1	0.03	0.12	0.11	0.11	0.07	0.03	0.07	0.03	0.18
ENSG00000081051.3	AFP	protein_coding	2	0	0	0	0	0	0	0	0	0	0	0	0	0	0	0	0
ENSG00000081052.10	COL4A4	protein_coding	2	0	0	0	0	0	0	0.01	0	0	0	0	0	0	0	0	0
ENSG00000081059.15	TCF7	protein_coding	1	6.27	6.51	21.53	20.31	16.08	15.23	35.01	38.58	6.49	7	20.48	20.72	16.1	11.25	30.67	26.76
ENSG00000081087.10	OSTM1	protein_coding	2	7.15	7.36	10.05	8.34	11.97	9.6	11.18	10.19	8.42	8.28	8.48	11.38	7.98	6.18	10.35	8.63
ENSG00000081138.9	CDH7	protein_coding	2	0	0	0	0	0	0	0	0	0	0	0	0	0	0	0	0
ENSG00000081148.11	IMPG2	protein_coding	2	0.03	0.03	0.02	0.04	0.07	0.05	0.02	0.03	0.02	0.04	0.04	0.03	0.04	0.03	0.02	0.03
ENSG00000081154.7	PCNP	protein_coding	2	63.93	60.81	54.53	53.13	46.29	45.3	19.66	15.87	60.12	61.31	54.3	56.24	61.02	51.42	44.53	37.56
ENSG00000081177.14	EXD2	protein_coding	1	1.75	1.91	1.66	1.47	1.07	0.85	0.3	0.21	2.24	2.11	1.87	1.9	1.1	1.14	1.68	0.9
ENSG00000081181.3	ARG2	protein_coding	2	0.82	0.63	0.92	0.67	0.24	0.34	0.23	0.28	0.4	0.41	0.62	0.78	0.3	0.33	0.55	0.59
ENSG00000081189.9	MEF2C	protein_coding	2	277.33	272.44	304.08	295.15	268.01	261.9	202.93	211.35	280.05	293.9	316.95	314.1	301.51	257.76	302.59	280.94
ENSG00000081237.14	PTPRC	protein_coding	2	11.56	10.71	10.84	12.21	6.17	6.01	3.88	3.59	12.74	12.06	12.15	12.37	11.95	10.89	9.07	7.74
ENSG00000081248.6	CACNA1S	protein_coding	2	0	0	0	0	0	0	0	0.01	0	0	0.01	0	0	0	0	0
ENSG00000081277.7	PKP1	protein_coding	2	0	0	0	0	0	0	0.01	0	0	0	0	0	0	0	0	0
ENSG00000081307.8	UBA5	protein_coding	1	19.76	19.64	14.64	13.58	19.68	15.21	9.57	8.92	21.77	21.62	17.53	18.92	19.62	19.24	15.54	15.56
ENSG00000081320.6	STK17B	protein_coding	2	27.59	28.97	22.78	21.57	29.8	29.94	13.24	10.23	24.94	26.27	21.11	20.76	32.05	26.51	21.22	17.1
ENSG00000081377.12	CDC14B	protein_coding	2	0.06	0.03	0.45	0.3	0.02	0.02	0.17	0.14	0.02	0.06	0.15	0.29	0.03	0.05	0.14	0.11
ENSG00000081386.8	ZNF510	protein_coding	2	7.7	9.22	9.43	8.64	11.89	11.68	8.44	7.54	8.06	9.29	9.85	9.89	11.61	8.57	9.14	8.35
ENSG00000081479.8	LRP2	protein_coding	1	0.01	0.02	0.13	0.14	0.01	0.07	0	0.02	0.07	0.04	0.01	0.03	0	0.01	0.07	0.01
ENSG00000081665.9	ZNF506	protein_coding	1	13.58	13.37	16.38	16.79	19.3	19.41	22.79	24.31	13.2	14.68	15.37	16.54	18.44	17.9	17.84	17.1
ENSG00000081692.8	JMJD4	protein_coding	2	16.57	14.63	12.91	12.83	15.15	13.24	12.22	9.25	16.55	16.26	15.32	14.1	13.16	14.9	12.08	12.97
ENSG00000081721.7	DUSP12	protein_coding	2	26.48	27.43	24.16	24.77	22.5	22.07	18.13	18.14	26.51	27.75	25.84	27.05	24.24	27.3	25.73	21.07
ENSG00000081760.12	AACS	protein_coding	1	6.46	5.83	7.16	4.76	11.41	10.48	11.73	11.33	5.57	6.13	5.13	5.13	7.82	7.87	10.25	9.93
ENSG00000081791.4	KIAA0141	protein_coding	1	33.6	35.27	34.84	32.91	36.99	37.69	27.44	29.14	38.42	35.73	35.96	33.42	38.04	38.34	37.03	33.39
ENSG00000081800.4	SLC13A1	protein_coding	2	0	0	0	0	0	0	0	0	0	0	0	0	0	0	0	0
ENSG00000081803.11	CADPS2	protein_coding	2	3.16	2.99	2.3	2.41	5.42	5.67	3.91	4.11	3.29	3.26	2.06	2.37	3.91	4.25	3.38	3.08
ENSG00000081818.1	PCDHB4	protein_coding	2	0	0	0.01	0	0	0.01	0	0.01	0	0	0	0	0	0	0	0
ENSG00000081842.13	PCDHA6	protein_coding	2	0	0	0	0	0	0	0	0	0	0	0	0	0.02	0	0	0
ENSG00000081853.13	PCDHGA2	protein_coding	2	0.09	0.02	0.11	0.16	0.09	0.07	0.3	0.21	0.01	0.06	0.1	0.1	0.19	0.06	0.16	0.15
ENSG00000081870.7	HSPB11	protein_coding	2	35.74	35.71	33.72	31.31	38.06	39.75	15.15	14.3	32.37	34.56	31.37	34.82	33.5	34.77	30.63	25.82
ENSG00000081913.9	PHLPP1	protein_coding	1	12.95	12.34	12.13	12.1	13.58	12.95	10.98	12.63	12.29	12.51	11.6	11.83	18.6	11.87	11.63	10.28
ENSG00000081923.6	ATP8B1	protein_coding	2	0.58	0.37	0.4	0.22	0.22	0.25	0.2	0.4	0.26	0.53	0.15	0.16	0.3	0.65	1.13	0.12
ENSG00000081985.6	IL12RB2	protein_coding	2	0.02	0	0.01	0.05	0.02	0	0	0	0.01	0.03	0	0	0.1	0.01	0.05	0
ENSG00000082014.12	SMARCD3	protein_coding	2	0.51	0.24	0.14	0.16	0.08	0	0.1	0	0.23	0.27	0.19	0.3	0.03	0	0.04	0.25
ENSG00000082068.4	WDR70	protein_coding	1	25.79	21.5	21.51	22.96	23.64	24	23.84	24.28	22.35	19.27	25.92	21.67	23	24.34	23.22	29.81
ENSG00000082074.11	FYB	protein_coding	2	0.06	0.05	0.05	0.04	0	0.01	0	0.01	0.04	0.04	0.12	0.24	0	0.01	0.01	0.02
ENSG00000082126.13	MPP4	protein_coding	1	0	0	0	0	0	0	0	0	0	0	0	0	0	0	0.01	0
ENSG00000082146.8	STRADB	protein_coding	2	8.19	7.17	5.44	5.58	6.2	5.92	3.78	4.46	6.52	6.95	6	6.24	7.03	6.82	5.98	5.45
ENSG00000082153.13	BZW1	protein_coding	1	98.21	96.5	123.61	125.17	118.72	117.43	49.1	49.51	102.51	97.58	120.48	117.78	100.11	109.1	112.7	105.28
ENSG00000082175.10	PGR	protein_coding	2	0	0	0	0	0	0	0	0	0	0	0	0	0	0	0	0
ENSG00000082196.16	C1QTNF3	protein_coding	2	2.8	2.41	1.68	1.87	2.07	3.02	1.95	0.52	2.09	2.22	1.93	2.06	3.71	2.38	1.5	1.57
ENSG00000082212.7	ME2	protein_coding	2	36.13	36.81	32.25	29.44	30.4	29.82	11.05	11.74	34.69	35.2	33.07	33.08	32.74	31.9	26.76	22.64
ENSG00000082213.13	C5orf22	protein_coding	1	9.77	8.23	10.16	8.55	12.2	10.35	8.11	7.95	8.14	9.27	7.95	7.99	10.83	10.62	8.68	10.73
ENSG00000082258.8	CCNT2	protein_coding	2	22.53	18.69	21.78	20.62	22.47	19.91	22.24	21.37	18.43	19.1	21.17	20.82	23.53	21.03	18.98	20.19
ENSG00000082269.12	FAM135A	protein_coding	1	14.35	13.58	16.18	16.33	11.25	11.47	9.76	11.61	13.3	14.28	14.74	15.77	14.66	10.23	13.28	11.97
ENSG00000082293.8	COL19A1	protein_coding	2	0	0	0	0	0	0.01	0	0.55	0	0	0	0.01	0	0	0.01	0
ENSG00000082397.11	EPB41L3	protein_coding	2	0.32	0.22	0.6	1.2	0.63	0.35	2.06	1.25	0.82	0.39	0.7	0.77	0.38	0.19	1.74	1.69
ENSG00000082438.11	COBLL1	protein_coding	2	0.43	0.32	0.89	0.86	0.35	0.15	1.43	1.26	0.75	0.67	0.73	0.56	0.72	0.5	1.1	1.13
ENSG00000082458.7	DLG3	protein_coding	2	13.95	13.06	10.59	9.33	6.77	6.1	4.99	4.47	10.99	10.82	10.49	12.37	8.3	9.43	8.95	8.29
ENSG00000082482.9	KCNK2	protein_coding	1	0	0	0	0	0	0	0	0	0	0	0	0	0	0	0	0
ENSG00000082497.7	SERTAD4	protein_coding	2	0	0	0	0	0	0	0	0	0	0	0	0	0	0	0	0
ENSG00000082512.10	TRAF5	protein_coding	2	4.11	4.17	1.66	1.71	1.46	1.42	0.35	0.38	4.25	3.97	2.07	1.75	2.95	3.37	1.08	1.03
ENSG00000082515.12	MRPL22	protein_coding	2	20.11	19.47	16.73	15.36	15.14	15.92	3.07	3.16	19.63	19.83	16.54	16.78	17.57	16.65	12.53	12.64
ENSG00000082516.8	GEMIN5	protein_coding	2	10.43	10.36	11.58	11.04	11.04	10.55	3.79	3.18	11.77	11.26	11.05	11.34	13.68	11.4	10.06	8.86
ENSG00000082556.6	OPRK1	protein_coding	2	0	0	0	0	0	0	0	0	0	0	0	0	0	0	0	0.02
ENSG00000082641.11	NFE2L1	protein_coding	1	28.9	27.06	18.09	19.03	16.67	17.71	13.38	14.09	31.97	33.35	18.93	22.45	21.98	26.23	16.48	18.42
ENSG00000082684.10	SEMA5B	protein_coding	2	0.06	0.04	0.01	0	0.1	0	0.01	0.01	0	0.07	0.01	0.01	0	0	0	0
ENSG00000082701.10	GSK3B	protein_coding	2	8.93	8.72	8.82	8.72	10.53	9.92	4.86	6.74	9.64	9.3	8.94	9.37	15.8	10.08	9.3	8.62
ENSG00000082781.7	ITGB5	protein_coding	1	56.11	58.99	25.02	20.38	33.79	27.52	9.59	8.75	68.49	76.61	35.48	28.3	51.27	45.27	20.5	17.43
ENSG00000082805.15	ERC1	protein_coding	1	9.75	9.75	16.02	14.46	11.65	10.3	29.97	35.99	11.03	9.3	13.49	14	16.25	8.26	21.01	23.8
ENSG00000082898.12	XPO1	protein_coding	2	157.31	153.27	135.01	128.34	159.79	159.36	49.11	49.84	149.71	154.3	131.85	141.7	172.02	149.97	109.98	108.83
ENSG00000082929.4	C4orf6	protein_coding	2	0	0	0	0	0	0	0	0	0	0	0	0	0	0	0	0
ENSG00000082996.15	RNF13	protein_coding	2	25.25	22.76	19.79	17.12	15.61	14.79	9.48	9.74	24.43	27.17	22.27	23.05	20.61	19.85	18.74	14.67
ENSG00000083067.18	TRPM3	protein_coding	1	0	0	0	0.01	0	0	0	0.01	0	0	0	0	0	0	0	0
ENSG00000083093.5	PALB2	protein_coding	1	8.53	9.03	8.13	7.61	7.97	8.21	2.41	2.93	8.77	9.1	9.91	9.39	8.8	9.11	6.78	5.58
ENSG00000083097.10	DOPEY1	protein_coding	2	10.87	9.94	7.11	8.01	10.49	9.92	4.84	5.38	10.53	11.63	8.08	7	13.18	10.04	8.79	6.86
ENSG00000083099.6	LYRM2	protein_coding	1	19.76	19.25	19.7	18.85	21.44	21.17	8.68	10.04	20.99	20.69	19.76	21.97	22.11	25.46	20.5	17.38
ENSG00000083123.10	BCKDHB	protein_coding	2	11.18	10.03	11.48	9.82	12.08	10.57	11.29	8.96	9.83	9.89	11.23	9.31	9.11	9.82	12.64	11.5
ENSG00000083168.5	KAT6A	protein_coding	1	35.53	34.92	34.95	35.85	38.71	39.26	36.94	43.15	34.85	38.49	35.34	35.17	57.02	33.66	39.01	34.7
ENSG00000083223.13	ZCCHC6	protein_coding	2	12.54	11.48	12.81	11.94	14.53	13.5	13.29	14.06	12.4	11.89	12.26	13.17	13.78	12.8	14.39	12.11
ENSG00000083290.15	ULK2	protein_coding	1	0.38	0.41	0.34	0.17	0.09	0.25	0.08	0.07	0.33	0.26	0.37	0.48	0.43	0.18	0.25	0.37
ENSG00000083307.6	GRHL2	protein_coding	2	0.01	0	0	0	0	0	0	0	0	0.1	0	0.03	0.02	0	0	0
ENSG00000083312.13	TNPO1	protein_coding	2	70.64	64.89	65.99	68.08	61.87	62.83	42.12	48.22	65.86	64.89	66.16	65.42	72.37	61.49	60.34	56.94
ENSG00000083444.12	PLOD1	protein_coding	2	13.79	14.75	13.43	12.11	11.42	11.31	6.49	6.08	12.49	16.27	12.21	11.23	11.61	13.97	13.35	12.53
ENSG00000083454.17	P2RX5	protein_coding	2	3.51	3.35	2.94	2.6	1.7	1.18	2.03	1.44	2.96	3.01	3.95	3.31	1.34	1.5	2.43	3.02
ENSG00000083457.7	ITGAE	protein_coding	1	31.96	31.39	29.1	28.37	30.62	27.98	13.97	13.74	28.34	30.52	29.11	25.68	23.36	28.43	28.63	24.96
ENSG00000083520.10	DIS3	protein_coding	1	24.7	22.75	20.61	19.47	20.73	20.4	14.23	14.34	22.33	22.52	22.45	24.07	24.05	23.88	20.19	17.69
ENSG00000083535.11	PIBF1	protein_coding	2	11.99	11.09	13.56	11.53	15.17	12.52	17.26	23.2	10.95	10.94	12.16	11.65	14.56	10.48	16.61	13.43
ENSG00000083544.9	TDRD3	protein_coding	2	10.41	9.27	8.63	7.55	6.34	5.98	3.89	5.47	10.99	10.76	9.75	8.96	8.98	7.55	6.75	7.2
ENSG00000083622.8	AC000111.6	antisense	2	0	0	0	0	0	0	0	0	0	0	0	0	0	0	0	0
ENSG00000083635.7	NUFIP1	protein_coding	2	4.45	4.52	3.87	3.74	4.22	3.69	1.27	1.41	4.96	4.72	4.68	4.44	4.64	4.01	3.88	3.31
ENSG00000083642.14	PDS5B	protein_coding	2	26.24	26.01	29.94	29.06	33.91	33.62	18.27	23.08	26.71	28.18	28.84	28.31	49.13	29.48	29.37	25.58
ENSG00000083720.8	OXCT1	protein_coding	2	33.77	32.06	27.51	24	21.92	20.51	7.57	7.11	31.43	33.22	29.01	26.46	28.24	26.58	19.48	18.65
ENSG00000083750.8	RRAGB	protein_coding	2	6.85	5.42	6.53	6.76	7.21	6.35	5.12	4.2	6.98	7.11	6.88	7.17	6.17	6.31	5.57	6.21
ENSG00000083782.3	EPYC	protein_coding	2	0	0	0	0	0	0	0	0	0	0	0	0	0	0	0	0
ENSG00000083799.13	CYLD	protein_coding	1	14.02	12.43	7.44	6.16	11.43	13.8	4.07	4.15	15.7	15.75	8.79	9.2	16.54	15.87	7.8	8.09
ENSG00000083807.5	SLC27A5	protein_coding	2	12.72	12.81	12.24	11.59	9.63	7.96	4.22	3.18	13.8	12.93	13.02	11.51	10.22	10.08	7.78	7.99
ENSG00000083812.7	ZNF324	protein_coding	2	6.38	6.12	6.53	5.92	7.23	6.15	4.96	4.5	6.44	6.17	6.85	6.15	6.15	5.96	6.99	6.09
ENSG00000083814.8	ZNF671	protein_coding	2	6.28	6.43	7.02	6.61	8.82	7.84	6.3	5.67	6.07	6	6.42	6.11	6.65	6.48	5.69	5.37
ENSG00000083817.8	ZNF416	protein_coding	2	3.89	3.95	3.81	3.54	3.96	3.73	1.09	1.62	3.86	3.76	3.94	3.8	3.52	3.71	3.01	2.35
ENSG00000083828.11	ZNF586	protein_coding	2	8.7	9.19	10.36	9.46	10.05	10.18	15.27	17.76	9.19	9.13	10.12	9.76	9.19	9.63	11.47	12.23
ENSG00000083838.11	ZNF446	protein_coding	2	3.49	4.14	4.67	4.52	4.28	4.01	3.15	3.77	4.35	4.61	4.86	4.08	4.03	3.93	3.99	4.33
ENSG00000083842.8	ZNF8	protein_coding	2	0.48	0.62	0.46	0.75	0.56	0.32	0.49	0.79	0.49	0.42	0.58	0.48	0.33	0.39	0.62	0.64
ENSG00000083844.6	ZNF264	protein_coding	2	8.17	7.42	6.99	6.96	8.39	9.17	6.5	7.29	8.2	8.36	7.34	7.39	12.75	9.7	7	6.56
ENSG00000083845.4	RPS5	protein_coding	2	1577.07	1616.86	1690.9	1562.96	1483.08	1363.3	783.43	707.99	1539.49	1529.71	1776.04	1590.17	1370.51	1583.5	1521.39	1339.53
ENSG00000083857.9	FAT1	protein_coding	1	0	0	0	0	0	0	0	0	0	0	0.06	0	0	0	0	0
ENSG00000083896.8	YTHDC1	protein_coding	2	20.05	20.91	22.33	20.55	26.85	23.69	17.72	20.61	20.76	20.34	23.51	24.13	22.76	21.31	23.76	19.21
ENSG00000083937.4	CHMP2B	protein_coding	1	16.58	15.91	13.93	13.79	17.81	15.92	8.62	7.73	15.94	15.84	13.48	14.41	14.22	14.7	13.62	12.11
ENSG00000084070.7	SMAP2	protein_coding	2	15.78	16.54	13.62	13.89	11.85	12.14	5.38	5.63	15.95	15.94	13.73	13.33	16.49	15.62	10.93	10.28
ENSG00000084072.12	PPIE	protein_coding	1	27.85	27.05	25.59	24.34	24.45	23.17	12.53	11.43	25.81	26.89	24.02	22.57	24.59	26.79	20.52	19.16
ENSG00000084073.4	ZMPSTE24	protein_coding	2	20.92	18.74	19.15	19.41	15.54	15.94	5.74	5.89	19.56	19.33	21.39	20.73	18.86	17.94	16.21	14.61
ENSG00000084090.9	STARD7	protein_coding	1	91.41	88.5	92.64	89.12	86.76	82.51	41.23	40.02	85.98	88.81	96.78	91.27	90.16	92.42	83.58	70.99
ENSG00000084092.6	NOA1	protein_coding	2	19.53	19.43	15.69	14.64	14.08	12.91	11.95	10.57	17.67	17.37	17.55	15.93	15.49	17.14	15.82	14.75
ENSG00000084093.11	REST	protein_coding	2	21.87	23.12	24.36	22.75	24.62	22.03	13.26	16.5	22.06	23.06	22.73	23.15	28.8	23.01	19.66	20.84
ENSG00000084110.6	HAL	protein_coding	1	0.36	0.52	1.36	0.81	0.67	0.46	0.28	0.16	0.32	0.45	0.51	0.83	0.45	0.11	0.22	0.24
ENSG00000084112.10	SSH1	protein_coding	2	1.96	1.3	1.9	1.55	1.83	1.58	5.05	3.38	1.43	2.04	1.31	1.88	3.13	1.54	2.24	2.86
ENSG00000084207.11	GSTP1	protein_coding	2	291.39	303.82	386.97	364.33	409.61	370.19	193.94	179.48	270.84	276.3	330.33	291.75	280.72	312.28	333.37	312.74
ENSG00000084234.12	APLP2	protein_coding	1	58.41	54.45	72.51	72.14	74.87	67.53	44.63	49.49	53.67	53.2	71.53	75.3	62.78	69.68	78.11	72.18
ENSG00000084444.9	KIAA1467	protein_coding	2	4.2	5.01	4.16	3.18	3.21	2.89	0.84	0.86	4.31	4.93	3.78	4.54	4.6	3.6	2.8	2.54
ENSG00000084453.12	SLCO1A2	protein_coding	1	0	0	0	0	0	0	0	0	0	0	0	0	0	0	0	0
ENSG00000084463.3	WBP11	protein_coding	2	24.95	23.57	24.23	23.54	24.16	21.96	8.13	9.46	23.94	24.62	23.95	23.58	27.97	23.64	21.2	19.69
ENSG00000084623.7	EIF3I	protein_coding	2	100.75	103.02	102.91	97.38	95.5	93.66	33.99	32.29	97.38	99.65	109.29	106.2	87.98	101.22	87.89	77.38
ENSG00000084628.5	NKAIN1	protein_coding	2	0	0.05	0	0	0	0	0	0.01	0	0	0	0	0	0	0	0
ENSG00000084636.13	COL16A1	protein_coding	2	0	0	0.01	0	0	0	0	0	0	0	0.05	0	0	0.05	0	0
ENSG00000084652.11	TXLNA	protein_coding	2	31.74	30.65	24.6	23.77	20.84	20.34	13	12.94	36.06	35.13	27	26.44	29.82	28.5	24.52	21.99
ENSG00000084674.9	APOB	protein_coding	2	0	0	0	0	0	0	0	0	0	0	0	0	0	0	0	0
ENSG00000084676.11	NCOA1	protein_coding	2	3.74	3.28	3.41	3.2	5	4.45	2.75	2.07	3.94	3.61	2.83	3.14	5.65	3.97	3.62	3.14
ENSG00000084693.11	AGBL5	protein_coding	1	13.53	13.1	12.54	11.85	10.97	10.33	3.93	4.63	12.49	13.46	11.52	11.43	10.67	11.4	8.66	8.73
ENSG00000084710.9	EFR3B	protein_coding	2	0.08	0.1	0.09	0.1	0.32	0.33	0.17	0.2	0.05	0.04	0.1	0.05	0.15	0.17	0.28	0.17
ENSG00000084731.9	KIF3C	protein_coding	1	3.25	3.33	5.27	5.45	4.11	4.73	6.44	7.52	3.13	2.81	4.73	5.53	2.89	3.38	5.72	6.26
ENSG00000084733.6	RAB10	protein_coding	2	59.08	53.61	46.33	44.37	48.72	43.23	30.68	31.17	53.38	54.71	47.57	47.27	55.31	51.6	43.73	44.06
ENSG00000084734.4	GCKR	protein_coding	1	0	0	0	0	0	0	0	0	0	0	0	0	0	0	0	0
ENSG00000084754.6	HADHA	protein_coding	2	65.83	66.33	58.38	49.75	50.87	49.63	16.04	17.11	61.52	64.81	56.84	57.52	59.66	59.16	42.08	38.91
ENSG00000084764.6	MAPRE3	protein_coding	2	0	0.02	0	0.02	0.11	0	0	0	0	0	0	0	0	0	0	0.03
ENSG00000084774.9	CAD	protein_coding	1	25.17	24.5	26.63	24.27	18.54	17.35	10.68	11.31	24.1	25.41	26.18	25.35	28.77	21.17	23.14	20.25
ENSG00000085063.10	CD59	protein_coding	1	16.42	18.08	32.46	27.97	33.56	31.78	15.67	14.46	12.48	13.04	26.17	26.05	17.05	19.68	31.18	27.85
ENSG00000085117.7	CD82	protein_coding	1	1.8	1.4	2.9	3.3	2.54	2.3	3.73	3.09	1.04	1.41	3.22	2.49	1.61	2.25	4.38	5.4
ENSG00000085185.11	BCORL1	protein_coding	2	0.4	0.2	0.32	0.35	0.54	0.36	1.51	1.14	0.44	0.4	0.46	0.48	0.94	0.24	0.78	0.79
ENSG00000085224.16	ATRX	protein_coding	2	14.57	14.64	17.08	15.28	17.36	22.5	26.98	29.3	12.42	13.52	14.61	13.26	22.09	15.1	20.27	18.72
ENSG00000085231.9	TAF9	protein_coding	2	29.8	29.04	26.07	25.8	21.02	21.27	8.63	8.75	25.86	26.93	28.11	21.32	21.66	24	21.71	18.39
ENSG00000085265.6	FCN1	protein_coding	2	0	0	0	0	0	0	0	0	0.04	0	0	0	0	0	0	0
ENSG00000085274.11	MYNN	protein_coding	2	12.41	11.41	12	10.94	12.72	12.21	6.01	5.66	11.11	11.34	12.51	12.36	12.87	12.79	11.39	10.47
ENSG00000085276.13	MECOM	protein_coding	1	0.12	0.08	0.03	0.02	0.01	0.05	0.03	0.05	0.02	0.09	0.09	0.03	0.02	0.1	0.06	0.08
ENSG00000085365.13	SCAMP1	protein_coding	1	17.84	18.92	13.57	15.22	13.22	12.15	5.65	5.74	18.43	19.49	16.44	16.19	13.23	14.53	11.6	10.23
ENSG00000085377.9	PREP	protein_coding	2	9.91	9.32	9.41	9.19	8.24	7.98	4.54	4.65	9.23	10.13	9.63	9.83	12.88	9.45	10.03	8.44
ENSG00000085382.7	HACE1	protein_coding	2	7.28	7.16	5.28	4.61	5.94	5.44	6.6	7.21	6.8	6.61	5.25	5.27	6.94	6.48	5.71	4.88
ENSG00000085415.11	SEH1L	protein_coding	2	40.65	39.2	43.06	39.26	38.38	36.95	25.69	26.73	40.66	40.22	43.15	41.13	45.91	39.32	39.82	38.17
ENSG00000085433.11	WDR47	protein_coding	1	4.83	4.67	5.8	4.98	7.58	7.66	17.5	14.74	4.68	4.32	5.63	5.24	6.09	5.6	10.75	9.3
ENSG00000085449.10	WDFY1	protein_coding	1	19.84	20.6	17.22	16.75	17.01	14.92	17.53	17.89	20.68	20.54	19.1	18.62	17.71	15.96	14.82	15.79
ENSG00000085465.11	OVGP1	protein_coding	2	1.17	1.63	1.48	1.13	0.76	0.84	0.7	0.61	0.96	1.49	1.39	1.47	1.03	0.63	0.91	0.87
ENSG00000085491.11	SLC25A24	protein_coding	2	11.4	11.35	10.91	10.4	10.32	10.97	7.8	6.87	11.82	11.3	9.36	9.74	10.67	10.69	10.75	9.11
ENSG00000085511.15	MAP3K4	protein_coding	2	16.63	18.13	15.45	17.07	19.52	16.19	14.12	24.55	18.15	20.06	16.69	18.26	19.26	18.51	16.74	12.12
ENSG00000085514.11	PILRA	protein_coding	2	0.44	0.54	0.79	0.84	0.49	0.42	0.59	0.96	0.46	0.54	0.38	0.25	0.57	0.3	0.43	0.75
ENSG00000085552.12	IGSF9	protein_coding	2	0.01	0	0.01	0	0.01	0.01	0.02	0	0	0	0	0	0	0	0	0.02
ENSG00000085563.10	ABCB1	protein_coding	1	1.14	1.28	1.54	1.79	0.9	0.96	0.88	0.7	1.07	1.43	2.63	1.83	1.41	1.19	1.36	1.41
ENSG00000085644.9	ZNF213	protein_coding	1	1.16	0.87	1.19	1.03	1.27	1.11	1.63	2.21	1.01	0.84	0.93	1.02	1.58	1.05	1.43	1.44
ENSG00000085662.9	AKR1B1	protein_coding	2	127.86	131.02	137.36	131.14	143.12	134.49	50.89	52.26	113.05	121.02	130.92	135.51	131.45	144.76	122.42	108.67
ENSG00000085719.7	CPNE3	protein_coding	2	37.07	30.05	24.25	25.11	43.49	43.05	15.46	14.2	35.41	32.63	24.67	25.58	35.55	33.67	29.91	24.04
ENSG00000085721.8	RRN3	protein_coding	2	20.28	20.21	20.9	19.95	18.27	18.01	7.02	7.81	18.65	20.4	22.14	22.08	18.9	19.68	17.65	17.54
ENSG00000085733.11	CTTN	protein_coding	1	3.83	4.17	3.2	2.53	2.98	2.8	0.41	0.63	5.38	5.11	3.65	3.47	3.78	4.21	2.06	1.24
ENSG00000085741.8	WNT11	protein_coding	2	0	0	0	0	0	0	0	0	0	0	0	0	0	0	0	0
ENSG00000085760.10	MTIF2	protein_coding	1	31.72	30.07	30.62	26.78	21.25	21.18	10.95	14.37	33.26	33.12	32.73	31.67	28.67	30.9	27.92	22.93
ENSG00000085788.9	DDHD2	protein_coding	1	51.96	47.28	52.35	45.38	39.35	38.81	26.98	28.27	49.99	53.85	46.28	48.52	45.19	38.94	39.29	34.26
ENSG00000085831.11	TTC39A	protein_coding	2	0.1	0.08	0	0.03	0	0	0	0.01	0	0.05	0.03	0.02	0.02	0.03	0	0.02
ENSG00000085832.12	EPS15	protein_coding	2	27.52	24.35	20.16	19.82	23.17	22.24	18.13	19.36	25.5	27.2	21.9	20.97	30.12	20.69	19.43	17.61
ENSG00000085840.8	ORC1	protein_coding	2	24.26	23.99	19.72	17.98	18.22	16.85	6.76	6.73	21.41	23.38	20.73	20.23	21.23	22.42	16.56	14.3
ENSG00000085871.4	MGST2	protein_coding	2	38.66	38.81	35.85	35.37	30	28.45	11.29	11.19	36.19	36.99	34.65	36.82	32.87	35.16	28.03	23.97
ENSG00000085872.10	CHERP	protein_coding	1	5.78	5.42	8.82	8.54	7.81	6.36	10.29	11.6	6.01	6.37	7.68	7.87	10.4	6.67	10.97	10.9
ENSG00000085978.17	ATG16L1	protein_coding	2	10.21	10.88	13.11	11.86	12.66	11.28	15.14	19.98	11.03	10.53	13.1	13.3	11.09	9.73	15.35	14.06
ENSG00000085982.9	USP40	protein_coding	1	10.84	9.57	8.85	8.97	10.22	8.55	9.89	12.03	10.13	11.05	9.36	9.64	12.4	9.29	9.55	8.97
ENSG00000085998.9	POMGNT1	protein_coding	2	9.45	9.91	8.11	8.88	7.89	6.93	4.05	4.22	10.5	10.09	8.06	9.29	9.09	7.68	7.02	6.31
ENSG00000085999.7	RAD54L	protein_coding	2	11.48	12.06	11.71	12.97	12.5	10.33	10.57	9.79	12.17	11.43	11.97	12.41	18.2	12.87	11.48	12.27
ENSG00000086015.16	MAST2	protein_coding	2	4.33	4.77	4.96	4.72	6.72	5.45	6.02	8.26	5.2	4.97	4.84	3.86	9.96	5.08	6.05	5.79
ENSG00000086061.11	DNAJA1	protein_coding	2	99.3	101.32	125.34	121.24	135.83	135.53	45.12	44.56	95.91	95.93	112.62	115.96	99.31	109.71	105.84	95.89
ENSG00000086062.8	B4GALT1	protein_coding	2	2.77	2.84	2.39	2.3	2.11	2.07	4.28	3.08	3.07	2.96	2.52	2.68	6.24	2.63	2.37	2.21
ENSG00000086065.9	CHMP5	protein_coding	2	25.09	24.2	20.23	18.73	25.56	22.14	11.43	10.08	21.59	21.4	19.25	19.26	21.85	21.81	17.04	16.9
ENSG00000086102.14	NFX1	protein_coding	2	20.17	18.71	19.78	17.46	14.45	16.5	11.15	12.7	19.18	19.92	19.67	18.08	21.61	17.72	18.84	16.4
ENSG00000086159.8	AQP6	protein_coding	1	0	0	0	0	0	0	0.01	0	0	0	0	0	0	0	0	0
ENSG00000086189.5	DIMT1	protein_coding	2	20.76	19.26	22.2	20.4	20.54	19.35	9.56	9.86	21.74	20.52	22.5	24.31	20.72	20.8	21.85	20.12
ENSG00000086200.12	IPO11	protein_coding	1	16.33	14.55	17.4	15.55	13.62	11.9	11.6	13.41	16.95	15.54	17.17	17.4	19.05	15.49	13.61	12.8
ENSG00000086205.12	FOLH1	protein_coding	2	0.07	0.11	0.01	0.17	0.16	0.13	0.39	0.13	0.04	0.11	0.03	0.15	0.04	0.16	0.18	0.04
ENSG00000086232.8	EIF2AK1	protein_coding	1	16.58	16.02	17.19	17.62	18.17	15.38	14.59	10.31	17.07	17.68	17.11	18.15	21.55	17.17	16.91	16
ENSG00000086288.7	NME8	protein_coding	2	0	0	0.01	0	0	0	0	0	0	0	0.06	0	0	0	0	0
ENSG00000086289.7	EPDR1	protein_coding	1	6.77	7.61	7.2	7.11	8.28	6.44	6.99	6.81	7.57	6.32	6.48	6.51	5.14	6.34	6.32	6.4
ENSG00000086300.11	SNX10	protein_coding	2	6.87	7.18	20.05	20.88	6.82	6.74	3.21	3.15	12.19	12.88	28.34	27.9	7.21	7.07	15.25	14.57
ENSG00000086475.10	SEPHS1	protein_coding	2	48.88	46.44	49.92	45.61	41.14	41.01	9.76	11.97	48.26	48.37	48.13	48.81	49.5	51.56	40.6	30.89
ENSG00000086504.11	MRPL28	protein_coding	2	39.55	41.89	44.16	40.92	37.7	33.11	15.81	13.5	39.05	40.1	42.45	37.15	32.07	36.51	32.23	31.85
ENSG00000086506.2	HBQ1	protein_coding	2	0	0	0	0	0	0	0	0	0	0	0	0	0	0	0	0
ENSG00000086544.2	ITPKC	protein_coding	2	2.37	2.68	2.35	2.35	2.62	2.69	2.72	2.9	2.57	2.33	2.55	2.51	2.55	2.67	3.12	2.54
ENSG00000086548.8	CEACAM6	protein_coding	2	0.06	0.02	0	0	0	0	0	0	0.05	0.07	0	0	0.03	0.03	0	0
ENSG00000086570.8	FAT2	protein_coding	1	0	0	0	0	0	0	0	0	0	0	0	0	0	0	0	0
ENSG00000086589.7	RBM22	protein_coding	2	37.23	35.32	34.76	33.7	31.61	32.85	19.01	19.82	36.96	37.94	36.45	34.7	35.36	32.6	30.1	29.79
ENSG00000086598.6	TMED2	protein_coding	2	86.34	82.43	92.12	93.26	84.97	75.18	31.8	32.98	86.25	92	94.09	94.42	82.73	84.5	75.08	73.17
ENSG00000086619.9	ERO1LB	protein_coding	2	4.26	4.52	4.89	4.72	8.25	7.16	17.01	19.48	4.78	4.95	4.54	4.13	7.24	5.08	7.82	8.03
ENSG00000086666.14	ZFAND6	protein_coding	2	41.03	42.9	45.18	39.59	48.42	44.82	20.51	21.59	37.73	39.39	38.78	40.01	40.98	41.62	42.67	37.06
ENSG00000086696.6	HSD17B2	protein_coding	2	0	0	0	0	0	0	0	0	0	0	0	0	0	0	0	0
ENSG00000086712.8	TXLNG	protein_coding	2	22.58	21.16	16.67	14.99	14.27	13.86	4.65	4.37	21.33	22.75	19.32	19.36	18.52	17.89	13.81	12.36
ENSG00000086717.14	PPEF1	protein_coding	2	0.02	0.08	0.11	0.32	0	0.11	0.22	0.5	0.21	0.12	0.22	0.43	0	0.12	0.43	0.37
ENSG00000086730.12	LAT2	protein_coding	2	260.47	271.66	135.83	125.52	133.48	119.48	30.74	27.94	266.83	267.72	150.4	130.84	200.79	221.4	81.88	69.05
ENSG00000086758.11	HUWE1	protein_coding	2	29.26	26.99	31.35	30.38	26.31	25.44	25.91	26.2	31.48	31.11	28.68	32.77	50.21	29.61	34.57	32.98
ENSG00000086827.4	ZW10	protein_coding	2	11.92	11.7	10.44	10.01	10.18	10.02	7.27	6.12	10.81	11.44	10.51	11.5	10.41	10.73	8.96	8.75
ENSG00000086848.10	ALG9	protein_coding	1	8.33	7.54	6.82	6.58	5.43	4.19	1.98	1.81	6.94	7.79	6.85	7.83	7.25	7.46	5.27	5.41
ENSG00000086967.9	MYBPC2	protein_coding	2	1.57	1.86	0.73	0.61	0.18	0.21	0.3	0.36	1.35	1.15	0.75	0.62	0.85	0.73	0.62	0.91
ENSG00000086991.8	NOX4	protein_coding	2	0	0.03	0	0	0	0	0	0	0	0	0	0.01	0	0	0.01	0
ENSG00000087008.11	ACOX3	protein_coding	2	2.76	2.63	2.39	2.56	2.77	2.44	3.93	3.32	2.68	2.72	2.71	2.85	2.79	2.58	2.47	2.67
ENSG00000087053.14	MTMR2	protein_coding	2	9.65	9.41	10.3	10	4.46	4.34	3.98	2.92	9.92	10.56	10.49	11.18	8.8	7.25	7.97	7.14
ENSG00000087074.7	PPP1R15A	protein_coding	2	22.04	19.9	21.41	20.16	19.65	17.54	36.7	40.71	30.95	26.88	22.27	19.4	21.43	19.31	31.16	30.58
ENSG00000087076.4	HSD17B14	protein_coding	2	0.46	0.31	0.37	0.34	0.03	0.07	0.07	0.06	0.37	0.36	0.32	0.36	0.03	0.21	0.08	0.2
ENSG00000087077.7	TRIP6	protein_coding	2	20.41	21.62	23.46	21.38	12.01	11.16	5.96	7.74	23.03	21.06	22.86	22.51	13.08	13.48	16.02	15.02
ENSG00000087085.9	ACHE	protein_coding	2	0	0	0	0.02	0	0	0	0	0	0.01	0	0	0	0	0	0
ENSG00000087086.9	FTL	protein_coding	2	541.21	548.98	612.84	573.73	589.19	548.74	377.02	357.42	488.29	511.46	523.67	490.76	420.19	471.69	547.5	500.5
ENSG00000087087.14	SRRT	protein_coding	1	50.88	52.8	65.24	62.2	62.15	48.18	55.84	58.62	48.3	50.36	65	56.58	54.58	51.17	64.01	56.68
ENSG00000087088.15	BAX	protein_coding	2	30.43	32.04	42.78	36.73	37.04	31.86	24.15	26.46	27.42	30.21	37.58	39.02	28.08	30.93	37.77	36.17
ENSG00000087095.8	NLK	protein_coding	2	5.59	5.67	5.64	5.3	6.13	7.58	2.49	2.47	5	5.13	5.29	5.39	8.84	5.58	5.84	4.46
ENSG00000087111.16	PIGS	protein_coding	2	16.73	15.51	17.75	16.47	18.35	19.82	10.19	9.76	17.06	18.3	15.12	15.07	17.51	16.35	13.97	14.21
ENSG00000087116.9	ADAMTS2	protein_coding	2	0	0	0	0	0	0	0	0	0	0	0	0	0	0	0	0.01
ENSG00000087128.5	TMPRSS11E	protein_coding	2	0	0	0.17	0.09	0	0	0.05	0.02	0	0	0.09	0.15	0	0	0.14	0.17
ENSG00000087152.11	ATXN7L3	protein_coding	2	21.16	22.97	23.96	22.98	20.93	18.97	13.69	13.58	21.57	21.75	22.23	24.54	19.77	20.57	22.2	19.04
ENSG00000087157.14	PGS1	protein_coding	1	16.52	15.89	17.89	17.86	19.38	17.62	24.13	28.65	16.23	16.18	15.49	16.23	18.11	13.66	19.58	20.77
ENSG00000087191.8	PSMC5	protein_coding	2	53.83	56.09	50.5	49.69	58.23	51.42	15.67	20.06	54.67	56.01	47.57	47.85	59.53	60.58	45.88	42.52
ENSG00000087206.12	UIMC1	protein_coding	2	22.45	21.91	22.72	19.14	18.36	19.54	16.77	17.7	20.51	20.74	21.28	21.45	21.53	18.7	21.35	18.42
ENSG00000087237.6	CETP	protein_coding	1	0	0.04	0	0	0	0	0	0	0.02	0.02	0	0	0	0	0	0
ENSG00000087245.8	MMP2	protein_coding	1	0	0	0.01	0	0	0	0	0	0	0	0	0	0	0	0	0
ENSG00000087250.4	MT3	protein_coding	2	0	0	0	0	0	0	0	0	0	0	0	0	0	0	0	0
ENSG00000087253.7	LPCAT2	protein_coding	2	0	0	0	0	0	0	0.01	0	0	0	0	0	0	0	0	0
ENSG00000087258.9	GNAO1	protein_coding	1	0.02	0	0.01	0	0	0	0	0	0	0	0	0	0	0	0	0
ENSG00000087263.12	OGFOD1	protein_coding	2	20.83	20.22	19.72	18.65	16.35	17.14	13.4	15.62	20.41	19.1	21.64	20.9	18.89	19.7	19.88	19.45
ENSG00000087266.11	SH3BP2	protein_coding	2	14.65	15.83	16.49	15.38	11.56	10.44	13.89	12.75	13.73	13.78	16.11	16.31	17.09	14.84	16.16	15.01
ENSG00000087269.11	NOP14	protein_coding	1	30.55	29.74	29.06	27.55	21.8	20.92	8.96	9.52	32.29	32.71	33.66	33.11	29.13	29.23	26.14	24.55
ENSG00000087274.12	ADD1	protein_coding	1	46.65	46.37	34.14	32.84	53.14	48.23	28.01	33.78	41.87	46.03	33.43	31.82	52.71	47	31.51	32.63
ENSG00000087299.7	L2HGDH	protein_coding	1	4.19	3.69	4	5.3	4.35	4.27	2.98	2.74	4.01	3.53	4.4	3.77	4.6	3.26	4.66	4.3
ENSG00000087301.4	TXNDC16	protein_coding	2	5.65	5.68	7.65	6.57	8.15	8.08	5.7	4.98	4.76	4.77	6.83	6.96	6.3	6.35	7.27	7.18
ENSG00000087302.4	C14orf166	protein_coding	2	144.98	138.67	124.3	117.98	115.4	113.98	39.8	39.19	138.5	143.82	128.56	127.98	116.62	133.11	104.64	94.45
ENSG00000087303.12	NID2	protein_coding	2	0.42	0.2	0.12	0.13	0.27	0.06	0.13	0	0.08	0.21	0.13	0.31	0.09	0.09	0.13	0.06
ENSG00000087338.4	GMCL1	protein_coding	2	9.5	9.11	10.34	9.8	12.48	12.04	7.39	7.24	9.31	9.39	10.12	11.11	12.39	9.47	12.04	11.13
ENSG00000087365.10	SF3B2	protein_coding	1	71.25	71.63	76.9	73.31	73.45	71.08	39.99	39.54	71.3	72.14	75.07	70	69.14	70.03	66.09	60.04
ENSG00000087448.5	KLHL42	protein_coding	2	8.53	7.82	11.68	9.74	9.06	8.11	9.06	11.15	9.8	9.08	11.18	11.63	10.55	8.08	9.63	10.58
ENSG00000087460.19	GNAS	protein_coding	2	168.93	171.37	170.28	170.57	207.79	199.47	92.14	98.94	169.4	175.42	170.82	178.78	200.08	178.29	162.99	152.32
ENSG00000087470.13	DNM1L	protein_coding	2	52.21	51.46	51.64	51.68	51.1	49.39	48.45	50.52	47.79	49.24	51.88	47.59	54.73	47.85	51.67	50.84
ENSG00000087494.11	PTHLH	protein_coding	2	0	0	0	0	0	0.1	0	0	0	0	0	0	0	0	0	0
ENSG00000087495.12	PHACTR3	protein_coding	2	0.07	0	0.03	0	0.03	0	0.04	0.02	0.02	0.04	0.11	0.1	0.02	0.02	0.01	0
ENSG00000087502.13	ERGIC2	protein_coding	2	36.48	34.65	42.89	39.26	31.42	27.93	17.72	17.59	37.27	38.03	40.65	39.63	35.3	29.88	32.72	30.58
ENSG00000087510.5	TFAP2C	protein_coding	2	0	0	0	0	0	0	0	0	0	0	0	0	0	0	0	0.01
ENSG00000087586.13	AURKA	protein_coding	2	22.42	23.71	25.79	25.26	19.68	18.95	7.41	7.11	19.42	21.61	24.53	23.99	20.12	20.84	17.23	16.61
ENSG00000087589.12	CASS4	protein_coding	2	0.01	0	0.01	0.02	0	0.01	0.01	0.03	0	0	0.03	0.04	0	0.02	0	0
ENSG00000087842.6	PIR	protein_coding	2	3.17	2.79	3.35	2.79	1.14	1.1	1.67	1.82	1.93	2.45	2.28	2.16	1.3	1.3	2.38	2.29
ENSG00000087884.10	AAMDC	protein_coding	1	12.46	11.01	11.8	11.39	20.44	15.99	7.83	8.67	12.13	11.11	9.53	8.54	12.56	14.59	11.21	8.74
ENSG00000087903.8	RFX2	protein_coding	1	3.79	2.98	2.93	3.5	3.26	3.82	4.36	4.19	2.3	2.93	2.32	3.01	2.88	3.48	6.28	1.92
ENSG00000087916.7	SLC6A14	protein_coding	2	0	0	0	0	0	0	0.01	0	0	0	0	0	0	0	0	0
ENSG00000087995.11	METTL2A	protein_coding	2	11.4	11.54	13.16	12.13	13	13.05	6.7	8.41	11.78	12.03	13.28	12.16	11.96	12.24	12.69	11.8
ENSG00000088002.7	SULT2B1	protein_coding	2	0	0	0	0	0	0	0	0	0	0	0	0	0	0	0	0
ENSG00000088035.11	ALG6	protein_coding	2	12.41	11.38	10.12	10	15	17.37	8.72	10.53	10.73	10.77	11.46	11.22	14.75	13.43	12.17	9.75
ENSG00000088038.13	CNOT3	protein_coding	1	3.54	3.46	4.84	4.15	3.76	2.99	5.53	5.37	3.74	3.73	3.89	3.87	4.76	3.57	5.74	4.99
ENSG00000088053.7	GP6	protein_coding	2	0.07	0.01	0	0	0	0.04	0.04	0.02	0.02	0.03	0.05	0.04	0.02	0	0	0
ENSG00000088179.4	PTPN4	protein_coding	1	16.51	12.2	15.35	13.23	21.28	15.72	21.83	29.87	13.59	14.2	11.3	15.36	15.93	12.69	16.62	19.18
ENSG00000088205.8	DDX18	protein_coding	2	42.18	40.6	43.38	41.78	35.17	36.76	16.82	15.17	46.27	42.75	47	44.76	42.99	37.4	37.33	32.08
ENSG00000088247.11	KHSRP	protein_coding	2	83.11	81.8	90.41	88.75	78.46	70.89	54.98	51.53	80.59	89.64	94.38	92.64	126.67	82.69	85.73	78.83
ENSG00000088256.4	GNA11	protein_coding	2	3.75	3.31	2.94	2.7	4.41	5.23	0.71	1.44	3.09	3.07	2.3	2.3	3.48	4.34	2.19	2.09
ENSG00000088280.14	ASAP3	protein_coding	1	0.97	1.06	1.26	1.26	2.35	2.21	1.42	1.46	0.95	0.95	1.21	0.82	0.75	1.24	1.18	1.05
ENSG00000088298.8	EDEM2	protein_coding	2	8.64	9.03	7.46	7.51	8.68	8.76	3.55	3.6	9.49	9.21	7.97	7.43	7.24	7.71	6.7	5.8
ENSG00000088305.14	DNMT3B	protein_coding	2	5.05	5.56	2.84	2.44	4.59	3.64	1.42	1.48	3.89	4.25	2.33	2.16	5	4.4	1.57	1.39
ENSG00000088320.3	REM1	protein_coding	2	0	0	0	0	0	0	0	0	0	0	0	0	0	0	0	0
ENSG00000088325.11	TPX2	protein_coding	2	43.94	43.51	40.71	39.9	42.65	42.76	16.06	17.89	39.03	42.27	40.83	39.68	44.66	41.93	34.25	31.48
ENSG00000088340.11	FER1L4	pseudogene	2	1.6	1.24	2.35	1.66	1.04	0.51	1.87	1.06	1.22	1.5	1.53	1.73	1.22	0.68	1.02	1.12
ENSG00000088356.4	PDRG1	protein_coding	2	13.75	14.84	18.68	17.64	14.24	15.06	5.87	4.3	12.8	13.32	17.57	16.33	14.09	12.67	16.26	14.53
ENSG00000088367.16	EPB41L1	protein_coding	2	0.09	0.17	0.03	0.1	0.01	0.1	0	0	0.1	0.12	0.04	0.06	0.11	0.03	0	0.03
ENSG00000088386.11	SLC15A1	protein_coding	2	0	0	0.01	0.01	0	0	0	0.01	0	0	0	0	0	0	0	0
ENSG00000088387.13	DOCK9	protein_coding	2	0.46	0.53	0.33	0.36	0.26	0.59	0.44	0.44	0.31	0.34	0.62	0.73	0.54	0.28	0.84	0.41
ENSG00000088448.10	ANKRD10	protein_coding	1	94.81	85.88	84.65	92.52	95.12	87.9	71.89	71.69	89.96	89.15	91.58	87.34	99.29	94.24	83.3	74.24
ENSG00000088451.6	TGDS	protein_coding	2	14.84	14.22	10.94	12.11	9.78	10.07	5.85	6.36	14.18	14.96	12.91	12.22	10.55	11.52	9.79	9.31
ENSG00000088538.12	DOCK3	protein_coding	2	0	0.01	0	0.01	0	0	0.01	0.01	0	0	0.01	0	0	0	0	0.01
ENSG00000088543.10	C3orf18	protein_coding	1	0.52	0.53	0.33	0.49	0.1	0.09	0.09	0.03	0.79	0.8	0.28	0.42	0.37	0.27	0.18	0.22
ENSG00000088682.9	COQ9	protein_coding	1	20.1	19.65	20.33	19.76	19.87	20.59	9.65	10.63	18.72	20.16	19.06	21.5	16.99	21	16.04	15.9
ENSG00000088726.11	TMEM40	protein_coding	2	0	0	0	0	0	0	0	0	0	0	0	0	0	0	0	0
ENSG00000088727.8	KIF9	protein_coding	1	5.57	6.08	6.43	6.09	3.78	2.91	2.9	4.35	5.91	6.7	7.22	7.16	4.56	4.85	5.34	5.24
ENSG00000088756.8	ARHGAP28	protein_coding	1	0.53	0.52	0.27	0.1	0.2	0.17	0.09	0.37	0.33	0.54	0.19	0.08	0.78	0.52	0.22	0.16
ENSG00000088766.7	CRLS1	protein_coding	2	18.54	16.51	15.77	17.76	15.33	13.58	6.2	8.66	18.01	17.3	16.84	17.7	14.87	16.14	16.25	12.54
ENSG00000088782.4	DEFB127	protein_coding	2	0	0	0	0	0	0	0	0	0	0	0	0	0	0	0	0
ENSG00000088808.12	PPP1R13B	protein_coding	1	0.65	0.37	0.37	0.5	0.6	0.61	0.71	0.47	0.37	0.47	0.39	0.35	0.2	0.45	0.57	0.42
ENSG00000088812.13	ATRN	protein_coding	2	7.09	6.48	6.85	7.06	7.91	6.77	4.17	5.14	7.06	7.55	7.84	6.91	8.99	7.3	7.1	6.98
ENSG00000088826.13	SMOX	protein_coding	2	4.56	4.55	3.29	2.96	3.44	2.86	2.95	3.76	4.25	4.33	3.03	2.69	3.21	3.49	2.86	2.71
ENSG00000088827.8	SIGLEC1	protein_coding	2	0	0	0	0	0	0.01	0	0	0	0	0	0	0	0	0	0
ENSG00000088832.10	FKBP1A	protein_coding	2	44.13	43.77	46.3	43.83	41.64	43.66	16.06	14.77	42.45	43.46	47.88	45.09	49.19	44.01	42.26	35.82
ENSG00000088833.13	NSFL1C	protein_coding	2	15.82	14.77	13.71	14.16	12.29	13.76	4.9	5.71	16.34	16.5	14.22	13.55	15.67	13.67	11.87	12.62
ENSG00000088836.8	SLC4A11	protein_coding	2	0.2	0.18	0.64	0.42	0.78	0.4	0.35	0.82	0.24	0.22	0.39	0.39	0.39	0.4	0.46	0.33
ENSG00000088854.11	C20orf194	protein_coding	2	2.43	2.59	3.21	2.95	3.35	3.24	3.28	3.38	2.87	3.2	2.69	2.9	3.85	2.76	3.4	3.24
ENSG00000088876.7	ZNF343	protein_coding	2	7.06	6.84	6.9	5.49	5	5.14	3.25	2.23	6.76	7.19	7.03	6.88	5.34	4.96	5.03	5.62
ENSG00000088881.16	EBF4	protein_coding	2	0.41	0.07	0.07	0.31	0.28	0.25	0.08	0.12	0.27	0.08	0.2	0.17	0.13	0.02	0.06	0.08
ENSG00000088882.7	CPXM1	protein_coding	2	46.17	48.33	48.38	44.5	49.54	42.57	36.69	34.67	48.73	48.37	46.23	48.35	41.23	45.49	46.92	46.58
ENSG00000088888.13	MAVS	protein_coding	2	10.1	9.67	13.12	11.68	11.42	11.05	16.28	15.45	10.96	10.9	12.78	11.49	11.97	10.32	14.03	12.48
ENSG00000088899.10	LZTS3	protein_coding	2	0.22	0.14	0.22	0.22	0.12	0.05	0.12	0.1	0.13	0.14	0.21	0.18	0.21	0.14	0.29	0.3
ENSG00000088926.9	F11	protein_coding	1	0	0	0	0	0	0	0	0	0.03	0	0	0	0	0	0	0.04
ENSG00000088930.6	XRN2	protein_coding	2	51.3	48.11	44.48	42.97	43.79	42.42	17.38	16.7	47.84	48.18	48.14	48.06	48.03	47.48	38.22	35.65
ENSG00000088970.11	PLK1S1	processed_transcript	2	9.83	8.1	6.32	6.08	5.96	7.47	6.12	6.56	9.25	9.6	6.44	6.61	7.33	7.42	6.22	5.79
ENSG00000088986.6	DYNLL1	protein_coding	2	172.99	172.38	194.79	191.86	216.57	200.31	124.64	107.44	160.69	164.53	178.21	169.35	155.1	168.92	181.3	170.16
ENSG00000088992.13	TESC	protein_coding	1	0.03	0.08	0	0.14	0	0	0	0	0.07	0.04	0.13	0.07	0	0	0.11	0
ENSG00000089006.12	SNX5	protein_coding	2	126.37	121.29	148.23	136.21	122.53	121.83	167.63	186.42	115.87	122.24	142.75	147.37	133.84	125.99	169.1	168.6
ENSG00000089009.11	RPL6	protein_coding	2	2009.78	1978.72	2086.96	1971.44	1581.2	1544.05	769.8	732.03	1895.88	1927.75	2179.62	2125.15	1636.54	1833.97	1795.67	1521.35
ENSG00000089012.10	SIRPG	protein_coding	2	0	0	0	0	0	0	0	0	0	0	0	0	0	0	0	0
ENSG00000089022.9	MAPKAPK5	protein_coding	2	28.3	29.68	33.5	32.71	27.31	25.56	19.29	19.1	28.92	28.37	33.52	39.75	29.63	28.06	30.52	31.13
ENSG00000089041.12	P2RX7	protein_coding	2	6.21	4.83	2.05	2.65	1.8	2.24	1.86	2.98	7.97	6.74	2.99	2.03	4.47	3.43	2.53	2.36
ENSG00000089048.10	ESF1	protein_coding	2	10.79	9.38	11.69	11.83	9.97	9.51	4.01	4.32	11.13	11.44	12.9	13.5	11.24	11	10.95	9.51
ENSG00000089050.10	RBBP9	protein_coding	2	4.92	4.06	5.19	4.53	3.6	4.46	1.17	1.48	3.74	4.04	4.63	4.92	3.79	3.25	3.57	3.05
ENSG00000089053.8	ANAPC5	protein_coding	1	109.27	104.95	98.1	85.86	99.25	99.61	86.51	83.06	104.59	107.54	96.92	98.14	104.39	103.82	98.12	82.91
ENSG00000089057.10	SLC23A2	protein_coding	2	10.52	10.15	13.27	12.86	12.24	11.1	18.98	21.22	12.83	12.13	15.1	14.86	15.86	10.76	14.94	14.44
ENSG00000089060.7	SLC8B1	protein_coding	2	2.2	2.28	6.49	6.39	3.58	3.29	9.78	9.71	2.84	2.39	4.78	5.5	3.44	2.97	7.19	6.75
ENSG00000089063.10	TMEM230	protein_coding	2	48.37	46.92	45.31	42.07	49.28	48.22	17.72	15.45	47.76	48.82	44.48	48.13	43.51	48.38	39.2	33.14
ENSG00000089091.12	DZANK1	protein_coding	2	0.41	0.51	0.62	0.7	0.64	0.51	0.32	0.43	0.46	0.54	0.72	0.46	0.52	0.87	0.44	0.42
ENSG00000089094.12	KDM2B	protein_coding	1	27.82	30.18	31.68	28.39	31.75	26.41	19.1	21.86	28.78	29.41	29.1	29	29.81	29.71	28.12	25.63
ENSG00000089101.13	C20orf26	protein_coding	1	0	0.01	0.2	0	0.09	0	0.16	0.03	0.01	0	0.01	0.07	0	0.01	0.11	0.12
ENSG00000089116.3	LHX5	protein_coding	2	0	0	0	0	0	0	0	0	0	0	0	0	0	0	0	0
ENSG00000089123.11	TASP1	protein_coding	2	7.05	6.55	9.27	8.13	7.35	6.5	11.8	13.93	6.16	7.38	7.4	8.61	9.58	7.27	10.81	9.06
ENSG00000089127.8	OAS1	protein_coding	1	5.32	7.62	12.54	10.84	8.01	6.25	14.81	12.33	6.86	6.31	11.61	11.66	4.94	7.44	10.87	12.22
ENSG00000089154.6	GCN1L1	protein_coding	2	35.2	32.52	37.02	37.52	36.74	31.52	21.61	23.96	31.54	31.97	37.08	38.19	38.26	35.63	33.05	35.57
ENSG00000089157.11	RPLP0	protein_coding	1	3158.74	3196.8	3438.01	3232.38	2809.58	2693.82	1340.08	1340.81	2982.23	3073.21	3571.39	3258.41	2630.83	2972.4	2875.39	2490.99
ENSG00000089159.11	PXN	protein_coding	1	2.69	2.46	1.58	1.88	1.82	1.66	1.88	2.28	2	2.6	1.2	1.59	3.56	2.41	1.43	1.24
ENSG00000089163.4	SIRT4	protein_coding	2	0.62	0.63	0.69	0.83	2.09	0.99	1.26	1.86	0.48	0.56	0.37	0.51	0.37	0.72	1.79	0.92
ENSG00000089169.10	RPH3A	protein_coding	1	0	0	0	0	0	0	0	0	0	0	0	0	0	0	0	0
ENSG00000089177.13	KIF16B	protein_coding	2	5.71	4.85	5.92	5.73	4.42	4.26	4.71	5.5	5.97	6.05	6.08	6.25	5.52	4.33	5.9	5.83
ENSG00000089195.10	TRMT6	protein_coding	2	5.91	5.16	5.4	4.58	3.31	3.41	3.05	2.57	5.56	5.58	5.69	5.98	5.37	4.66	3.66	3.38
ENSG00000089199.5	CHGB	protein_coding	2	0	0	0	0	0	0	0	0	0	0	0	0	0	0	0	0
ENSG00000089220.4	PEBP1	protein_coding	2	115.57	112.76	146.51	136.22	125.49	118.82	40.53	36.69	114.42	115.43	152.98	144.21	108.36	114.52	137.75	115.84
ENSG00000089225.15	TBX5	protein_coding	1	0	0	0	0	0	0	0	0	0	0	0	0	0	0	0	0
ENSG00000089234.11	BRAP	protein_coding	1	9.51	9.97	9.77	10.48	10.28	10.58	5.41	5.9	10.01	10.24	10.54	10.16	9.77	10.47	9.89	8.54
ENSG00000089248.6	ERP29	protein_coding	1	148.53	146.73	103.07	98.36	80.21	74.97	30.57	27.55	134.24	140.04	113.67	105.94	103.43	111.9	74.96	69.13
ENSG00000089250.14	NOS1	protein_coding	1	0	0	0	0	0	0	0	0	0	0	0	0	0	0	0	0
ENSG00000089280.14	FUS	protein_coding	2	41.32	38.33	56.1	55.09	51.94	48.12	70.5	69.46	42.57	43.44	57.18	53.92	89.99	43.93	64.11	60.25
ENSG00000089289.11	IGBP1	protein_coding	2	46.63	48.63	35.85	33.37	35.09	34.37	17.98	19.47	41.31	41.26	38.13	36.47	39.52	41.02	32.24	28
ENSG00000089327.10	FXYD5	protein_coding	1	69.88	67.35	65.25	59.66	47.98	44.74	20.15	26.45	69.99	69.14	65.32	65.62	62.11	63.12	55.85	48.41
ENSG00000089335.16	ZNF302	protein_coding	1	30.78	29.72	27.73	27.64	30.22	29.79	15.38	11.92	30.01	31.39	30.78	31.07	28.79	28.87	25.36	22.06
ENSG00000089351.10	GRAMD1A	protein_coding	2	28.63	27.49	31.82	25.54	23.91	24.08	16.84	18.65	25.97	26.99	29.26	28.28	29.45	23.12	28.3	23.27
ENSG00000089356.12	FXYD3	protein_coding	2	0	0	0.05	0	0	0	0	0	0	0	0.12	0.07	0	0	0	0.06
ENSG00000089472.12	HEPH	protein_coding	1	0.08	0.01	0	0	0	0	0.05	0	0.01	0.01	0	0	0.01	0	0	0
ENSG00000089486.12	CDIP1	protein_coding	1	7.48	6.95	8.18	7.44	8.42	6.31	2.91	2.33	7.11	7.9	8.6	7.11	6.93	7	7.03	6.43
ENSG00000089505.13	CMTM1	protein_coding	1	10.15	8.65	6.82	5.55	7.31	10.21	3.85	2.18	8.24	10.92	9.2	5.86	9.79	8.85	6.13	5.09
ENSG00000089558.4	KCNH4	protein_coding	2	0	0	0	0	0	0	0	0	0	0	0	0	0	0	0.01	0
ENSG00000089597.12	GANAB	protein_coding	1	58.44	52.7	58.27	56.96	50.72	50.08	18.75	27.24	58.86	58.88	57.99	56.15	69.78	60.22	50.51	43.25
ENSG00000089639.6	GMIP	protein_coding	2	6.79	8.1	10.43	9.53	9.23	7.34	14.77	14.51	6.87	7.65	9.5	9.3	7.91	7.19	13.42	11.77
ENSG00000089682.12	RBM41	protein_coding	2	5.35	6.07	8.37	7.46	6.33	5.47	7.83	9.47	5.57	5.55	6.9	7.54	7.65	5.96	7.64	7.96
ENSG00000089685.10	BIRC5	protein_coding	2	49.92	52.25	57.21	53.78	53.54	52.85	26.92	22.53	46.69	47.96	54.03	49.62	46.71	50.11	46.38	41.16
ENSG00000089692.4	LAG3	protein_coding	2	0	0	0	0	0	0	0	0	0	0	0	0	0	0	0	0
ENSG00000089693.6	MLF2	protein_coding	2	15.46	17.34	21.28	17.89	16.71	14.33	14.62	17.07	15.92	14.91	18.5	16.54	16.83	14.88	19.43	16.97
ENSG00000089723.5	OTUB2	protein_coding	2	0.01	0.04	0.04	0.05	0.02	0.01	0	0.06	0.06	0.03	0.01	0.02	0	0.03	0.01	0.05
ENSG00000089737.11	DDX24	protein_coding	1	57.7	56.21	67.88	66.51	67.41	68.15	42.64	51.77	53.66	55.84	65.97	66.11	62.88	59.27	67.68	60.73
ENSG00000089775.7	ZBTB25	protein_coding	1	7.7	7.81	6.29	6.02	6.5	6.03	5.58	4.95	7.63	8.81	7.38	7.31	8.18	7.73	5.72	5.48
ENSG00000089818.12	NECAP1	protein_coding	2	15.73	14.2	18.14	15.44	16.92	17.05	18.6	17.86	15.61	15.9	17.25	16.22	15.46	14.81	16.67	16.39
ENSG00000089820.11	ARHGAP4	protein_coding	2	133.88	139.87	110.07	99.67	145.58	119.07	134.93	124.07	141.02	138.12	105.79	95.25	133.82	132.72	106.99	105.06
ENSG00000089847.8	ANKRD24	protein_coding	2	0.08	0.15	0.11	0.06	0.09	0.21	0.14	0.08	0.1	0.15	0.09	0.09	0.11	0.24	0.12	0.14
ENSG00000089876.7	DHX32	protein_coding	2	5.75	6.72	5.1	4.46	5.12	5.24	2.69	2.76	6.84	7.01	6.48	5.81	6.76	6.45	5.32	4.3
ENSG00000089902.8	RCOR1	protein_coding	2	13.73	13.81	21.32	18.87	19.41	17.93	10.2	11.22	13.16	13.72	18.31	18.11	19.7	15.79	19.67	18.09
ENSG00000089916.13	GPATCH2L	protein_coding	1	20.61	20.97	30.13	31.1	26.76	27.23	47.04	49.9	20.64	21.67	31.18	28.56	28.94	23.51	41.5	39.34
ENSG00000090006.13	LTBP4	protein_coding	2	7.37	8.9	8.17	6.09	8.96	5.1	5.21	7.48	7.93	9.42	8.89	6.96	8.45	7.04	6.92	8.55
ENSG00000090013.5	BLVRB	protein_coding	2	23.19	25.46	17.51	15.93	22.61	17.09	11.32	11.35	23.21	23.14	15.39	13.62	19.17	20.98	12.9	11.3
ENSG00000090020.6	SLC9A1	protein_coding	2	0.76	0.65	1.71	1.7	1.34	2.04	7.16	6.8	1.09	0.68	2.04	1.21	1.58	1	3.11	4.88
ENSG00000090054.9	SPTLC1	protein_coding	2	31.52	29.71	30.08	29.48	29.27	29.58	16.95	17.2	28.17	28.78	27.96	28.34	29.74	29.07	25.55	23.38
ENSG00000090060.13	PAPOLA	protein_coding	1	71.2	72.46	70.55	74.74	77.95	78.49	31.95	31.67	67.88	72.42	69.66	71.23	96.16	67.11	66.88	56.14
ENSG00000090061.13	CCNK	protein_coding	2	5.34	5.83	8.63	8.21	9.52	7.54	17.19	16.66	6.18	6.62	7.16	7.66	14.35	6.64	10.76	10.2
ENSG00000090097.16	PCBP4	protein_coding	1	13.01	11.81	5.56	4.39	3.73	3.45	2.69	2.59	14	12.14	6.23	5.73	7.33	8.53	3.7	3.18
ENSG00000090104.7	RGS1	protein_coding	2	0.43	0.48	1.16	0.89	0.2	0.38	3.73	3.19	0.78	0.91	1.75	1.66	0.21	0.52	3.39	4.25
ENSG00000090238.7	YPEL3	protein_coding	2	24.97	29.86	27.96	23.05	42.63	38.77	25.98	26.39	20.19	21.84	20.97	21.48	20.8	25.59	27.55	23.83
ENSG00000090263.11	MRPS33	protein_coding	1	33.26	30.71	32.17	32.67	26.41	25.48	8.45	8.78	31.21	33.1	37.26	36.42	31.12	36.57	30.47	26.97
ENSG00000090266.8	NDUFB2	protein_coding	1	77.15	82.41	100.6	90.14	117.32	110.05	38.29	41.13	71	77.85	84.57	83.9	89.91	102.9	94.53	87.48
ENSG00000090273.9	NUDC	protein_coding	2	34.49	33.67	39.12	36.82	36.12	31.33	9.86	9.19	35.54	36.94	39.86	38.98	33.64	35.24	34.01	30.93
ENSG00000090316.11	MAEA	protein_coding	1	29.76	28.97	32.52	30.5	34.31	33.34	31.68	29.34	24.5	27.5	30.87	30.58	26.09	28.62	32.72	30.8
ENSG00000090339.4	ICAM1	protein_coding	2	6.75	7.07	5.25	4.79	3.34	3.15	2.03	2.48	7.84	8.92	7.29	7.36	6.89	6.82	3.64	3.25
ENSG00000090372.10	STRN4	protein_coding	2	28.88	28.73	26.61	27.03	29.72	22.52	23.57	22.96	28.28	26.14	24.56	23.04	33.5	24.62	25.16	24.26
ENSG00000090376.4	IRAK3	protein_coding	2	16.8	17	13.66	13.43	15.53	14.64	5.87	7.45	16.62	16.82	14	14.76	23.02	15.26	13.06	10.86
ENSG00000090382.2	LYZ	protein_coding	1	5.79	7.58	68.86	65.54	0.61	0.81	3.39	3.41	2.09	2.16	13.68	15.98	1.26	0.93	2.57	2.48
ENSG00000090402.3	SI	protein_coding	2	0	0	0	0	0	0	0	0	0	0	0	0	0	0	0	0
ENSG00000090432.5	MUL1	protein_coding	2	6.23	5.92	5.9	5.97	6.04	5.15	1.86	1.93	7.43	7.29	6.92	6.43	6.03	6.4	5.37	4.87
ENSG00000090447.7	TFAP4	protein_coding	1	18.7	17.36	14.67	12.57	8.63	9.33	3.37	2.98	17.89	17.29	14.71	13.46	14.86	14.56	12.58	9.28
ENSG00000090470.10	PDCD7	protein_coding	1	18.16	16.78	16.8	16.31	18.03	15.27	8.93	9.33	18.23	17.44	17.28	18.47	16.92	17.68	16.8	14.39
ENSG00000090487.6	SPG21	protein_coding	1	29.99	30.37	30.47	29.36	21.54	21.31	11.74	11.72	30.51	30.67	33.46	30.78	24.68	27.06	23.69	21.82
ENSG00000090512.7	FETUB	protein_coding	1	0	0	0	0	0	0	0	0	0	0	0	0	0	0	0	0
ENSG00000090520.6	DNAJB11	protein_coding	2	35.19	37.9	45.16	42.6	36.89	37.57	20.1	22.04	38.07	38.49	39.52	40.89	34.6	35.04	37.39	33.71
ENSG00000090530.5	LEPREL1	protein_coding	2	0	0	0	0	0	0	0	0	0	0	0	0	0	0	0	0
ENSG00000090534.13	THPO	protein_coding	2	0	0	0	0	0	0	0	0	0	0	0	0	0	0	0	0
ENSG00000090539.11	CHRD	protein_coding	1	0	0	0	0	0	0	0	0.01	0	0	0	0.08	0.03	0	0.01	0.01
ENSG00000090554.8	FLT3LG	protein_coding	2	3.08	3.04	2.39	2.27	0.81	0.77	2.05	1.96	3.4	3.02	2.46	2.2	1.29	1.71	1.32	1.63
ENSG00000090565.11	RAB11FIP3	protein_coding	1	6.58	6.7	12.37	11.02	11.64	9.5	13.51	14.21	6.6	6.22	10.95	10.52	8.63	7.23	14.45	13.01
ENSG00000090581.5	GNPTG	protein_coding	2	14.26	14.66	17.41	15.5	18.3	17.02	15.3	14.18	12.65	13.43	16.94	14.99	13.85	14.64	17.76	17.88
ENSG00000090612.16	ZNF268	protein_coding	2	11.71	11.69	16.77	15.18	13.92	13.81	11.61	8.6	14.68	13	13.84	16.31	14.14	12.12	14.25	12.35
ENSG00000090615.8	GOLGA3	protein_coding	2	12.8	13.37	15.36	15.33	17.88	18.32	18.44	18.92	14.91	15.17	15.85	15.18	14.4	14.4	17.42	19.37
ENSG00000090621.9	PABPC4	protein_coding	1	76.45	75.5	87.79	88.9	77.08	67.62	49.31	51.48	70.45	81.27	96.16	98.07	104.64	73.04	98.9	79.46
ENSG00000090659.13	CD209	protein_coding	2	0	0	0.02	0.01	0	0	0	0.08	0.01	0.04	0.02	0.15	0	0	0	0
ENSG00000090661.7	CERS4	protein_coding	1	2.96	2.76	1.05	1.32	0.75	0.8	0.51	0.25	2.2	2.39	1.89	1.76	0.71	1.14	0.8	0.78
ENSG00000090674.11	MCOLN1	protein_coding	2	1.94	2.25	2.78	3.81	2.76	3.11	3.58	3.76	2.32	1.96	2.78	2.94	2.17	2.67	2.78	2.76
ENSG00000090686.11	USP48	protein_coding	1	29.4	27.26	22.99	23.59	29.66	28.15	17.76	19.38	25.05	27.38	23.03	23.45	36.6	27.59	23.96	21.02
ENSG00000090776.5	EFNB1	protein_coding	2	3.04	3.46	4.45	4.08	4.38	4.21	7.6	8.05	2.68	2.72	3.19	3.1	3.49	3.67	6.13	6.47
ENSG00000090857.9	PDPR	protein_coding	2	5.09	4.7	5.39	4.85	6.48	5.48	5.3	5.89	5.23	4.68	5.06	5.01	6.53	5.2	5.83	4.77
ENSG00000090861.11	AARS	protein_coding	1	108.43	103.95	43.7	44.98	35.27	35.99	13.61	14.7	108.5	109.86	70.74	63.89	107.69	101.04	36.43	34.5
ENSG00000090863.7	GLG1	protein_coding	2	86.29	80.74	98.29	96.79	98.95	105.63	45.32	46.71	104.33	102.34	115.38	114.13	93.05	78.27	86.24	79.64
ENSG00000090889.10	KIF4A	protein_coding	2	14.1	13.48	14.52	13.31	15.72	15.58	8.08	9.51	12.81	13.22	13.02	12.14	15.5	14.02	12.17	11.21
ENSG00000090905.13	TNRC6A	protein_coding	1	15.11	13.45	13.86	11.41	16.92	15.93	15.64	16.43	13.32	12.93	11.47	12.95	19.38	13.34	13.28	11.95
ENSG00000090920.9	FCGBP	protein_coding	2	0.01	0.06	0.14	0.01	0	0.01	0.09	0.08	0.01	0	0.02	0.01	0.01	0	0.09	0.03
ENSG00000090924.10	PLEKHG2	protein_coding	2	12.2	14.35	15.67	16.16	11.82	12.92	24.62	23.57	12.14	11.43	12.69	10.97	15.6	10.7	18	19.86
ENSG00000090932.6	DLL3	protein_coding	2	0	0.02	0	0.01	0	0	0	0	0.01	0.05	0.09	0.06	0	0	0.28	0.02
ENSG00000090971.4	NAT14	protein_coding	2	12.68	15	12.8	11.7	11.57	10	4.26	3.16	14.44	15.78	12.62	11.15	11.18	12.09	7.53	7.28
ENSG00000090975.8	PITPNM2	protein_coding	2	3.18	2.06	4.97	4.99	1.77	1.36	3.39	3.07	2.5	2.37	4.57	4.44	2.47	1.54	4.44	4.04
ENSG00000090989.13	EXOC1	protein_coding	2	23.69	20.04	20.7	19.78	23.3	24.46	14.66	14.55	21.41	22.7	21.07	20.11	23.06	21.22	19.76	17.62
ENSG00000091009.6	RBM27	protein_coding	2	14.72	14.48	12.74	13.79	13.37	13.14	7.79	8.66	14.01	14.46	13.62	13.3	14.82	13.92	11.7	11.75
ENSG00000091010.4	POU4F3	protein_coding	2	0.05	0.02	0	0.08	0	0	0.03	0	0	0	0	0	0	0	0.03	0.02
ENSG00000091039.12	OSBPL8	protein_coding	2	86.23	82.94	70.77	66.36	77.89	77.86	57.87	56.91	78.22	79.47	70.9	74.52	75.12	78.14	61.21	56.2
ENSG00000091073.15	DTX2	protein_coding	1	5.81	4.6	4.92	4.81	5.14	5.18	7.42	6.3	5	4.69	4.99	4.92	5.8	4.02	5.1	5.14
ENSG00000091106.14	NLRC4	protein_coding	2	0.02	0.04	0.01	0	0	0	0	0.01	0.08	0.02	0.01	0	0	0	0	0
ENSG00000091127.9	PUS7	protein_coding	2	20.95	19.48	21.81	20.12	18.19	18.2	9.02	8.42	21.03	20.54	24.1	26.56	19.67	20.67	21.24	18.04
ENSG00000091128.8	LAMB4	protein_coding	2	0.38	0.35	0.15	0.06	0	0.01	0	0	0.5	0.35	0.31	0.22	0.01	0.12	0	0.1
ENSG00000091129.15	NRCAM	protein_coding	1	0.36	0.65	0.42	0.3	0.45	0.45	0.83	0.34	0.42	0.75	0.25	0.41	0.67	0.63	0.46	0.38
ENSG00000091136.9	LAMB1	protein_coding	1	0.05	0.29	0.02	0.07	0.08	0.1	0	0.11	0.04	0.13	0.26	0.11	0.22	0.14	0.12	0.09
ENSG00000091137.7	SLC26A4	protein_coding	2	0.06	0.04	0.03	0.1	0.06	0.07	0.18	0.01	0.04	0.06	0.06	0.13	0.09	0.14	0.04	0.1
ENSG00000091138.8	SLC26A3	protein_coding	2	0	0.05	0	0	0	0	0	0	0.12	0	0	0	0	0	0	0
ENSG00000091140.8	DLD	protein_coding	2	33.4	33.61	28.42	28.71	29.32	27.67	8.98	11.28	31.83	30.38	30.8	29.93	33.13	31.93	24.67	22.76
ENSG00000091157.9	WDR7	protein_coding	1	9.6	8.19	12.11	11.77	10.24	11.17	19.02	20.76	8.39	10.02	11.3	11.85	15.94	10.81	17.11	13.2
ENSG00000091164.8	TXNL1	protein_coding	2	30.17	28.13	23.74	22.35	20.39	20.25	8.66	7.03	28.07	28.14	23.91	25.82	28.34	25.44	21.72	17.16
ENSG00000091181.15	IL5RA	protein_coding	1	0.01	0	0	0	0	0	0	0	0	0.02	0	0	0	0	0	0
ENSG00000091262.10	ABCC6	protein_coding	2	0	0	0.01	0	0.02	0	0	0	0	0	0	0	0	0	0	0
ENSG00000091317.7	CMTM6	protein_coding	2	45.74	46.75	44.68	43.69	49.42	48.38	16.14	16.25	42.05	43.24	44.09	43.19	46.89	45.16	36.54	34.39
ENSG00000091409.10	ITGA6	protein_coding	2	8.59	8.22	1.97	1.73	5.26	5.32	1.14	1.08	7.97	7.63	1.8	1.57	8.99	8	2.24	1.71
ENSG00000091428.13	RAPGEF4	protein_coding	2	0.4	0.21	1.32	0.9	0.17	0.24	2.88	2.63	0.23	0.14	0.58	0.55	0.59	0.22	2.06	2.07
ENSG00000091436.12	MLTK	protein_coding	2	18.48	17.57	17.61	16.59	20.58	18.89	8.73	7.99	17.98	19.95	17.52	17.2	22.8	17.66	14.72	13.22
ENSG00000091482.5	SMPX	protein_coding	2	0	0	0	0	0	0	0	0	0	0	0	0	0	0	0	0
ENSG00000091483.6	FH	protein_coding	2	69.65	68.13	60.79	56.39	63.49	60.42	24.46	22.05	64.43	66.16	60.68	64.3	60.39	67.28	53.39	50.85
ENSG00000091490.6	SEL1L3	protein_coding	1	16.42	15.86	7.18	8.39	9.6	9.8	5.98	5.56	15.13	15.16	7.47	6.32	13.64	11.03	4.82	4.23
ENSG00000091513.10	TF	protein_coding	1	1.02	1	0.8	0.53	1.22	1.08	1.59	1.62	0.84	0.92	0.56	0.73	1.43	0.99	0.78	0.9
ENSG00000091527.11	CDV3	protein_coding	1	96.89	90.08	83.78	79.92	66.13	66.63	21.84	22.94	98.43	98.37	89.52	91.67	80.73	80.3	66.29	61.36
ENSG00000091536.12	MYO15A	protein_coding	1	0.17	0.1	0.05	0.02	0.07	0.02	0.19	0.27	0.07	0.06	0.12	0.02	0.06	0.01	0.21	0.07
ENSG00000091542.8	ALKBH5	protein_coding	1	34.5	34.64	32.09	31.76	33.22	32.13	14.35	13.66	35.46	36.43	31.58	30.96	33.96	34.02	32.25	27.91
ENSG00000091583.6	APOH	protein_coding	1	0	0	0	0	0	0	0	0	0	0	0	0	0	0	0	0
ENSG00000091592.11	NLRP1	protein_coding	2	7.87	6.98	9.7	11.65	10.58	10.94	12.91	16.32	6.57	7.04	10.75	9.78	6.63	7.22	13.8	11.16
ENSG00000091622.11	PITPNM3	protein_coding	1	0.08	0.07	0.03	0.04	0.04	0.02	0.1	0.02	0.08	0.06	0.09	0.08	0.16	0.05	0.04	0.1
ENSG00000091640.3	SPAG7	protein_coding	1	35.03	36.16	36.17	33.84	35.77	34.41	16.61	17.78	36.37	37.84	36.17	33.44	37.32	42.55	38.78	36.92
ENSG00000091651.4	ORC6	protein_coding	2	58.16	59.03	59.91	56.12	65.53	63.5	33.4	30.75	54	54.58	56.88	53.79	62.87	60.14	49.24	41.66
ENSG00000091656.11	ZFHX4	protein_coding	2	0	0	0.06	0	0	0	0	0.1	0	0	0	0.01	0	0	0.08	0.05
ENSG00000091664.7	SLC17A6	protein_coding	2	0	0	0	0	0	0	0	0	0	0	0	0	0	0	0	0
ENSG00000091704.5	CPA1	protein_coding	2	0	0	0	0	0	0	0	0	0	0	0	0	0	0	0	0
ENSG00000091732.11	ZC3HC1	protein_coding	1	8.03	8.58	10.67	10.46	8.83	8.84	6.46	6.67	8.79	9.04	10.25	10.26	7.21	9.45	9.63	8.51
ENSG00000091831.17	ESR1	protein_coding	2	0.06	0.03	0.06	0	0.03	0	0.06	0	0	0	0.06	0.04	0	0	0	0.04
ENSG00000091844.3	RGS17	protein_coding	2	0.48	0.42	0.41	0.25	0.4	0.3	0.13	0.18	0.37	0.38	0.31	0.25	0.53	0.46	0.23	0.44
ENSG00000091879.9	ANGPT2	protein_coding	2	0	0	0	0	0	0	0	0	0	0	0	0	0	0	0	0
ENSG00000091947.5	TMEM101	protein_coding	1	26.37	28.34	24.29	25.31	20.59	19.13	9.57	6.92	26.7	28.36	26.91	25	22.34	24.68	19.87	16.06
ENSG00000091972.14	CD200	protein_coding	2	0	0	0	0	0	0	0	0	0	0	0	0	0	0	0	0
ENSG00000091986.11	CCDC80	protein_coding	1	0	0	0.09	0	0	0	0.02	0	0	0	0	0	0	0.01	0	0
ENSG00000092009.6	CMA1	protein_coding	1	0	0	0	0	0.05	0	0	0.09	0	0	0	0	0	0	0.06	0
ENSG00000092010.10	PSME1	protein_coding	2	223.38	224.06	202.33	192.23	226.28	219.46	90.11	81.32	211.89	227.47	208.77	199.12	192.3	216.48	190.4	167.89
ENSG00000092020.6	PPP2R3C	protein_coding	2	30.33	33.02	27.42	25.68	31.94	25.78	15.24	18.31	32.38	31.95	30.9	30.23	27.58	29.14	23.23	23.31
ENSG00000092036.12	HAUS4	protein_coding	2	89.53	91.67	66.98	64.9	77.86	75.99	47.88	50.97	83.86	87.46	72.6	66.42	74.34	86.64	64.14	56.86
ENSG00000092051.12	JPH4	protein_coding	1	0	0.04	0.01	0	0.04	0	0.01	0.04	0.05	0	0	0.08	0.03	0	0	0
ENSG00000092054.12	MYH7	protein_coding	2	0	0	0	0	0	0	0	0	0	0	0	0	0	0	0	0
ENSG00000092067.5	CEBPE	protein_coding	2	0.25	0.36	0.56	0.42	0.23	0.21	0.31	0.3	0.48	0.42	0.45	0.3	0.12	0.14	0.33	0.19
ENSG00000092068.14	SLC7A8	protein_coding	1	0.58	0.37	3.86	3.93	0.6	1.09	11.95	13.9	0.5	0.43	3.9	3.82	0.66	0.52	11.06	10.81
ENSG00000092094.6	OSGEP	protein_coding	1	50.53	50.15	49.65	47.01	47.8	43.06	28.94	32	47.3	50.19	52.07	50.83	52.32	51.05	42.78	40.44
ENSG00000092096.10	SLC22A17	protein_coding	2	0	0	0	0	0	0	0	0	0	0	0	0	0	0	0	0
ENSG00000092098.12	RNF31	protein_coding	1	17.65	14.15	15.87	18	21.76	14.06	25.07	23.82	16.3	16.8	15.78	15.86	18.17	15.08	20.54	17.27
ENSG00000092108.16	SCFD1	protein_coding	1	25.97	25.95	25.88	20.96	33.77	30.88	20.31	24.81	28.14	28.24	25.61	25.67	35.96	30.62	29.23	25.82
ENSG00000092140.10	G2E3	protein_coding	2	18.02	17.19	19.08	18	18.9	20.81	10.81	13.22	15.62	16.81	18.12	17.85	19.39	17.39	17.22	15.98
ENSG00000092148.8	HECTD1	protein_coding	1	62.86	60.73	69.74	65.76	72.37	72.77	39.75	45.77	60.5	62.91	62.99	71.12	69.72	63.79	57.72	57.59
ENSG00000092199.13	HNRNPC	protein_coding	2	539.95	539.98	513.38	479.43	482.63	482.07	159.02	158.69	467.62	511.83	491.54	484.39	516.42	528.1	407.14	371.7
ENSG00000092200.8	RPGRIP1	protein_coding	1	0.75	0.57	0.53	0.35	0.24	0.47	0.12	0.15	0.32	0.48	0.32	0.37	0.4	0.56	0.1	0.16
ENSG00000092201.5	SUPT16H	protein_coding	2	84.56	81.07	79.37	77.19	72.42	75.92	30.11	27.1	74.18	80.53	81.07	79.32	80.67	79.62	68.92	61.7
ENSG00000092203.9	TOX4	protein_coding	2	25.44	26.15	24.19	23.45	30.02	28.17	12.07	13.26	23.24	25.17	27.67	26.05	24.86	25.56	22.56	19.56
ENSG00000092208.12	GEMIN2	protein_coding	2	15.65	16.22	13.92	15.4	18.44	20.23	7.85	6.44	16.21	16.35	14.98	16.57	16.52	17.98	13.95	12.49
ENSG00000092295.7	TGM1	protein_coding	2	0.77	0.66	1.05	1.44	0.39	0.41	0.18	0.61	1.03	0.67	0.67	0.7	0.76	0.58	0.51	0.62
ENSG00000092330.11	TINF2	protein_coding	1	32.98	33.99	37.36	31.24	42.87	41.78	38.92	36.24	36.48	34.25	33.1	33.71	38.05	38.13	37.5	37.51
ENSG00000092345.9	DAZL	protein_coding	2	0	0	0.01	0	0	0	0	0	0.02	0.01	0.01	0	0	0	0	0
ENSG00000092377.9	TBL1Y	protein_coding	2	0	0	0	0	0	0	0	0	0	0	0	0	0	0	0	0
ENSG00000092421.12	SEMA6A	protein_coding	2	0	0	0	0	0	0	0	0.02	0	0	0	0	0	0	0	0
ENSG00000092439.9	TRPM7	protein_coding	1	37.3	36.44	37.03	36.22	34.17	33.3	18.32	19.63	36.65	36.48	37.24	38.37	43.32	33.17	32.83	29.6
ENSG00000092445.7	TYRO3	protein_coding	2	4.54	4.53	3.77	3.43	0.79	0.94	0.74	0.59	3.58	3.34	3.11	3.2	1.24	1.71	1.25	1.24
ENSG00000092470.7	WDR76	protein_coding	1	44.24	47.04	33.76	32.38	31.42	30.81	15.15	16.18	36.88	39.7	33.3	33.95	41.89	41.94	25.34	23.84
ENSG00000092529.18	CAPN3	protein_coding	1	2.36	3.03	3.63	2.79	1.9	1.86	1.66	2.2	2.49	2.12	2.62	3.26	1.94	1.63	2.09	2.49
ENSG00000092531.5	SNAP23	protein_coding	1	38.79	36.48	35.73	33.59	38.63	35.76	21.33	19.74	38.49	41.73	40.43	38.23	39.8	41.77	37.23	31.47
ENSG00000092607.9	TBX15	protein_coding	2	0.04	0.03	0.01	0.01	0	0	0	0.01	0.04	0.03	0.01	0.02	0.01	0	0	0.02
ENSG00000092621.7	PHGDH	protein_coding	2	253.05	254.81	72.82	70.79	53.65	51.84	21.15	16.31	229.25	244.47	142.85	130.86	232.83	229.48	50.8	45.23
ENSG00000092758.11	COL9A3	protein_coding	2	5.32	4.39	6.57	6.48	2.98	2.18	1.73	2.16	4.91	5.3	6.23	6.09	3.19	3.53	4.08	3.7
ENSG00000092820.13	EZR	protein_coding	2	110.65	105.37	68.04	66.05	90.07	86.85	25.61	21.41	104.83	105.8	69.87	65.95	89.41	95.25	57.09	51.07
[truncated: 55,913 more rows]

## Sheet: readme
# High-throughput sequencing metadata template (version 2.1).
# All fields in this template must be completed.
# Templates containing example data are found in the METADATA EXAMPLES spreadsheet tabs at the foot of this page.
# Field names (in blue on this page) should not be edited. Hover over cells containing field names to view field content guidelines.
# Human data. If there are patient privacy concerns regarding making data fully public through GEO, please submit to NCBI's dbGaP (http://www.ncbi.nlm.nih.gov/gap/) database. dbGaP has controlled access mechanisms and is an appropriate resource for hosting sensitive patient data.
SERIES
# This section describes the overall experiment.
title	Interrogating bromodomain inhibitor resistance in KMT2A-rearranged leukemia through combinatorial CRISPR screens
summary	Bromo- and extra-terminal domain inhibitors (BETi) have exhibited therapeutic activities in many cancers, including KMT2A-rearranged (KMT2A-r) leukemia, in preclinical studies. However, the mechanisms controlling BETi response and resistance are poorly understood. We conducted genome-wide loss-of-function CRISPR screens using BETi-treated KMT2A-r cell lines. SPOP gene deficiency caused significan…
overall design	SEM cells, with or without SPOP KO, were treated with DMSO, CHIR98014, ABBV-744, or a combination thereof
contributor	Shaela Wright
contributor	Jianzhong Hu
contributor	Hong Wang
contributor	Judith Hyle
contributor	Yang Zhang
contributor	Guoqing Du
contributor	Marina Y. Konopleva
contributor	Steven M. Kornblau
contributor	Mohamed Nadhir Djekidel
contributor	Wojciech Rosikiewicz
contributor	Xujie Zhao
contributor	Ying Shao
contributor	Beisi Xu
contributor	Rui Lu
contributor	Jun J. Yang
contributor	Chunliang Li
supplementary file
SRA_center_name_code	[optional]
SAMPLES
# This section lists and describes each of the biological Samples under investgation, as well as any protocols that are specific to individual Samples.
# Additional "processed data file" or "raw file" columns may be included.
Sample name	title	source name	organism	characteristics: cell full name	characteristics: cell type	characteristics: Treatment	molecule	description	raw file	processed data file	processed data file	processed data file
SMF001_CFP_DMSO_R1	SMF001 CFP DMSO Replicate #1	SEM cells	Homo sapiens	SEM (ACC-546, DSMZ)	human B cell precursor leukemia	sgRNA control; DMSO control	Total RNA was extracted.	Total RNA was extracted by TRIzol (Thermo Fisher Scientific, 15596026) from replicate samples of cells treated with DMSO, CHIR98014, ABBV-744, or a combination thereof. About 200 ng total RNA was treated using Kapa rRNA depletion reagents to remove ribosomal RNA, then converted into cDNA libraries using Kapa RNA HyperPrep Kit with RiboErase (HMR). After end repair, dA-tailing, and adapter ligatio…	SMF001_CFP_DMSO_R1.bam	CLI-225895-STRANDED_RSEM_count.txt	CLI-225895-STRANDED_RSEM_FPKM.txt	CLI-225895-STRANDED_RSEM_TPM.txt
SMF002_CFP_DMSO_R2	SMF002 CFP DMSO Replicate #2	SEM cells	Homo sapiens	SEM (ACC-546, DSMZ)	human B cell precursor leukemia	sgRNA control; DMSO control	Total RNA was extracted.	Total RNA was extracted by TRIzol (Thermo Fisher Scientific, 15596026) from replicate samples of cells treated with DMSO, CHIR98014, ABBV-744, or a combination thereof. About 200 ng total RNA was treated using Kapa rRNA depletion reagents to remove ribosomal RNA, then converted into cDNA libraries using Kapa RNA HyperPrep Kit with RiboErase (HMR). After end repair, dA-tailing, and adapter ligatio…	SMF002_CFP_DMSO_R2.bam	CLI-225895-STRANDED_RSEM_count.txt	CLI-225895-STRANDED_RSEM_FPKM.txt	CLI-225895-STRANDED_RSEM_TPM.txt
SMF003_CFP_CHIR-98014_400nM_R1	SMF003 CFP CHIR-98014 400nM Replicate #1	SEM cells	Homo sapiens	SEM (ACC-546, DSMZ)	human B cell precursor leukemia	sgRNA control; Treatment with GSK3 inhibitor (CHIR-98014, 400nM)	Total RNA was extracted.	Total RNA was extracted by TRIzol (Thermo Fisher Scientific, 15596026) from replicate samples of cells treated with DMSO, CHIR98014, ABBV-744, or a combination thereof. About 200 ng total RNA was treated using Kapa rRNA depletion reagents to remove ribosomal RNA, then converted into cDNA libraries using Kapa RNA HyperPrep Kit with RiboErase (HMR). After end repair, dA-tailing, and adapter ligatio…	SMF003_CFP_CHIR-98014_400nM_R1.bam	CLI-225895-STRANDED_RSEM_count.txt	CLI-225895-STRANDED_RSEM_FPKM.txt	CLI-225895-STRANDED_RSEM_TPM.txt
SMF004_CFP_CHIR-98014_400nM_R2	SMF004 CFP CHIR-98014 400nM Replicate #2	SEM cells	Homo sapiens	SEM (ACC-546, DSMZ)	human B cell precursor leukemia	sgRNA control; Treatment with GSK3 inhibitor (CHIR-98014, 400nM)	Total RNA was extracted.	Total RNA was extracted by TRIzol (Thermo Fisher Scientific, 15596026) from replicate samples of cells treated with DMSO, CHIR98014, ABBV-744, or a combination thereof. About 200 ng total RNA was treated using Kapa rRNA depletion reagents to remove ribosomal RNA, then converted into cDNA libraries using Kapa RNA HyperPrep Kit with RiboErase (HMR). After end repair, dA-tailing, and adapter ligatio…	SMF004_CFP_CHIR-98014_400nM_R2.bam	CLI-225895-STRANDED_RSEM_count.txt	CLI-225895-STRANDED_RSEM_FPKM.txt	CLI-225895-STRANDED_RSEM_TPM.txt
SMF005_CFP_ABBV-744_250nM_R1	SMF005 CFP ABBV-744 250nM Replicate #1	SEM cells	Homo sapiens	SEM (ACC-546, DSMZ)	human B cell precursor leukemia	sgRNA control; Treatment with BET inhibitor (ABBV-744, 250nM)	Total RNA was extracted.	Total RNA was extracted by TRIzol (Thermo Fisher Scientific, 15596026) from replicate samples of cells treated with DMSO, CHIR98014, ABBV-744, or a combination thereof. About 200 ng total RNA was treated using Kapa rRNA depletion reagents to remove ribosomal RNA, then converted into cDNA libraries using Kapa RNA HyperPrep Kit with RiboErase (HMR). After end repair, dA-tailing, and adapter ligatio…	SMF005_CFP_ABBV-744_250nM_R1.bam	CLI-225895-STRANDED_RSEM_count.txt	CLI-225895-STRANDED_RSEM_FPKM.txt	CLI-225895-STRANDED_RSEM_TPM.txt
SMF006_CFP_ABBV-744_250nM_R2	SMF006 CFP ABBV-744 250nM Replicate #2	SEM cells	Homo sapiens	SEM (ACC-546, DSMZ)	human B cell precursor leukemia	sgRNA control; Treatment with BET inhibitor (ABBV-744, 250nM)	Total RNA was extracted.	Total RNA was extracted by TRIzol (Thermo Fisher Scientific, 15596026) from replicate samples of cells treated with DMSO, CHIR98014, ABBV-744, or a combination thereof. About 200 ng total RNA was treated using Kapa rRNA depletion reagents to remove ribosomal RNA, then converted into cDNA libraries using Kapa RNA HyperPrep Kit with RiboErase (HMR). After end repair, dA-tailing, and adapter ligatio…	SMF006_CFP_ABBV-744_250nM_R2.bam	CLI-225895-STRANDED_RSEM_count.txt	CLI-225895-STRANDED_RSEM_FPKM.txt	CLI-225895-STRANDED_RSEM_TPM.txt
SMF007_CFP_CHIR-98014_and_ABBV-744_R1	SMF007 CFP CHIR-98014 and ABBV-744 Replicate #1	SEM cells	Homo sapiens	SEM (ACC-546, DSMZ)	human B cell precursor leukemia	sgRNA control; Treatment with GSK3 inhibitor (CHIR-98014, 400nM) and BET inhibitor (ABBV-744, 250nM)	Total RNA was extracted.	Total RNA was extracted by TRIzol (Thermo Fisher Scientific, 15596026) from replicate samples of cells treated with DMSO, CHIR98014, ABBV-744, or a combination thereof. About 200 ng total RNA was treated using Kapa rRNA depletion reagents to remove ribosomal RNA, then converted into cDNA libraries using Kapa RNA HyperPrep Kit with RiboErase (HMR). After end repair, dA-tailing, and adapter ligatio…	SMF007_CFP_CHIR-98014_and_ABBV-744_R1.bam	CLI-225895-STRANDED_RSEM_count.txt	CLI-225895-STRANDED_RSEM_FPKM.txt	CLI-225895-STRANDED_RSEM_TPM.txt
SMF008_CFP_CHIR-98014_and_ABBV-744_R2	SMF008 CFP CHIR-98014 and ABBV-744 Replicate #2	SEM cells	Homo sapiens	SEM (ACC-546, DSMZ)	human B cell precursor leukemia	sgRNA control; Treatment with GSK3 inhibitor (CHIR-98014, 400nM) and BET inhibitor (ABBV-744, 250nM)	Total RNA was extracted.	Total RNA was extracted by TRIzol (Thermo Fisher Scientific, 15596026) from replicate samples of cells treated with DMSO, CHIR98014, ABBV-744, or a combination thereof. About 200 ng total RNA was treated using Kapa rRNA depletion reagents to remove ribosomal RNA, then converted into cDNA libraries using Kapa RNA HyperPrep Kit with RiboErase (HMR). After end repair, dA-tailing, and adapter ligatio…	SMF008_CFP_CHIR-98014_and_ABBV-744_R2.bam	CLI-225895-STRANDED_RSEM_count.txt	CLI-225895-STRANDED_RSEM_FPKM.txt	CLI-225895-STRANDED_RSEM_TPM.txt
SMF009_sgSPOP-5_DMSO_R1	SMF009 sgSPOP-5 DMSO Replicate #1	SEM cells	Homo sapiens	SEM (ACC-546, DSMZ)	human B cell precursor leukemia	SPOP KO; DMSO control	Total RNA was extracted.	Total RNA was extracted by TRIzol (Thermo Fisher Scientific, 15596026) from replicate samples of cells treated with DMSO, CHIR98014, ABBV-744, or a combination thereof. About 200 ng total RNA was treated using Kapa rRNA depletion reagents to remove ribosomal RNA, then converted into cDNA libraries using Kapa RNA HyperPrep Kit with RiboErase (HMR). After end repair, dA-tailing, and adapter ligatio…	SMF009_sgSPOP-5_DMSO_R1.bam	CLI-225895-STRANDED_RSEM_count.txt	CLI-225895-STRANDED_RSEM_FPKM.txt	CLI-225895-STRANDED_RSEM_TPM.txt
SMF010_sgSPOP-5_DMSO_R2	SMF010 sgSPOP-5 DMSO Replicate #2	SEM cells	Homo sapiens	SEM (ACC-546, DSMZ)	human B cell precursor leukemia	SPOP KO; DMSO control	Total RNA was extracted.	Total RNA was extracted by TRIzol (Thermo Fisher Scientific, 15596026) from replicate samples of cells treated with DMSO, CHIR98014, ABBV-744, or a combination thereof. About 200 ng total RNA was treated using Kapa rRNA depletion reagents to remove ribosomal RNA, then converted into cDNA libraries using Kapa RNA HyperPrep Kit with RiboErase (HMR). After end repair, dA-tailing, and adapter ligatio…	SMF010_sgSPOP-5_DMSO_R2.bam	CLI-225895-STRANDED_RSEM_count.txt	CLI-225895-STRANDED_RSEM_FPKM.txt	CLI-225895-STRANDED_RSEM_TPM.txt
SMF011_sgSPOP-5_CHIR-98014_400nM_R1	SMF011 sgSPOP-5 CHIR-98014 400nM Replicate #1	SEM cells	Homo sapiens	SEM (ACC-546, DSMZ)	human B cell precursor leukemia	SPOP KO; Treatment with GSK3 inhibitor (CHIR-98014, 400nM)	Total RNA was extracted.	Total RNA was extracted by TRIzol (Thermo Fisher Scientific, 15596026) from replicate samples of cells treated with DMSO, CHIR98014, ABBV-744, or a combination thereof. About 200 ng total RNA was treated using Kapa rRNA depletion reagents to remove ribosomal RNA, then converted into cDNA libraries using Kapa RNA HyperPrep Kit with RiboErase (HMR). After end repair, dA-tailing, and adapter ligatio…	SMF011_sgSPOP-5_CHIR-98014_400nM_R1.bam	CLI-225895-STRANDED_RSEM_count.txt	CLI-225895-STRANDED_RSEM_FPKM.txt	CLI-225895-STRANDED_RSEM_TPM.txt
SMF012_sgSPOP-5_CHIR-98014_400nM_R2	SMF012 sgSPOP-5 CHIR-98014 400nM Replicate #2	SEM cells	Homo sapiens	SEM (ACC-546, DSMZ)	human B cell precursor leukemia	SPOP KO; Treatment with GSK3 inhibitor (CHIR-98014, 400nM)	Total RNA was extracted.	Total RNA was extracted by TRIzol (Thermo Fisher Scientific, 15596026) from replicate samples of cells treated with DMSO, CHIR98014, ABBV-744, or a combination thereof. About 200 ng total RNA was treated using Kapa rRNA depletion reagents to remove ribosomal RNA, then converted into cDNA libraries using Kapa RNA HyperPrep Kit with RiboErase (HMR). After end repair, dA-tailing, and adapter ligatio…	SMF012_sgSPOP-5_CHIR-98014_400nM_R2.bam	CLI-225895-STRANDED_RSEM_count.txt	CLI-225895-STRANDED_RSEM_FPKM.txt	CLI-225895-STRANDED_RSEM_TPM.txt
SMF013_sgSPOP-5_ABBV-744_250nM_R1	SMF013 sgSPOP-5 ABBV-744 250nM Replicate #1	SEM cells	Homo sapiens	SEM (ACC-546, DSMZ)	human B cell precursor leukemia	SPOP KO; Treatment with BET inhibitor (ABBV-744, 250nM)	Total RNA was extracted.	Total RNA was extracted by TRIzol (Thermo Fisher Scientific, 15596026) from replicate samples of cells treated with DMSO, CHIR98014, ABBV-744, or a combination thereof. About 200 ng total RNA was treated using Kapa rRNA depletion reagents to remove ribosomal RNA, then converted into cDNA libraries using Kapa RNA HyperPrep Kit with RiboErase (HMR). After end repair, dA-tailing, and adapter ligatio…	SMF013_sgSPOP-5_ABBV-744_250nM_R1.bam	CLI-225895-STRANDED_RSEM_count.txt	CLI-225895-STRANDED_RSEM_FPKM.txt	CLI-225895-STRANDED_RSEM_TPM.txt
SMF014_sgSPOP-5_ABBV-744_250nM_R2	SMF014 sgSPOP-5 ABBV-744 250nM Replicate #2	SEM cells	Homo sapiens	SEM (ACC-546, DSMZ)	human B cell precursor leukemia	SPOP KO; Treatment with BET inhibitor (ABBV-744, 250nM)	Total RNA was extracted.	Total RNA was extracted by TRIzol (Thermo Fisher Scientific, 15596026) from replicate samples of cells treated with DMSO, CHIR98014, ABBV-744, or a combination thereof. About 200 ng total RNA was treated using Kapa rRNA depletion reagents to remove ribosomal RNA, then converted into cDNA libraries using Kapa RNA HyperPrep Kit with RiboErase (HMR). After end repair, dA-tailing, and adapter ligatio…	SMF014_sgSPOP-5_ABBV-744_250nM_R2.bam	CLI-225895-STRANDED_RSEM_count.txt	CLI-225895-STRANDED_RSEM_FPKM.txt	CLI-225895-STRANDED_RSEM_TPM.txt
SMF015_sgSPOP-5_CHIR-98014_and_ABBV-744_R1	SMF015 sgSPOP-5 CHIR-98014 and ABBV-744 Replicate #1	SEM cells	Homo sapiens	SEM (ACC-546, DSMZ)	human B cell precursor leukemia	SPOP KO; Treatment with GSK3 inhibitor (CHIR-98014, 400nM) and BET inhibitor (ABBV-744, 250nM)	Total RNA was extracted.	Total RNA was extracted by TRIzol (Thermo Fisher Scientific, 15596026) from replicate samples of cells treated with DMSO, CHIR98014, ABBV-744, or a combination thereof. About 200 ng total RNA was treated using Kapa rRNA depletion reagents to remove ribosomal RNA, then converted into cDNA libraries using Kapa RNA HyperPrep Kit with RiboErase (HMR). After end repair, dA-tailing, and adapter ligatio…	SMF015_sgSPOP-5_CHIR-98014_and_ABBV-744_R1.bam	CLI-225895-STRANDED_RSEM_count.txt	CLI-225895-STRANDED_RSEM_FPKM.txt	CLI-225895-STRANDED_RSEM_TPM.txt
SMF016_sgSPOP-5_CHIR-98014_and_ABBV-744_R2	SMF016 sgSPOP-5 CHIR-98014 and ABBV-744 Replicate #2	SEM cells	Homo sapiens	SEM (ACC-546, DSMZ)	human B cell precursor leukemia	SPOP KO; Treatment with GSK3 inhibitor (CHIR-98014, 400nM) and BET inhibitor (ABBV-744, 250nM)	Total RNA was extracted.	Total RNA was extracted by TRIzol (Thermo Fisher Scientific, 15596026) from replicate samples of cells treated with DMSO, CHIR98014, ABBV-744, or a combination thereof. About 200 ng total RNA was treated using Kapa rRNA depletion reagents to remove ribosomal RNA, then converted into cDNA libraries using Kapa RNA HyperPrep Kit with RiboErase (HMR). After end repair, dA-tailing, and adapter ligatio…	SMF016_sgSPOP-5_CHIR-98014_and_ABBV-744_R2.bam	CLI-225895-STRANDED_RSEM_count.txt	CLI-225895-STRANDED_RSEM_FPKM.txt	CLI-225895-STRANDED_RSEM_TPM.txt
# Any of the protocols below which are applicable to only a subset of Samples should be included as additional columns of the SAMPLES section instead.
growth protocol	SEM cells (ACC-546, DSMZ) were maintained in RPMI-1640 medium (Lonza) containing 10% fetal bovine serum (FBS) (HyClone) and 1% penicillin/streptomycin (Thermo Fisher Scientific); hTERT mesenchymal stem cells (MSCs; ABM, #T0529) were maintained in MSC culture medium made from RPMI-1640 (Gibco, #11875093), 10% heat-inactivated FBS (Gibco, #10082-147), and 1μM hydrocortisone (Sigma, #H0396); all cel…
treatment protocol	Samples were treated with DMSO, CHIR98014, ABBV-744, or a combination thereof, with or without SPOP KO.
extract protocol	Total RNA was extracted by TRIzol (Thermo Fisher Scientific, 15596026).
library construction protocol	About 200 ng total RNA was treated using Kapa rRNA depletion reagents to remove ribosomal RNA, then converted into cDNA libraries using Kapa RNA HyperPrep Kit with RiboErase (HMR). After end repair, dA-tailing, and adapter ligation, each cDNA library was purified and enriched by 11 cycles of PCR amplification.
library strategy	RNA-Seq
DATA PROCESSING PIPELINE
# Data processing steps include base-calling, alignment, filtering, peak-calling, generation of normalized abundance measurements etc…
# For each step provide a description, as well as software name, version, parameters, if applicable.
# Include additional steps, as necessary.
data processing step	RNA-seq reads from each species were aligned using Bowtie2 2.3.4. FPKM values were obtained using cufflinks v2.2.1. Per-gene read counts were obtained using HTSeq v. 0.6.1.
genome build	hg19 (GRCh37.p13)
processed data files format and content	gene-based raw counts as well as FPKM and TPM normalized txt files
# For each file listed in the "processed data file" columns of the SAMPLES section, provide additional information below.
PROCESSED DATA FILES
file name	file type	file checksum
CLI-225895-STRANDED_RSEM_FPKM.txt	abundance measurements	7d11bf87556c0d8641278802e27cfca3
CLI-225895-STRANDED_RSEM_TPM.txt	abundance measurements	a92c5b60cf710448c4da7c1104b7595e
CLI-225895-STRANDED_RSEM_count.txt	abundance measurements	fbc99c0f9b762f9836626a7c8030cfaa
# For each file listed in the "raw file" columns of the SAMPLES section, provide additional information below.
RAW FILES
file name	file type	file checksum	instrument model	read length	single or paired-end
SMF001_CFP_DMSO_R1.bam	bam	4a0a231a3b3e1600a3f43a8c7e575fad	NovaSeq	101	paired-end
SMF002_CFP_DMSO_R2.bam	bam	a2708ff8b99d277ebf85d7baed3c3321	NovaSeq	101	paired-end
SMF003_CFP_CHIR-98014_400nM_R1.bam	bam	cc5a1c189a83866a7efd2a4a86b73a5d	NovaSeq	101	paired-end
SMF004_CFP_CHIR-98014_400nM_R2.bam	bam	cb01ff2f63038faaf2e8d5c5d2457fcd	NovaSeq	101	paired-end
SMF005_CFP_ABBV-744_250nM_R1.bam	bam	7b1f01b282bcef823ae4e6149dbcafb5	NovaSeq	101	paired-end
SMF006_CFP_ABBV-744_250nM_R2.bam	bam	f2811635d268bc602a17d29deac7ce6b	NovaSeq	101	paired-end
SMF007_CFP_CHIR-98014_and_ABBV-744_R1.bam	bam	6ac6f39cc872f42c39c36bf2783f0fcf	NovaSeq	101	paired-end
SMF008_CFP_CHIR-98014_and_ABBV-744_R2.bam	bam	eb83272db36ad011e29216299c24ba0c	NovaSeq	101	paired-end
SMF009_sgSPOP-5_DMSO_R1.bam	bam	04c0cd799bf6fd9a232e33c56614fa61	NovaSeq	101	paired-end
SMF010_sgSPOP-5_DMSO_R2.bam	bam	233daf16950ba809512bb5cdb8335e86	NovaSeq	101	paired-end
SMF011_sgSPOP-5_CHIR-98014_400nM_R1.bam	bam	ce456f270e6a7bdca6b8a31bde8f323d	NovaSeq	101	paired-end
SMF012_sgSPOP-5_CHIR-98014_400nM_R2.bam	bam	2b1201a9457746f56c537264b51cfc34	NovaSeq	101	paired-end
SMF013_sgSPOP-5_ABBV-744_250nM_R1.bam	bam	d547fd90797557725e71e80651d050c5	NovaSeq	101	paired-end
SMF014_sgSPOP-5_ABBV-744_250nM_R2.bam	bam	879cfc18252adc66fa51d054b6f59c7a	NovaSeq	101	paired-end
SMF015_sgSPOP-5_CHIR-98014_and_ABBV-744_R1.bam	bam	ed3f2f26bdd2721e7102538fd36b3a00	NovaSeq	101	paired-end
SMF016_sgSPOP-5_CHIR-98014_and_ABBV-744_R2.bam	bam	81f734f428df582d4c61b1cdb137ddf2	NovaSeq	101	paired-end
# For paired-end experiments, list the 2 associated raw files, and provide average insert size and standard deviation, if known. For SOLiD experiments, list the 4 file names (include "file name 3" and "file name 4" columns).
PAIRED-END EXPERIMENTS
file name 1	file name 2	average insert size	standard deviation
