# Supplementary material for: Interrogating bromodomain inhibitor resistance in KMT2A-rearranged leukemia through combinatorial CRISPR screens
Source: Proc Natl Acad Sci U S A. 2023 Apr 10;120(16):e2220134120. doi: 10.1073/pnas.2220134120 (PMC10120025; doi:10.1073/pnas.2220134120)
Supplement: Supplementary file 12 — Dataset S04 (XLSX) [file pnas.2220134120.sd04.xlsx]

## Sheet: human kinase library+ABBV-744
Supplementary Table S4 Kinase CRISPR screen summary
id	num	neg|score	neg|p-value	neg|fdr	neg|rank	neg|goodsgrna	neg|lfc	pos|score	pos|p-value	pos|fdr	pos|rank	pos|goodsgrna	pos|lfc
GSK3B	6	1.3844e-06	4.9607e-06	0.002674	1	5	-0.86344	0.9171	0.94728	0.997237	511	1	-0.86344
ITK	6	8.9604e-05	0.00049111	0.132353	2	4	-0.81135	0.043806	0.14451	0.875173	81	2	-0.81135
FGR	6	0.00061268	0.0034576	0.334225	3	6	-1.2007	0.99314	0.99326	0.999102	533	0	-1.2007
MAP3K11	6	0.00066044	0.0036858	0.334225	4	3	-0.6135	0.0029715	0.014966	0.672237	12	3	-0.6135
ROCK2	6	0.00074682	0.0041223	0.334225	5	6	-1.3561	0.9991	0.9991	0.999102	539	0	-1.3561
DYRK2	6	0.00076803	0.0042314	0.334225	6	5	-2.4244	0.62439	0.81632	0.992549	430	1	-2.4244
MAP4K4	6	0.00079703	0.0043406	0.334225	7	5	-0.51427	0.94117	0.95641	0.999102	515	1	-0.51427
RPS6KA4	12	0.0012632	0.0094501	0.410046	8	7	-0.48301	0.1752	0.47522	0.984636	191	5	-0.48301
CDK14	6	0.0012861	0.0068011	0.410046	9	4	-0.98318	0.65285	0.8274	0.992549	434	2	-0.98318
TAOK3	6	0.0013898	0.007317	0.410046	10	5	-0.39286	0.68781	0.84206	0.992549	445	1	-0.39286
STK17B	6	0.0016028	0.0084282	0.410046	11	6	-1.3435	0.9915	0.99158	0.999102	531	0	-1.3435
PRKCE	6	0.0019505	0.010274	0.410046	12	4	-0.67187	0.64662	0.82527	0.992549	432	2	-0.67187
STK32B	6	0.0019641	0.010353	0.410046	13	6	-0.92751	0.99804	0.99815	0.999102	538	0	-0.92751
NEK4	6	0.0020311	0.010651	0.410046	14	6	-0.83892	0.99797	0.99808	0.999102	537	0	-0.83892
KSR1	6	0.002461	0.012555	0.442346	15	6	-0.79494	0.99754	0.99764	0.999102	536	0	-0.79494
NUAK1	6	0.0025984	0.013131	0.442346	16	3	-0.49968	0.40901	0.65312	0.984636	342	2	-0.49968
FER	6	0.0029715	0.014966	0.47452	17	2	0.54061	0.073934	0.21994	0.932517	121	4	0.54061
STK40	6	0.0035502	0.017457	0.519118	18	6	-3.1794	0.99645	0.99659	0.999102	535	0	-3.1794
RPS6KB1	6	0.0038096	0.018707	0.519118	19	5	-1.1934	0.96833	0.97078	0.999102	521	1	-1.1934
PASK	6	0.0039359	0.019262	0.519118	20	5	-1.0751	0.10335	0.28005	0.958498	143	1	-1.0751
RPS6KL1	6	0.0052349	0.024808	0.591123	21	6	-0.8126	0.99477	0.99492	0.999102	534	0	-0.8126
GRK5	6	0.0053268	0.025116	0.591123	22	4	-0.40255	0.49829	0.72332	0.984636	383	2	-0.40255
MAP3K7	6	0.0055419	0.026019	0.591123	23	5	-1.0801	0.60923	0.809	0.992549	425	1	-1.0801
ACVR2A	6	0.0056871	0.026564	0.591123	24	5	-0.94266	0.6923	0.84411	0.992549	448	1	-0.94266
PRKCB	6	0.0058715	0.027418	0.591123	25	3	-0.30976	0.49505	0.72074	0.984636	380	3	-0.30976
EPHA7	6	0.00724	0.032983	0.683772	26	6	-0.52011	0.99276	0.99288	0.999102	532	0	-0.52011
RPS6KA1	12	0.0077892	0.046784	0.813438	27	9	-1.5782	0.4602	0.77958	0.98793	364	3	-1.5782
PAK7	6	0.0078016	0.035404	0.706774	28	4	-1.181	0.57056	0.77959	0.98793	410	1	-1.181
TTN	6	0.0084628	0.038222	0.721658	29	5	-1.456	0.13017	0.32293	0.984636	159	1	-1.456
PDGFRA	6	0.0088089	0.03973	0.721658	30	5	-0.80781	0.98824	0.98841	0.999102	530	0	-0.80781
WNK4	6	0.0088925	0.040166	0.721658	31	5	-0.62842	0.097899	0.27111	0.958498	139	1	-0.62842
JAK2	12	0.0098724	0.05737	0.883499	32	6	-0.16709	0.39609	0.72996	0.986082	336	4	-0.16709
STK35	6	0.011505	0.049959	0.841494	33	5	-1.5903	0.57834	0.78558	0.988313	413	1	-1.5903
BTK	6	0.012356	0.052886	0.863798	34	3	-0.43115	0.018696	0.073165	0.688226	51	2	-0.43115
TBCK	6	0.012979	0.054989	0.871736	35	5	-1.2228	0.98406	0.98415	0.999102	527	0	-1.2228
SPEG	12	0.013796	0.074802	0.915775	36	6	-0.35897	0.70141	0.91345	0.993302	450	5	-0.35897
MYO3A	6	0.015302	0.062162	0.915775	37	5	-1.0655	0.9441	0.95765	0.999102	516	1	-1.0655
TNIK	6	0.015706	0.063263	0.915775	38	4	-1.1083	0.44338	0.68028	0.984636	359	2	-1.1083
TSSK3	6	0.016742	0.066488	0.915775	39	3	-0.77389	0.56399	0.77468	0.98793	407	3	-0.77389
MAP4K3	6	0.017219	0.067738	0.915775	40	4	-0.28494	0.58601	0.79157	0.988313	416	2	-0.28494
SGK2	6	0.019018	0.073165	0.915775	41	5	-0.91714	0.88101	0.93765	0.993565	506	1	-0.91714
ADRBK2	6	0.019735	0.075347	0.915775	42	5	-0.9262	0.96507	0.96856	0.999102	519	1	-0.9262
FLT3	6	0.020383	0.077123	0.915775	43	5	-0.59368	0.59169	0.79578	0.988313	420	1	-0.59368
NEK7	6	0.020718	0.078145	0.915775	44	3	-0.2425	0.27177	0.52654	0.984636	265	3	-0.2425
LCK	6	0.020721	0.078155	0.915775	45	5	-0.71803	0.77765	0.88451	0.992549	473	1	-0.71803
PKN2	6	0.022594	0.084128	0.945693	46	4	-0.42964	0.22332	0.46077	0.984636	227	2	-0.42964
TRIB1	6	0.023362	0.086578	0.945693	47	5	-0.81586	0.98309	0.98323	0.999102	526	0	-0.81586
PRKY	5	0.025359	0.088811	0.945693	48	2	0.19735	0.29625	0.51975	0.984636	281	3	0.19735
EPHA1	6	0.02648	0.095825	0.945693	49	4	-0.61661	0.74748	0.87003	0.992549	459	2	-0.61661
EIF2AK1	6	0.026979	0.097413	0.945693	50	4	-0.68359	0.73097	0.86218	0.992549	454	2	-0.68359
MAST1	6	0.027378	0.098454	0.945693	51	3	-0.016144	0.017643	0.070099	0.686971	49	3	-0.016144
DDR1	6	0.027547	0.098861	0.945693	52	4	-0.64811	0.6382	0.82171	0.992549	431	1	-0.64811
PKN1	6	0.027982	0.10024	0.945693	53	3	-0.17586	0.38638	0.63514	0.984636	331	3	-0.17586
PRKCH	6	0.028418	0.10161	0.945693	54	4	-0.27053	0.25078	0.49924	0.984636	245	2	-0.27053
TRPM6	6	0.030476	0.10765	0.945693	55	4	-0.51028	0.81878	0.90572	0.992549	489	2	-0.51028
ABL1	6	0.030691	0.1083	0.945693	56	4	-0.63031	0.81922	0.906	0.992549	490	2	-0.63031
GSK3A	6	0.030906	0.10891	0.945693	57	4	-0.77024	0.60169	0.80368	0.992549	422	2	-0.77024
PSKH1	6	0.032173	0.11257	0.945693	58	5	-0.65293	0.97942	0.97953	0.999102	525	1	-0.65293
EPHA6	6	0.032211	0.11271	0.945693	59	4	-0.46971	0.20943	0.44128	0.984636	214	2	-0.46971
TNNI3K	6	0.032284	0.11288	0.945693	60	2	0.049435	0.28351	0.54209	0.984636	273	3	0.049435
FGFR4	6	0.032873	0.11453	0.945693	61	5	-0.4831	0.31738	0.57926	0.984636	295	1	-0.4831
STK26	6	0.032875	0.11453	0.945693	62	4	-0.33138	0.00099133	0.0053228	0.478164	5	2	-0.33138
PLK2	6	0.033446	0.1162	0.945693	63	4	-0.77961	0.87829	0.93704	0.993565	505	1	-0.77961
ZAP70	6	0.033999	0.11773	0.945693	64	5	-0.54924	0.97174	0.97298	0.999102	524	1	-0.54924
WNK2	6	0.034213	0.11835	0.945693	65	3	0.29204	0.047327	0.15444	0.897932	85	3	0.29204
FASTK	6	0.034587	0.11957	0.945693	66	4	-0.74574	0.33874	0.59665	0.984636	302	2	-0.74574
CHUK	6	0.035339	0.12143	0.945693	67	3	-0.083299	0.68328	0.84032	0.992549	442	2	-0.083299
CSNK1G2	6	0.036138	0.12377	0.945693	68	4	-0.47881	0.68404	0.84059	0.992549	443	2	-0.47881
IRAK4	6	0.03655	0.12484	0.945693	69	4	-0.90064	0.081591	0.23808	0.948628	126	2	-0.90064
MARK1	6	0.037293	0.12686	0.945693	70	4	-0.6584	0.1717	0.3866	0.984636	189	2	-0.6584
CSNK2A2	6	0.038358	0.12968	0.945693	71	5	-0.62366	0.4312	0.67047	0.984636	354	1	-0.62366
SGK494	6	0.039978	0.13392	0.96246	72	4	-0.27584	0.49156	0.71791	0.984636	377	2	-0.27584
MARK4	6	0.042426	0.14043	0.962622	73	5	-0.62028	0.98592	0.98621	0.999102	528	0	-0.62028
CDC42BPA	6	0.043172	0.14227	0.962622	74	3	0.0050263	0.29964	0.56322	0.984636	283	3	0.0050263
SBK3	6	0.043531	0.14314	0.962622	75	5	-0.30397	0.41617	0.65869	0.984636	347	1	-0.30397
STK39	6	0.04447	0.14604	0.962622	76	4	-0.50522	0.7748	0.88322	0.992549	471	2	-0.50522
NPR1	6	0.04454	0.14619	0.962622	77	3	-0.53494	0.56977	0.77896	0.98793	409	2	-0.53494
PIM1	6	0.044665	0.14651	0.962622	78	4	-1.2226	0.79369	0.89218	0.992549	480	2	-1.2226
KIT	6	0.045716	0.14964	0.962622	79	4	-0.44431	0.52475	0.7439	0.987408	393	2	-0.44431
CAMK1G	6	0.046805	0.15275	0.962622	80	5	-0.51354	0.88434	0.93826	0.993565	508	1	-0.51354
MAST3	6	0.046997	0.1532	0.962622	81	4	-0.84871	0.41784	0.65991	0.984636	348	2	-0.84871
MKNK2	6	0.047622	0.15476	0.962622	82	3	0.15793	0.23457	0.47715	0.984636	232	3	0.15793
PRKACB	6	0.048746	0.15755	0.962622	83	4	-0.36039	0.34423	0.60101	0.984636	306	2	-0.36039
ULK3	6	0.049816	0.16037	0.962622	84	5	-1.1655	0.78075	0.88596	0.992549	475	1	-1.1655
CAMKV	6	0.052052	0.16592	0.962622	85	5	-0.80923	0.96877	0.97104	0.999102	522	1	-0.80923
PTK2B	6	0.052502	0.16707	0.962622	86	4	-0.54798	0.27141	0.52609	0.984636	264	2	-0.54798
STK24	6	0.052599	0.16726	0.962622	87	5	-0.44939	0.89924	0.94219	0.99382	509	1	-0.44939
AXL	6	0.055214	0.17339	0.962622	88	3	-0.25714	0.022594	0.084931	0.762968	55	2	-0.25714
ERN1	6	0.057717	0.17945	0.962622	89	5	-0.45583	0.77018	0.8809	0.992549	468	1	-0.45583
YES1	6	0.058626	0.18196	0.962622	90	4	-0.48638	0.8546	0.92687	0.993302	496	2	-0.48638
TGFBR2	6	0.058991	0.18285	0.962622	91	3	-0.073554	0.3483	0.60408	0.984636	307	2	-0.073554
CDK18	6	0.060307	0.18613	0.962622	92	5	-1.4817	0.93411	0.95327	0.999102	513	1	-1.4817
ADCK2	6	0.060691	0.18725	0.962622	93	2	0.019784	0.17558	0.39241	0.984636	192	2	0.019784
CASK	6	0.062756	0.19231	0.962622	94	1	0.49218	0.016345	0.066339	0.686971	45	5	0.49218
FLT4	6	0.063609	0.19438	0.962622	95	4	-0.9394	0.76429	0.87802	0.992549	466	1	-0.9394
CLK3	6	0.06361	0.19438	0.962622	96	5	-0.31484	0.7882	0.8897	0.992549	479	1	-0.31484
PRKG1	6	0.063835	0.19487	0.962622	97	2	0.19011	0.12282	0.31108	0.984636	156	3	0.19011
SNRK	6	0.064032	0.1954	0.962622	98	5	-0.4616	0.42623	0.6666	0.984636	352	1	-0.4616
MYLK4	6	0.064365	0.19612	0.962622	99	4	-0.65759	0.37751	0.62766	0.984636	327	2	-0.65759
PRKCA	6	0.066508	0.20154	0.962622	100	3	0.10661	0.42185	0.66331	0.984636	350	3	0.10661
PINK1	6	0.066857	0.2023	0.962622	101	4	-0.37837	0.76954	0.88063	0.992549	467	2	-0.37837
CAMK2B	6	0.067039	0.20282	0.962622	102	3	-0.075237	0.064634	0.1971	0.925995	109	3	-0.075237
PTK2	6	0.069289	0.2083	0.962622	103	4	-0.42899	0.49657	0.72191	0.984636	382	2	-0.42899
RYK	6	0.070303	0.21081	0.962622	104	2	0.44547	0.15821	0.36668	0.984636	180	4	0.44547
CAMK4	6	0.070988	0.21242	0.962622	105	4	-0.48495	0.80401	0.89779	0.992549	482	2	-0.48495
MAPK13	6	0.071977	0.21493	0.962622	106	5	-0.79988	0.85934	0.92978	0.993302	499	1	-0.79988
RIPK2	6	0.072056	0.2152	0.962622	107	4	-0.53763	0.090593	0.25873	0.957714	135	2	-0.53763
MAP3K3	6	0.072113	0.21529	0.962622	108	4	-0.71115	0.85834	0.9291	0.993302	498	2	-0.71115
neg26	1	0.072562	0.073016	0.915775	109	1	-1.5722	0.92744	0.92791	0.993302	512	0	-1.5722
STK16	6	0.07267	0.21661	0.962622	110	5	-0.48706	0.9598	0.96514	0.999102	518	1	-0.48706
AMHR2	6	0.072857	0.21703	0.962622	111	4	-0.51276	0.34154	0.59885	0.984636	305	2	-0.51276
STK31	6	0.073624	0.21912	0.962622	112	3	-0.090381	0.18774	0.4108	0.984636	198	3	-0.090381
IKBKE	6	0.074748	0.22166	0.962622	113	4	-0.48632	0.85661	0.928	0.993302	497	1	-0.48632
SYK	6	0.07587	0.2245	0.962622	114	2	0.33647	0.24511	0.49175	0.984636	240	4	0.33647
STK32A	6	0.07814	0.22987	0.962622	115	2	0.13924	0.26367	0.51622	0.984636	259	4	0.13924
RPS6KB2	6	0.079285	0.23274	0.962622	116	3	-0.047636	0.24052	0.48552	0.984636	236	3	-0.047636
BRAF	6	0.079542	0.23327	0.962622	117	3	-0.19751	0.35609	0.61078	0.984636	313	3	-0.19751
TAOK1	6	0.081392	0.23764	0.962622	118	4	-0.42789	0.61482	0.81255	0.992549	427	2	-0.42789
POLR2A	6	0.082119	0.23931	0.962622	119	5	-0.95145	0.55159	0.76479	0.98793	401	1	-0.95145
NRBP2	6	0.08288	0.24105	0.962622	120	5	-0.35715	0.23407	0.47646	0.984636	231	1	-0.35715
FRK	6	0.083203	0.24178	0.962622	121	4	-0.97386	0.85383	0.92643	0.993302	495	1	-0.97386
MLKL	6	0.083238	0.24185	0.962622	122	1	0.26398	0.19726	0.42405	0.984636	203	4	0.26398
BRSK2	6	0.084962	0.24536	0.962622	123	4	-0.66957	0.066508	0.20174	0.925995	110	2	-0.66957
TSSK2	6	0.085081	0.24553	0.962622	124	2	0.29018	0.085081	0.24661	0.954697	129	4	0.29018
MAP3K14	6	0.086276	0.2474	0.962622	125	4	-0.43887	0.80121	0.89598	0.992549	481	2	-0.43887
GCK	6	0.086445	0.24771	0.962622	126	4	-0.26116	0.98728	0.98759	0.999102	529	0	-0.26116
CAMKK1	6	0.086504	0.24778	0.962622	127	3	0.11925	0.00096289	0.0051442	0.478164	4	3	0.11925
NEK3	6	0.088412	0.25129	0.962622	128	3	-0.090921	0.40949	0.65347	0.984636	343	3	-0.090921
PAK1	6	0.088653	0.25174	0.962622	129	3	-0.14359	0.39656	0.64307	0.984636	337	3	-0.14359
BMPR1A	6	0.088852	0.25204	0.962622	130	4	-0.64661	0.66377	0.83205	0.992549	437	1	-0.64661
MAP2K4	6	0.089251	0.25262	0.962622	131	3	-0.22611	0.47555	0.70602	0.984636	369	2	-0.22611
DCLK1	6	0.08946	0.25302	0.962622	132	4	-0.30702	0.47877	0.70841	0.984636	372	2	-0.30702
MARK2	6	0.091509	0.25639	0.962622	133	3	-0.30469	0.67202	0.83558	0.992549	440	2	-0.30469
EGFR	6	0.091657	0.25661	0.962622	134	3	-0.17432	0.01086	0.048014	0.686971	28	2	-0.17432
DYRK3	6	0.092228	0.25758	0.962622	135	4	-0.52446	0.72084	0.85708	0.992549	453	2	-0.52446
SRC	6	0.092424	0.25795	0.962622	136	2	0.16412	0.13565	0.33149	0.984636	162	3	0.16412
FGFR1	6	0.093475	0.25984	0.962622	137	4	-0.59434	0.39692	0.64338	0.984636	338	2	-0.59434
SCYL3	6	0.099717	0.27071	0.97883	138	1	0.35654	0.068133	0.20564	0.925995	113	4	0.35654
ADRBK1	6	0.10087	0.27241	0.97883	139	4	-0.41488	0.81835	0.90546	0.992549	488	2	-0.41488
ACVR1B	6	0.10153	0.27353	0.97883	140	4	-0.31392	0.77537	0.88349	0.992549	472	1	-0.31392
AKT3	6	0.10335	0.27648	0.97883	141	4	-0.54655	0.81747	0.90505	0.992549	487	2	-0.54655
GRK4	6	0.10516	0.27906	0.97883	142	2	0.28023	0.18543	0.40716	0.984636	196	4	0.28023
GRK6	6	0.10528	0.27933	0.97883	143	3	-0.31133	0.10718	0.28614	0.958498	147	2	-0.31133
MYLK2	6	0.10696	0.28227	0.97883	144	3	-0.60664	0.014784	0.061458	0.686971	38	2	-0.60664
PLK1	5	0.10865	0.27004	0.97883	145	4	-1.1702	0.86137	0.90459	0.992549	501	1	-1.1702
ABL2	6	0.10877	0.28497	0.97883	146	3	0.0081531	0.45602	0.69068	0.984636	361	3	0.0081531
DYRK1B	6	0.10908	0.28541	0.97883	147	4	-0.55707	0.51372	0.7352	0.986877	389	2	-0.55707
PRKAA1	6	0.11028	0.28757	0.97883	148	4	-0.52576	0.48576	0.71388	0.984636	375	2	-0.52576
MOS	6	0.11753	0.2992	0.97883	149	3	0.13314	0.38773	0.63622	0.984636	332	3	0.13314
neg50	1	0.11851	0.11909	0.945693	150	1	-1.0048	0.88149	0.8824	0.992549	507	0	-1.0048
ILK	6	0.11885	0.30133	0.97883	151	3	-0.074224	0.10866	0.28832	0.959282	149	3	-0.074224
KSR2	6	0.12179	0.30643	0.97883	152	3	-0.38024	0.84535	0.92123	0.993302	492	2	-0.38024
TRIB3	6	0.12337	0.30889	0.97883	153	3	-0.6047	0.58696	0.79223	0.988313	417	1	-0.6047
DYRK4	6	0.12483	0.31135	0.97883	154	2	0.20584	0.22128	0.45796	0.984636	225	4	0.20584
AK1	6	0.12539	0.3122	0.97883	155	4	-0.48991	0.041894	0.13959	0.875173	77	2	-0.48991
ERBB3	6	0.12818	0.31679	0.97883	156	3	-0.29438	0.17846	0.39657	0.984636	194	2	-0.29438
neg19	1	0.12909	0.12984	0.945693	157	1	-1.381	0.87091	0.87165	0.992549	504	0	-1.381
ROCK1	6	0.13189	0.32258	0.97883	158	3	-0.17174	0.36278	0.61651	0.984636	319	3	-0.17174
DSTYK	6	0.13194	0.32269	0.97883	159	4	-0.22328	0.74397	0.86859	0.992549	457	2	-0.22328
RPS6KA6	12	0.13196	0.39793	0.97883	160	5	-0.031362	0.34142	0.68448	0.984636	304	5	-0.031362
WNK3	6	0.13329	0.32483	0.97883	161	3	0.11513	0.096534	0.2689	0.958498	138	3	0.11513
JAK3	12	0.13376	0.4017	0.97883	162	7	-0.28835	0.27739	0.61308	0.984636	270	5	-0.28835
LYN	6	0.13377	0.32566	0.97883	163	4	-0.31117	0.75497	0.87355	0.992549	463	2	-0.31117
NEK6	6	0.13546	0.32837	0.97883	164	3	-0.54801	0.10696	0.28579	0.958498	146	2	-0.54801
OBSCN	12	0.13548	0.40498	0.97883	165	7	-0.2375	0.80972	0.95221	0.999102	484	4	-0.2375
neg47	1	0.13669	0.13724	0.962622	166	1	-1.4832	0.86331	0.86445	0.992549	502	0	-1.4832
STK3	6	0.13807	0.3323	0.97883	167	4	-0.9185	0.81438	0.9035	0.992549	486	2	-0.9185
FGFR3	6	0.13911	0.33383	0.97883	168	3	-0.14399	0.23566	0.47874	0.984636	234	3	-0.14399
GUCY2F	6	0.13981	0.33499	0.97883	169	4	-0.34288	0.54029	0.75595	0.987408	397	2	-0.34288
CIT	6	0.13994	0.33533	0.97883	170	4	-0.78363	0.12149	0.30903	0.984636	155	2	-0.78363
MAP4K1	6	0.14284	0.33997	0.97883	171	3	-0.14892	0.35266	0.60787	0.984636	310	3	-0.14892
MARK3	6	0.14468	0.34302	0.97883	172	3	0.007029	0.31013	0.57363	0.984636	290	3	0.007029
PAK6	6	0.14594	0.34488	0.97883	173	3	-0.33004	0.45739	0.69178	0.984636	362	3	-0.33004
FLT1	6	0.15019	0.35188	0.97883	174	3	-0.30517	0.42585	0.66631	0.984636	351	3	-0.30517
MAP3K10	6	0.15169	0.35413	0.97883	175	3	-0.035278	0.29836	0.56142	0.984636	282	3	-0.035278
CDKL3	6	0.15288	0.35612	0.97883	176	4	-0.31367	0.84886	0.92345	0.993302	494	2	-0.31367
NEK1	6	0.15456	0.35854	0.97883	177	3	-0.092213	0.057104	0.1784	0.913253	101	3	-0.092213
RPS6KA3	12	0.16561	0.45611	0.97883	178	7	-0.16321	0.40716	0.73884	0.987408	341	5	-0.16321
HCK	6	0.16825	0.37934	0.97883	179	2	0.23975	0.21871	0.45452	0.984636	223	4	0.23975
LIMK2	6	0.16908	0.38069	0.97883	180	4	-0.39741	0.10516	0.2826	0.958498	145	1	-0.39741
MAP3K13	6	0.17085	0.38323	0.97883	181	4	-0.43413	0.49606	0.72143	0.984636	381	2	-0.43413
ERBB2	6	0.17411	0.38813	0.97883	182	2	0.29761	0.24415	0.49037	0.984636	239	4	0.29761
LRRK1	6	0.17631	0.39141	0.97883	183	3	0.47744	0.025998	0.09527	0.788486	59	3	0.47744
TRIB2	6	0.17642	0.39156	0.97883	184	3	0.077196	0.015433	0.063521	0.686971	40	3	0.077196
ICK	6	0.1767	0.39192	0.97883	185	4	-0.39125	0.68857	0.84237	0.992549	446	1	-0.39125
MYLK3	6	0.17677	0.39202	0.97883	186	3	0.26206	0.17166	0.38657	0.984636	188	3	0.26206
PDK2	6	0.17779	0.39358	0.97883	187	3	-0.27426	0.27445	0.53035	0.984636	268	3	-0.27426
DAPK2	6	0.18149	0.39932	0.97883	188	3	-0.025918	0.034213	0.11897	0.822398	69	3	-0.025918
STK4	6	0.18684	0.40759	0.97883	189	2	0.46374	0.088549	0.25478	0.957714	132	4	0.46374
PRKG2	6	0.1872	0.40806	0.97883	190	3	-0.45191	0.48498	0.71323	0.984636	374	2	-0.45191
PRKACG	6	0.18776	0.40898	0.97883	191	4	-0.5508	0.69965	0.8475	0.992549	449	2	-0.5508
AKT1	6	0.19011	0.41226	0.97883	192	4	-0.43436	0.5412	0.75659	0.987408	398	2	-0.43436
PNCK	6	0.19106	0.41362	0.97883	193	4	-0.30517	0.77811	0.8847	0.992549	474	2	-0.30517
PRKD2	6	0.192	0.41526	0.97883	194	4	-0.30289	0.75152	0.87201	0.992549	460	2	-0.30289
SGK3	6	0.19346	0.41718	0.97883	195	4	-0.12581	0.95785	0.96428	0.999102	517	1	-0.12581
PRKACA	6	0.1935	0.41727	0.97883	196	3	-0.51032	0.41236	0.65576	0.984636	344	3	-0.51032
TNK1	6	0.19573	0.42024	0.97883	197	4	-0.31321	0.82398	0.90869	0.993302	491	2	-0.31321
BLK	6	0.196	0.42058	0.97883	198	3	-0.18268	0.31501	0.57755	0.984636	293	3	-0.18268
CDKL1	6	0.19681	0.42185	0.97883	199	2	0.47265	0.16556	0.37773	0.984636	185	4	0.47265
MAP3K8	6	0.19724	0.42238	0.97883	200	2	0.065977	0.24198	0.48731	0.984636	238	3	0.065977
CDC42BPG	6	0.19774	0.42289	0.97883	201	4	-0.4647	0.37979	0.62967	0.984636	328	2	-0.4647
HIPK2	6	0.198	0.42335	0.97883	202	3	-0.082642	0.41495	0.65776	0.984636	346	3	-0.082642
PDGFRB	6	0.19822	0.42365	0.97883	203	4	-0.26068	0.018773	0.073343	0.688226	52	2	-0.26068
TSSK1B	6	0.19846	0.42406	0.97883	204	2	0.088236	0.56798	0.77764	0.98793	408	3	0.088236
BCR	6	0.19967	0.42584	0.97883	205	4	-0.36764	0.53525	0.75197	0.987408	396	2	-0.36764
MST1R	6	0.20027	0.42667	0.97883	206	2	0.05773	0.30135	0.56539	0.984636	285	3	0.05773
ROS1	6	0.20047	0.42694	0.97883	207	3	-0.22612	0.27068	0.52515	0.984636	263	3	-0.22612
EPHA8	6	0.20175	0.42887	0.97883	208	1	0.25773	0.086501	0.24974	0.954697	131	5	0.25773
CDK17	6	0.20339	0.43122	0.97883	209	2	0.49458	0.033547	0.11715	0.822398	68	4	0.49458
CDK11A	6	0.20441	0.4326	0.97883	210	3	-0.26639	0.50274	0.72658	0.984636	386	3	-0.26639
MAP3K12	6	0.20561	0.43443	0.97883	211	2	0.19514	0.25759	0.50855	0.984636	255	4	0.19514
MAPKAPK3	6	0.20994	0.44053	0.97883	212	1	0.44522	0.14042	0.33899	0.984636	164	4	0.44522
PRKD3	6	0.20997	0.44055	0.97883	213	4	-0.22208	0.54955	0.76296	0.98793	400	2	-0.22208
AURKA	4	0.21058	0.39542	0.97883	214	3	-0.54301	0.91308	0.91351	0.993302	510	1	-0.54301
MAP2K5	6	0.21156	0.44306	0.97883	215	1	0.32879	0.056165	0.17601	0.913253	99	5	0.32879
IKBKB	6	0.2125	0.44456	0.97883	216	3	0.46947	0.045375	0.14903	0.889434	83	3	0.46947
IRAK2	6	0.21396	0.44648	0.97883	217	4	-0.3328	0.35561	0.61028	0.984636	312	2	-0.3328
neg05	1	0.21405	0.21353	0.962622	218	1	-0.70708	0.78595	0.7879	0.988313	478	0	-0.70708
MAP2K7	6	0.21446	0.44707	0.97883	219	4	-0.37533	0.21643	0.45122	0.984636	220	2	-0.37533
RIOK2	6	0.21481	0.44765	0.97883	220	3	0.30994	0.079542	0.23335	0.945107	125	3	0.30994
NEK11	6	0.21547	0.44863	0.97883	221	4	-0.35353	0.61821	0.81388	0.992549	428	2	-0.35353
PHKG2	6	0.2164	0.4498	0.97883	222	4	-0.57534	0.86837	0.93522	0.993565	503	1	-0.57534
TTK	6	0.21643	0.4499	0.97883	223	2	0.96572	0.17806	0.39598	0.984636	193	4	0.96572
PRKCZ	6	0.22045	0.45568	0.97883	224	3	-0.011467	0.37489	0.62581	0.984636	325	3	-0.011467
FGFR2	6	0.22104	0.45642	0.97883	225	3	-0.028924	0.19573	0.42191	0.984636	201	3	-0.028924
RPS6KA2	12	0.22161	0.53776	0.97883	226	6	0.034939	0.35111	0.69265	0.984636	309	6	0.034939
TNK2	6	0.22206	0.45786	0.97883	227	4	-0.39207	0.024539	0.090676	0.775783	58	2	-0.39207
DDR2	6	0.22289	0.45899	0.97883	228	2	0.84151	0.012594	0.054721	0.686971	34	4	0.84151
EIF2AK3	6	0.2236	0.46003	0.97883	229	4	-0.27424	0.049525	0.15992	0.897932	88	1	-0.27424
NEK8	6	0.22643	0.4642	0.97883	230	3	-0.13251	0.35542	0.61013	0.984636	311	2	-0.13251
EPHA5	6	0.22806	0.46676	0.97883	231	3	-0.16993	0.51188	0.73357	0.986877	388	3	-0.16993
RNASEL	6	0.22824	0.46698	0.97883	232	4	-0.12851	0.13498	0.33056	0.984636	161	2	-0.12851
neg22	1	0.2286	0.22852	0.962622	233	1	-0.84608	0.7714	0.77308	0.98793	469	0	-0.84608
OXSR1	6	0.22924	0.46836	0.97883	234	3	-0.098905	0.29988	0.56341	0.984636	284	3	-0.098905
GSG2	5	0.23025	0.44327	0.97883	235	2	0.39968	0.10842	0.27	0.958498	148	3	0.39968
MAPK7	6	0.23089	0.47068	0.97883	236	2	0.25117	0.17219	0.38727	0.984636	190	4	0.25117
TTBK1	6	0.23407	0.47541	0.97883	237	3	0.12754	0.13636	0.33262	0.984636	163	3	0.12754
TIE1	6	0.23973	0.48338	0.97883	238	3	0.091657	0.30157	0.56566	0.984636	286	3	0.091657
TEC	6	0.23994	0.48365	0.97883	239	3	-0.12925	0.15019	0.35452	0.984636	175	3	-0.12925
neg17	1	0.24083	0.24061	0.962622	240	1	-0.49861	0.75917	0.76077	0.98793	464	0	-0.49861
CLK2	6	0.2435	0.4887	0.97883	241	4	-0.53181	0.7404	0.86678	0.992549	456	2	-0.53181
HIPK4	6	0.24355	0.48875	0.97883	242	1	0.63355	0.048929	0.15847	0.897932	87	4	0.63355
TTBK2	6	0.24475	0.49045	0.97883	243	3	-0.1556	0.53514	0.75187	0.987408	395	3	-0.1556
STK19	6	0.24512	0.49092	0.97883	244	4	-0.34234	0.80582	0.89873	0.992549	483	2	-0.34234
PHKG1	6	0.24603	0.49211	0.97883	245	3	0.28466	0.068615	0.20681	0.925995	114	3	0.28466
neg06	1	0.24678	0.2467	0.962622	246	1	-0.56242	0.75322	0.75479	0.987408	462	0	-0.56242
CAMK2A	6	0.24726	0.494	0.97883	247	4	-0.23148	0.55866	0.77044	0.98793	406	1	-0.23148
EPHA3	6	0.24825	0.49526	0.97883	248	3	-0.092697	0.7174	0.85553	0.992549	451	2	-0.092697
TEK	6	0.24898	0.49618	0.97883	249	3	-0.0098891	0.39248	0.64008	0.984636	335	3	-0.0098891
GUCY2D	6	0.24919	0.49646	0.97883	250	3	-0.029944	0.38885	0.63712	0.984636	333	2	-0.029944
BMPR2	6	0.25138	0.49921	0.97883	251	2	0.72767	0.052937	0.16826	0.900257	94	4	0.72767
PKN3	6	0.25202	0.50016	0.97883	252	3	-0.0069633	0.10338	0.2801	0.958498	144	3	-0.0069633
LRRK2	6	0.25213	0.50035	0.97883	253	4	-0.1888	0.64698	0.82536	0.992549	433	2	-0.1888
PAK4	6	0.25236	0.50065	0.97883	254	3	-0.052892	0.36635	0.61934	0.984636	321	3	-0.052892
NTRK1	6	0.25315	0.50168	0.97883	255	2	0.18428	0.28744	0.54666	0.984636	277	4	0.18428
neg14	1	0.25339	0.25326	0.962622	256	1	-1.9777	0.74661	0.74802	0.987408	458	0	-1.9777
FYN	6	0.25753	0.50782	0.97883	257	3	0.00080874	0.094252	0.265	0.958498	137	3	0.00080874
WEE2	6	0.25759	0.5079	0.97883	258	2	0.56825	0.056506	0.17687	0.913253	100	4	0.56825
EPHB6	6	0.25792	0.50827	0.97883	259	3	-0.096215	0.57193	0.78081	0.98793	411	3	-0.096215
neg24	1	0.26066	0.26075	0.962622	260	1	-0.63089	0.73934	0.74081	0.987408	455	0	-0.63089
STK25	6	0.2609	0.51214	0.97883	261	4	-0.13949	0.62087	0.81502	0.992549	429	2	-0.13949
CAMK1	6	0.26311	0.51507	0.97883	262	4	-0.1553	0.35954	0.61395	0.984636	316	2	-0.1553
CAMKK2	6	0.26429	0.51672	0.97883	263	3	0.037708	0.075834	0.22455	0.932517	122	3	0.037708
UHMK1	6	0.26588	0.51864	0.97883	264	3	0.1226	0.24596	0.49283	0.984636	242	3	0.1226
MAPK12	6	0.26589	0.51865	0.97883	265	4	-0.20095	0.20561	0.43599	0.984636	209	2	-0.20095
PRKCD	6	0.26645	0.51942	0.97883	266	4	-0.24802	0.23816	0.48221	0.984636	235	2	-0.24802
EEF2K	6	0.26679	0.51987	0.97883	267	3	0.041252	0.29069	0.5511	0.984636	279	3	0.041252
NEK5	6	0.26828	0.52162	0.97883	268	2	0.11154	0.29381	0.55542	0.984636	280	4	0.11154
EPHA4	6	0.26868	0.52223	0.97883	269	4	-0.24824	0.75919	0.87571	0.992549	465	2	-0.24824
PDK3	6	0.27093	0.52502	0.97883	270	4	-0.23782	0.37578	0.62639	0.984636	326	2	-0.23782
CSNK1G1	6	0.27141	0.52571	0.97883	271	2	0.48129	0.20103	0.42934	0.984636	206	4	0.48129
RIOK3	6	0.27177	0.52616	0.97883	272	3	-0.03399	0.46268	0.69602	0.984636	366	3	-0.03399
AK3	6	0.276	0.53205	0.97883	273	4	-0.18034	0.1649	0.37664	0.984636	184	2	-0.18034
DCLK2	6	0.27789	0.53463	0.97883	274	2	0.097279	0.44094	0.67845	0.984636	358	3	0.097279
BRSK1	6	0.27884	0.53583	0.97883	275	4	-0.39505	0.28201	0.54008	0.984636	272	2	-0.39505
RIPK4	6	0.27941	0.53653	0.97883	276	4	-0.14234	0.27293	0.52821	0.984636	267	2	-0.14234
TESK1	6	0.27949	0.53663	0.97883	277	2	0.71496	0.098272	0.2719	0.958498	140	4	0.71496
CHEK2	6	0.28201	0.53991	0.97883	278	3	-0.046966	0.0088925	0.040166	0.686971	25	3	-0.046966
SBK1	6	0.28244	0.54054	0.97883	279	3	-0.1772	0.20503	0.43507	0.984636	208	3	-0.1772
neg16	1	0.28248	0.28258	0.97883	280	1	-0.38577	0.71752	0.71873	0.984636	452	0	-0.38577
VRK1	6	0.28341	0.54183	0.97883	281	4	-0.24251	0.49269	0.71875	0.984636	378	2	-0.24251
TSSK6	6	0.28371	0.54216	0.97883	282	3	-0.40979	0.57982	0.78685	0.988313	414	2	-0.40979
CDK13	6	0.28801	0.5474	0.97883	283	3	-0.20474	0.75178	0.87212	0.992549	461	2	-0.20474
AURKC	6	0.28942	0.54906	0.97883	284	3	-0.12834	0.27239	0.52742	0.984636	266	3	-0.12834
CDK20	6	0.28995	0.54957	0.97883	285	3	0.010638	0.21805	0.4536	0.984636	222	3	0.010638
NEK9	6	0.29069	0.55025	0.97883	286	3	-0.081118	0.22022	0.45665	0.984636	224	3	-0.081118
NEK2	6	0.2958	0.55479	0.982353	287	3	-0.13098	0.31386	0.57667	0.984636	292	3	-0.13098
MAPK15	6	0.29693	0.55588	0.982353	288	2	0.67462	0.16381	0.37515	0.984636	183	4	0.67462
STK10	6	0.30044	0.55912	0.984732	289	3	0.054049	0.016315	0.06625	0.686971	44	3	0.054049
ROR2	6	0.31158	0.56898	0.99572	290	2	0.84819	0.0060563	0.028162	0.686971	14	4	0.84819
DAPK1	6	0.31738	0.57364	0.99583	291	2	0.46652	0.14939	0.35319	0.984636	173	4	0.46652
GAK	5	0.3183	0.54151	0.97883	292	3	-1.1068	0.93474	0.94069	0.99382	514	1	-1.1068
ANKK1	6	0.31842	0.57459	0.99583	293	3	-0.26137	0.35817	0.6128	0.984636	315	3	-0.26137
POMK	4	0.32145	0.51587	0.97883	294	2	0.19503	0.30776	0.50997	0.984636	289	2	0.19503
NTRK2	6	0.32234	0.57767	0.997969	295	3	-0.12058	0.54793	0.76181	0.98793	399	3	-0.12058
neg44	1	0.32545	0.32557	0.97883	296	1	-0.42251	0.67455	0.6765	0.984636	441	0	-0.42251
neg08	1	0.32843	0.32845	0.97883	297	1	-0.27332	0.67157	0.67372	0.984636	439	0	-0.27332
PRKCQ	6	0.32956	0.58394	0.99938	298	3	-0.22255	0.25712	0.50783	0.984636	253	3	-0.22255
MOK	6	0.33026	0.58451	0.99938	299	2	0.67362	0.039207	0.13257	0.875173	73	4	0.67362
PRKCG	6	0.33351	0.58742	0.99938	300	3	-0.27113	0.11688	0.30151	0.984636	152	3	-0.27113
ADCK4	6	0.33592	0.58946	0.99938	301	2	0.84114	0.014037	0.059116	0.686971	36	4	0.84114
neg38	1	0.33769	0.33798	0.97883	302	1	-0.52102	0.66231	0.66474	0.984636	436	0	-0.52102
MAPK10	6	0.33813	0.59122	0.99938	303	3	0.032901	0.21404	0.44793	0.984636	218	3	0.032901
neg33	1	0.33967	0.33984	0.97883	304	1	-0.2081	0.66033	0.66274	0.984636	435	0	-0.2081
STK33	6	0.34012	0.59259	0.99938	305	3	0.061137	0.25814	0.50921	0.984636	256	3	0.061137
DCLK3	6	0.35073	0.60145	0.99938	306	3	0.075446	0.24174	0.48711	0.984636	237	3	0.075446
PAK2	6	0.35128	0.60186	0.99938	307	1	0.1718	0.29033	0.55067	0.984636	278	4	0.1718
CSNK1D	6	0.35967	0.6094	0.99938	308	2	0.1067	0.28629	0.54539	0.984636	276	4	0.1067
BMPR1B	6	0.36883	0.61662	0.99938	309	3	-0.17696	0.14942	0.35324	0.984636	174	2	-0.17696
MATK	6	0.37152	0.61884	0.99938	310	3	0.14518	0.2118	0.4448	0.984636	216	3	0.14518
CDK16	6	0.37759	0.62342	0.99938	311	3	0.013439	0.27678	0.53345	0.984636	269	3	0.013439
MAPK1	5	0.38527	0.61444	0.99938	312	3	-1.1776	0.9669	0.96735	0.999102	520	0	-1.1776
TESK2	6	0.38773	0.6322	0.99938	313	3	0.0086309	0.058991	0.18317	0.914166	104	3	0.0086309
NIM1K	6	0.39289	0.63649	0.99938	314	3	-0.14464	0.18851	0.41177	0.984636	199	2	-0.14464
VRK3	6	0.39316	0.63675	0.99938	315	3	-0.085428	0.032284	0.11352	0.815865	67	3	-0.085428
MAPKAPK2	6	0.3952	0.63821	0.99938	316	3	-0.28352	0.0080802	0.036555	0.686971	21	2	-0.28352
neg02	1	0.39554	0.39586	0.97883	317	1	-0.16108	0.60446	0.60617	0.984636	424	0	-0.16108
neg31	1	0.39587	0.39616	0.97883	318	1	-0.21431	0.60413	0.60577	0.984636	423	0	-0.21431
CDKL4	6	0.39692	0.6395	0.99938	319	3	0.013309	0.045716	0.15016	0.889434	84	3	0.013309
TXK	6	0.40132	0.64319	0.99938	320	3	-0.091852	0.33733	0.5957	0.984636	301	3	-0.091852
TAOK2	6	0.40336	0.64494	0.99938	321	3	-0.060569	0.24999	0.49822	0.984636	244	3	-0.060569
PRKX	6	0.40338	0.64496	0.99938	322	2	0.071326	0.61192	0.81094	0.992549	426	3	0.071326
RPS6KA5	12	0.40414	0.73346	0.99938	323	4	0.040259	0.20147	0.51299	0.984636	207	6	0.040259
TYK2	12	0.40488	0.73405	0.99938	324	5	0.16131	0.38093	0.7175	0.984636	329	6	0.16131
CSNK1G3	6	0.40596	0.64703	0.99938	325	3	-0.064706	0.053321	0.16924	0.900257	95	3	-0.064706
neg28	1	0.4081	0.40798	0.97883	326	1	-0.31313	0.5919	0.59289	0.984636	421	0	-0.31313
CDK15	6	0.41017	0.65046	0.99938	327	3	-0.19374	0.062756	0.19256	0.918485	108	2	-0.19374
PDK1	5	0.41123	0.64045	0.99938	328	2	0.46044	0.16837	0.37519	0.984636	186	3	0.46044
TYRO3	6	0.41303	0.65274	0.99938	329	3	-0.071028	0.50323	0.72706	0.984636	387	3	-0.071028
JAK1	12	0.41455	0.74158	0.99938	330	2	0.27786	0.023173	0.11295	0.815865	57	9	0.27786
neg01	1	0.41504	0.41518	0.97883	331	1	-0.18406	0.58496	0.58603	0.984636	415	0	-0.18406
STYK1	6	0.42041	0.65876	0.99938	332	3	-0.18016	0.16148	0.37169	0.984636	182	3	-0.18016
neg25	1	0.42694	0.42707	0.97883	333	1	-0.11612	0.57306	0.57374	0.984636	412	0	-0.11612
INSR	6	0.42862	0.66509	0.99938	334	3	-0.10943	0.49982	0.7243	0.984636	384	3	-0.10943
BUB1	6	0.42999	0.66627	0.99938	335	3	-0.044308	0.47453	0.70537	0.984636	368	3	-0.044308
SBK2	6	0.43273	0.66859	0.99938	336	3	-0.17283	0.47786	0.70773	0.984636	371	3	-0.17283
HUNK	6	0.43982	0.67455	0.99938	337	2	0.019591	0.36778	0.62036	0.984636	322	3	0.019591
neg35	1	0.44314	0.44328	0.97883	338	1	-0.064842	0.55686	0.55746	0.984636	405	0	-0.064842
neg39	1	0.44612	0.44602	0.97883	339	1	-0.095823	0.55388	0.55445	0.984636	403	0	-0.095823
neg11	1	0.44777	0.44768	0.97883	340	1	-0.093621	0.55223	0.55272	0.984636	402	0	-0.093621
MAK	6	0.44813	0.68144	0.99938	341	2	0.052191	0.58978	0.79442	0.988313	419	3	0.052191
ZAK	6	0.44954	0.68274	0.99938	342	1	0.92032	0.010866	0.048034	0.686971	29	5	0.92032
ADCK1	6	0.44971	0.68286	0.99938	343	2	-0.055496	0.33026	0.5898	0.984636	299	2	-0.055496
LIMK1	6	0.45602	0.68801	0.99938	344	3	0.25133	0.02648	0.096549	0.788486	60	3	0.25133
PSKH2	6	0.45739	0.68914	0.99938	345	3	-0.12699	0.84574	0.92148	0.993302	493	2	-0.12699
CLK1	6	0.45997	0.69124	0.99938	346	3	-0.047366	0.67076	0.83492	0.992549	438	2	-0.047366
CDC42BPB	6	0.46031	0.69144	0.99938	347	3	0.044446	0.25951	0.51104	0.984636	258	3	0.044446
ULK4	6	0.46288	0.69357	0.99938	348	3	0.063795	0.31516	0.57766	0.984636	294	3	0.063795
CAMK2G	6	0.46504	0.6953	0.99938	349	3	-0.10534	0.0072389	0.032974	0.686971	18	3	-0.10534
CDK5	6	0.4694	0.69882	0.99938	350	2	0.54991	0.062631	0.19219	0.918485	107	4	0.54991
LATS1	6	0.47096	0.70004	0.99938	351	3	-0.15418	0.01239	0.053987	0.686971	33	2	-0.15418
PAK3	6	0.47384	0.70238	0.99938	352	3	-0.072371	0.97154	0.97288	0.999102	523	1	-0.072371
EPHB1	6	0.47555	0.70366	0.99938	353	3	0.12525	0.55531	0.76795	0.98793	404	3	0.12525
RIPK1	6	0.47932	0.70656	0.99938	354	3	0.019222	0.48	0.7093	0.984636	373	3	0.019222
STK32C	6	0.48131	0.70823	0.99938	355	2	1.0004	0.034227	0.11901	0.822398	70	4	1.0004
LATS2	6	0.48265	0.70942	0.99938	356	2	0.15443	0.36815	0.62065	0.984636	323	3	0.15443
TSSK4	6	0.4836	0.71	0.99938	357	2	0.2595	0.16035	0.37019	0.984636	181	4	0.2595
LTK	6	0.48475	0.71085	0.99938	358	2	0.65301	0.011866	0.05232	0.686971	32	4	0.65301
AKT2	6	0.49349	0.71732	0.99938	359	2	0.33865	0.25376	0.50323	0.984636	248	4	0.33865
NTRK3	6	0.49426	0.71794	0.99938	360	2	0.48501	0.11698	0.30175	0.984636	153	4	0.48501
ACVRL1	6	0.50348	0.72533	0.99938	361	2	0.22532	0.34014	0.59767	0.984636	303	3	0.22532
IRAK3	6	0.50392	0.72573	0.99938	362	3	0.42104	0.03655	0.12546	0.845287	71	3	0.42104
EIF2AK2	6	0.50501	0.72662	0.99938	363	2	0.76155	0.072857	0.21719	0.932517	118	4	0.76155
AAK1	6	0.50664	0.72779	0.99938	364	3	-0.15768	0.10153	0.2772	0.958498	141	2	-0.15768
BMP2K	6	0.50716	0.7282	0.99938	365	1	0.58598	0.06903	0.20788	0.925995	116	5	0.58598
neg43	1	0.50727	0.50723	0.97883	366	0	0.029406	0.49273	0.49246	0.984636	379	0	0.029406
ADCK3	6	0.508	0.7289	0.99938	367	3	-0.10748	0.78355	0.88726	0.992549	477	2	-0.10748
CDK4	6	0.50959	0.73008	0.99938	368	2	0.92492	0.04045	0.13583	0.875173	74	4	0.92492
neg46	1	0.51091	0.51074	0.97883	369	0	0.029031	0.48909	0.4889	0.984636	376	0	0.029031
RET	6	0.51263	0.73261	0.99938	370	2	0.19987	0.25431	0.50406	0.984636	250	4	0.19987
MAP3K6	6	0.51277	0.73268	0.99938	371	3	0.025833	0.30222	0.56652	0.984636	287	3	0.025833
AATK	6	0.51589	0.73534	0.99938	372	3	0.13817	0.20831	0.43971	0.984636	213	3	0.13817
SIK3	6	0.52296	0.74103	0.99938	373	3	-0.33594	0.81215	0.90219	0.992549	485	2	-0.33594
MAP2K3	6	0.52399	0.74189	0.99938	374	2	-0.039119	0.20667	0.43743	0.984636	211	2	-0.039119
CSF1R	6	0.5245	0.74227	0.99938	375	2	0.37172	0.19106	0.41536	0.984636	200	4	0.37172
CDK12	6	0.52567	0.74316	0.99938	376	3	-0.047004	0.32384	0.5845	0.984636	298	3	-0.047004
CDK11B	6	0.52634	0.74379	0.99938	377	3	0.12796	0.15633	0.36398	0.984636	178	3	0.12796
FES	6	0.52701	0.74421	0.99938	378	2	0.079487	0.33611	0.59478	0.984636	300	3	0.079487
CDK3	6	0.53176	0.7479	0.99938	379	3	0.032515	0.47252	0.70373	0.984636	367	3	0.032515
MUSK	6	0.53243	0.74847	0.99938	380	3	-0.16475	0.78108	0.88613	0.992549	476	2	-0.16475
MELK	6	0.53297	0.74886	0.99938	381	1	0.40627	0.15608	0.36365	0.984636	177	4	0.40627
PRKD1	6	0.533	0.74891	0.99938	382	2	0.26768	0.23083	0.47174	0.984636	230	4	0.26768
MAPK3	5	0.53659	0.72467	0.99938	383	2	0.10898	0.43959	0.66868	0.984636	357	3	0.10898
IRAK1	6	0.53986	0.75439	0.99938	384	3	-0.028254	0.31015	0.57364	0.984636	291	3	-0.028254
POLR2D	2	0.54007	0.56088	0.984732	385	1	-0.95652	0.38514	0.45163	0.984636	330	1	-0.95652
neg09	1	0.54661	0.54702	0.97883	386	0	0.22451	0.45339	0.45327	0.984636	360	1	0.22451
CLK4	6	0.5647	0.77447	0.99938	387	2	0.26685	0.12886	0.32092	0.984636	157	4	0.26685
PIK3R4	6	0.57064	0.779	0.99938	388	3	-0.32456	0.86091	0.93064	0.993302	500	2	-0.32456
neg45	1	0.57273	0.57343	0.99583	389	0	0.14706	0.42727	0.42735	0.984636	353	1	0.14706
TRIO	6	0.57544	0.78291	0.99938	390	2	0.14908	0.26865	0.52262	0.984636	262	3	0.14908
MERTK	6	0.57641	0.78368	0.99938	391	1	0.51335	0.015521	0.0637	0.686971	41	5	0.51335
MAST2	6	0.57696	0.78403	0.99938	392	2	0.067851	0.40418	0.64924	0.984636	340	3	0.067851
ACVR1C	6	0.57834	0.78516	0.99938	393	2	0.6888	0.04848	0.15737	0.897932	86	4	0.6888
PBK	6	0.5784	0.78519	0.99938	394	2	0.18656	0.3609	0.61517	0.984636	317	3	0.18656
MAPK11	6	0.57982	0.78644	0.99938	395	2	-0.0025596	0.32169	0.58273	0.984636	296	2	-0.0025596
PLK3	6	0.58057	0.78707	0.99938	396	3	0.01532	0.53176	0.74921	0.987408	394	3	0.01532
PLK4	6	0.58123	0.7876	0.99938	397	3	-0.18324	0.51481	0.73604	0.986877	390	2	-0.18324
PRKDC	6	0.58387	0.78968	0.99938	398	3	-0.22287	0.68693	0.84168	0.992549	444	2	-0.22287
MINK1	6	0.59306	0.79662	0.99938	399	3	-0.051835	0.50163	0.72576	0.984636	385	2	-0.051835
KALRN	5	0.59439	0.75813	0.99938	400	2	0.070491	0.68987	0.81886	0.992549	447	2	0.070491
CDKL5	6	0.59568	0.79872	0.99938	401	3	0.24163	0.22571	0.46442	0.984636	228	3	0.24163
RIPK3	6	0.59915	0.80105	0.99938	402	2	0.094898	0.46149	0.69498	0.984636	365	3	0.094898
DAPK3	6	0.60284	0.80278	0.99938	403	2	0.14049	0.38977	0.63776	0.984636	334	3	0.14049
PTK6	6	0.61276	0.80669	0.99938	404	2	0.24397	0.057609	0.1796	0.913253	102	4	0.24397
SCYL2	6	0.62351	0.81128	0.99938	405	1	0.86103	0.021818	0.082689	0.755416	54	5	0.86103
neg32	1	0.62926	0.63161	0.99938	406	0	0.22657	0.37074	0.37094	0.984636	324	1	0.22657
PDPK1	5	0.63224	0.78057	0.99938	407	2	-0.36568	0.77218	0.87401	0.992549	470	2	-0.36568
neg36	1	0.63521	0.63768	0.99938	408	0	0.36417	0.36479	0.36494	0.984636	320	1	0.36417
STK11	4	0.63845	0.77312	0.99938	409	2	0.70252	0.52337	0.68037	0.984636	392	2	0.70252
RAF1	6	0.6399	0.8179	0.99938	410	1	1.5575	0.14772	0.35053	0.984636	172	3	1.5575
Rosa26	1	0.64314	0.64564	0.99938	411	0	0.40738	0.35686	0.35721	0.984636	314	1	0.40738
MAPK9	6	0.64436	0.81979	0.99938	412	2	0.55239	0.0081705	0.036972	0.686971	23	3	0.55239
RIOK1	5	0.64757	0.79037	0.99938	413	1	2.0932	0.11266	0.27788	0.958498	151	4	2.0932
neg15	1	0.65107	0.65389	0.99938	414	0	1.4786	0.34893	0.34932	0.984636	308	1	1.4786
HIPK3	5	0.65185	0.79315	0.99938	415	2	0.23805	0.4125	0.64214	0.984636	345	3	0.23805
CDKL2	6	0.65894	0.82598	0.99938	416	2	0.04053	0.58781	0.79281	0.988313	418	3	0.04053
VRK2	6	0.66297	0.82776	0.99938	417	2	0.49106	0.050783	0.16326	0.897932	91	4	0.49106
SIK2	6	0.67391	0.83244	0.99938	418	2	-0.00098697	0.42121	0.66285	0.984636	349	3	-0.00098697
neg42	1	0.67818	0.67985	0.99938	419	0	0.39205	0.32182	0.3219	0.984636	297	1	0.39205
PRKAA2	6	0.6789	0.83453	0.99938	420	2	0.13762	0.52296	0.74252	0.987408	391	3	0.13762
TLK2	5	0.68302	0.81278	0.99938	421	2	1.4281	0.045037	0.1366	0.875173	82	3	1.4281
CSNK1E	6	0.68328	0.83674	0.99938	422	2	0.242	0.25759	0.50855	0.984636	254	3	0.242
SIK1	6	0.68781	0.83859	0.99938	423	1	0.63172	0.053815	0.17036	0.900257	96	5	0.63172
EPHB4	6	0.69059	0.83985	0.99938	424	2	0.2473	0.26682	0.52038	0.984636	261	4	0.2473
EPHB3	6	0.69746	0.84307	0.99938	425	2	0.38146	0.030353	0.10803	0.815865	63	4	0.38146
STK36	6	0.69819	0.84339	0.99938	426	2	0.46085	0.16956	0.38369	0.984636	187	3	0.46085
RPL9	3	0.70157	0.73501	0.99938	427	1	2.236	0.25428	0.39891	0.984636	249	2	2.236
HIPK1	6	0.70327	0.84591	0.99938	428	1	1.0262	0.0081008	0.036654	0.686971	22	5	1.0262
PTK7	6	0.70399	0.84616	0.99938	429	2	0.22155	0.091053	0.25942	0.957714	136	3	0.22155
CSNK2A1	5	0.70958	0.83054	0.99938	430	2	0.32825	0.43338	0.66269	0.984636	356	3	0.32825
neg37	1	0.71388	0.71495	0.99938	431	0	0.54762	0.28612	0.2863	0.958498	275	1	0.54762
CDK10	6	0.71462	0.85107	0.99938	432	1	1.1951	0.012824	0.055564	0.686971	35	5	1.1951
MKNK1	6	0.71556	0.85156	0.99938	433	2	0.15073	0.2554	0.5055	0.984636	251	4	0.15073
KDR	6	0.72221	0.85473	0.99938	434	2	0.37121	0.14286	0.3428	0.984636	168	4	0.37121
STKLD1	6	0.72357	0.85541	0.99938	435	1	0.55269	0.071748	0.21452	0.932517	117	5	0.55269
PRKCI	6	0.73376	0.86074	0.99938	436	2	0.51837	0.028418	0.10231	0.810986	61	4	0.51837
neg23	1	0.7357	0.73702	0.99938	437	0	0.39303	0.2643	0.26471	0.958498	260	1	0.39303
SCYL1	6	0.73875	0.86338	0.99938	438	2	0.59719	0.14246	0.34226	0.984636	166	3	0.59719
PDIK1L	6	0.74095	0.86443	0.99938	439	2	0.42741	0.20749	0.4386	0.984636	212	4	0.42741
TEX14	6	0.74141	0.86463	0.99938	440	1	0.83165	0.0078846	0.035702	0.686971	20	4	0.83165
CDK7	4	0.746	0.81369	0.99938	441	1	1.1885	0.36203	0.55192	0.984636	318	2	1.1885
neg41	1	0.74628	0.74769	0.99938	442	0	0.70407	0.25372	0.25356	0.957714	247	1	0.70407
CDC7	6	0.74777	0.86759	0.99938	443	1	1.1664	0.14509	0.34631	0.984636	170	4	1.1664
PDK4	6	0.74802	0.86771	0.99938	444	2	0.31907	0.15693	0.36504	0.984636	179	4	0.31907
DMPK	6	0.7484	0.86801	0.99938	445	2	0.1936	0.21648	0.45126	0.984636	221	4	0.1936
WEE1	6	0.74903	0.8683	0.99938	446	1	1.1008	0.18298	0.40349	0.984636	195	4	1.1008
neg30	1	0.75124	0.75262	0.99938	447	0	0.51476	0.24876	0.2487	0.954697	243	1	0.51476
SGK1	6	0.75125	0.86939	0.99938	448	2	0.17647	0.22824	0.46814	0.984636	229	4	0.17647
EPHA2	6	0.75338	0.87052	0.99938	449	2	0.051816	0.11236	0.29444	0.973639	150	3	0.051816
MAP3K5	6	0.76232	0.87489	0.99938	450	2	0.74282	0.015562	0.063829	0.686971	42	4	0.74282
neg18	1	0.76479	0.76635	0.99938	451	0	0.50899	0.23521	0.23496	0.945107	233	1	0.50899
MAST4	6	0.76543	0.87639	0.99938	452	2	0.50638	0.08585	0.24831	0.954697	130	4	0.50638
PIM2	6	0.77106	0.87908	0.99938	453	2	0.74425	0.017219	0.06868	0.686971	47	4	0.74425
neg48	1	0.77769	0.77964	0.99938	454	0	0.63642	0.22231	0.2219	0.932517	226	1	0.63642
STK17A	6	0.77811	0.88272	0.99938	455	2	0.1998	0.3035	0.56759	0.984636	288	3	0.1998
neg49	1	0.78562	0.7876	0.99938	456	0	0.85835	0.21438	0.21386	0.932517	219	1	0.85835
neg04	1	0.79421	0.79592	0.99938	457	0	0.71709	0.20579	0.20543	0.925995	210	1	0.71709
SMG1	6	0.79653	0.89185	0.99938	458	2	0.53309	0.19919	0.42683	0.984636	205	4	0.53309
STK38L	6	0.79781	0.89254	0.99938	459	1	0.59406	0.050336	0.16201	0.897932	90	4	0.59406
ERBB4	6	0.80093	0.8943	0.99938	460	2	0.41586	0.14576	0.3474	0.984636	171	4	0.41586
ACVR1	6	0.80582	0.89734	0.99938	461	2	0.23861	0.21396	0.44786	0.984636	217	4	0.23861
MAP3K1	6	0.80673	0.89786	0.99938	462	2	0.20366	0.25869	0.5099	0.984636	257	4	0.20366
NEK10	6	0.81055	0.90004	0.99938	463	1	0.62302	0.051765	0.16572	0.900257	92	5	0.62302
neg12	1	0.8124	0.81377	0.99938	464	0	0.91129	0.1876	0.18716	0.918485	197	1	0.91129
PKMYT1	4	0.81589	0.84762	0.99938	465	1	0.94733	0.43276	0.60757	0.984636	355	2	0.94733
EPHB2	6	0.8169	0.90366	0.99938	466	2	0.24589	0.1987	0.42598	0.984636	204	4	0.24589
ALK	6	0.81922	0.90493	0.99938	467	2	0.16768	0.24512	0.49177	0.984636	241	4	0.16768
NUAK2	6	0.82541	0.90849	0.99938	468	1	0.82331	0.016112	0.065555	0.686971	43	5	0.82331
CAMK2D	6	0.82696	0.90962	0.99938	469	2	0.56697	0.13184	0.32548	0.984636	160	4	0.56697
LMTK3	6	0.82823	0.91047	0.99938	470	2	0.9391	0.023016	0.08644	0.763785	56	4	0.9391
TLK1	6	0.82908	0.91101	0.99938	471	1	1.566	0.0014357	0.0076047	0.512366	8	5	1.566
CDK1	8	0.83487	0.93774	0.99938	472	2	1.9173	0.14216	0.37622	0.984636	165	5	1.9173
MAPK8	6	0.83816	0.91638	0.99938	473	2	0.24268	0.068121	0.20558	0.925995	112	4	0.24268
ROR1	6	0.83897	0.91682	0.99938	474	2	0.12985	0.4584	0.69275	0.984636	363	3	0.12985
STK38	6	0.84229	0.91901	0.99938	475	1	0.62946	0.011508	0.050693	0.686971	30	5	0.62946
ADCK5	6	0.85194	0.92503	0.99938	476	2	0.040116	0.47643	0.70681	0.984636	370	2	0.040116
ATM	6	0.85542	0.92709	0.99938	477	1	1.3436	7.3033e-05	0.00039189	0.207665	1	5	1.3436
NRBP1	6	0.85573	0.92731	0.99938	478	2	1.0205	0.25081	0.49929	0.984636	246	3	1.0205
neg10	1	0.85669	0.85752	0.99938	479	0	1.0968	0.14331	0.14391	0.875173	169	1	1.0968
MAP3K2	6	0.85722	0.92831	0.99938	480	2	1.1852	0.014719	0.061249	0.686971	37	4	1.1852
neg21	1	0.87917	0.8799	0.99938	481	0	0.86767	0.12083	0.1215	0.828979	154	1	0.86767
MASTL	10	0.89563	0.96933	0.99938	482	2	0.60715	0.039052	0.1614	0.897932	72	7	0.60715
RPA3	4	0.89824	0.90022	0.99938	483	1	0.55053	0.21037	0.39558	0.984636	215	3	0.55053
neg27	1	0.89835	0.89933	0.99938	484	0	1.128	0.10165	0.10231	0.810986	142	1	1.128
PCNA	4	0.91008	0.91046	0.99938	485	1	1.3866	0.12958	0.27641	0.958498	158	3	1.3866
KIAA1804	6	0.92747	0.94843	0.99938	486	1	0.40215	0.061326	0.18914	0.918485	105	5	0.40215
INSRR	6	0.92923	0.94918	0.99938	487	1	0.38073	0.082119	0.23936	0.948628	127	5	0.38073
MAP2K2	5	0.93014	0.93629	0.99938	488	1	2.0908	0.017334	0.064553	0.686971	48	4	2.0908
MAP4K5	6	0.93032	0.94965	0.99938	489	1	0.16722	0.25595	0.50611	0.984636	252	4	0.16722
neg13	1	0.93107	0.93139	0.99938	490	0	1.3936	0.068926	0.069355	0.686971	115	1	1.3936
NRK	6	0.93369	0.95116	0.99938	491	1	0.41545	0.082912	0.24115	0.948768	128	4	0.41545
CSK	6	0.93947	0.954	0.99938	492	1	0.98376	0.014857	0.061676	0.686971	39	5	0.98376
WNK1	6	0.94098	0.95466	0.99938	493	1	1.0488	0.04165	0.13905	0.875173	75	5	1.0488
IGF1R	6	0.94136	0.95481	0.99938	494	1	1.6262	0.016607	0.067004	0.686971	46	5	1.6262
MYO3B	6	0.94192	0.95507	0.99938	495	1	0.34503	0.075967	0.22491	0.932517	123	5	0.34503
neg34	1	0.94397	0.94419	0.99938	496	0	1.0108	0.056033	0.056229	0.686971	98	1	1.0108
neg29	1	0.94463	0.94484	0.99938	497	0	1.1344	0.055372	0.055535	0.686971	97	1	1.1344
neg20	1	0.94727	0.9475	0.99938	498	0	1.6066	0.052727	0.052965	0.686971	93	1	1.6066
MAP2K1	5	0.95001	0.95072	0.99938	499	1	1.5233	0.089175	0.2315	0.945107	133	4	1.5233
RPL23A	2	0.95006	0.94936	0.99938	500	0	1.9866	0.049939	0.089227	0.775703	89	2	1.9866
PRPF4B	5	0.95208	0.95263	0.99938	501	1	0.35946	0.39975	0.62923	0.984636	339	3	0.35946
DYRK1A	6	0.95771	0.96313	0.99938	502	1	0.03651	0.2805	0.53831	0.984636	271	2	0.03651
neg03	1	0.95785	0.95834	0.99938	503	0	1.0727	0.042149	0.04224	0.686971	78	1	1.0727
SLK	6	0.958	0.96326	0.99938	504	1	0.6851	0.090451	0.25855	0.957714	134	4	0.6851
neg40	1	0.95818	0.95866	0.99938	505	0	1.3568	0.041818	0.041923	0.686971	76	1	1.3568
ARAF	6	0.96021	0.96446	0.99938	506	1	0.075108	0.28399	0.54262	0.984636	274	4	0.075108
LMTK2	6	0.96074	0.96473	0.99938	507	1	0.27908	0.073368	0.21866	0.932517	120	5	0.27908
NPR2	6	0.96167	0.96554	0.99938	508	1	0.82062	0.0089045	0.040216	0.686971	26	5	0.82062
STRADA	6	0.96283	0.9663	0.99938	509	1	1.2041	0.067042	0.20303	0.925995	111	5	1.2041
CSNK1A1	6	0.96296	0.96638	0.99938	510	1	0.88286	0.062253	0.19143	0.918485	106	5	0.88286
MET	6	0.96531	0.96795	0.99938	511	1	0.37409	0.19681	0.42351	0.984636	202	4	0.37409
ATR	6	0.96697	0.96927	0.99938	512	1	2.5965	0.030178	0.1076	0.815865	62	5	2.5965
CDK6	5	0.96844	0.96865	0.99938	513	0	1.2145	0.14253	0.33341	0.984636	167	4	1.2145
MAP2K6	6	0.96899	0.97058	0.99938	514	1	0.44507	0.031671	0.11163	0.815865	65	5	0.44507
EIF2AK4	12	0.96968	0.99285	0.99938	515	2	0.60751	0.018423	0.094119	0.788486	50	9	0.60751
AK2	6	0.974	0.97441	0.99938	516	1	0.93136	0.0049484	0.023409	0.686971	13	5	0.93136
BUB1B	6	0.9779	0.97809	0.99938	517	0	1.3585	0.008517	0.03842	0.686971	24	5	1.3585
ULK1	6	0.97847	0.97868	0.99938	518	0	0.87864	0.019018	0.074058	0.688226	53	5	0.87864
SRMS	6	0.97927	0.97938	0.99938	519	0	0.80193	0.031274	0.11058	0.815865	64	4	0.80193
TRPM7	6	0.97935	0.97944	0.99938	520	0	0.52314	0.03207	0.1129	0.815865	66	4	0.52314
NLK	6	0.98166	0.98173	0.99938	521	0	0.3339	0.073135	0.21795	0.932517	119	5	0.3339
EPHA10	6	0.98303	0.98317	0.99938	522	0	0.56548	0.15314	0.35909	0.984636	176	4	0.56548
CAMK1D	6	0.98362	0.98378	0.99938	523	0	0.50042	0.043785	0.14444	0.875173	80	4	0.50042
MAP3K9	6	0.98374	0.98394	0.99938	524	0	0.62913	0.077002	0.22715	0.934625	124	4	0.62913
CHEK1	6	0.98462	0.98481	0.99938	525	0	1.5944	0.058903	0.18295	0.914166	103	5	1.5944
CDK2	6	0.98586	0.98613	0.99938	526	0	1.4674	0.0014231	0.0075154	0.512366	7	5	1.4674
MAPK6	6	0.9868	0.98712	0.99938	527	0	0.86468	0.043531	0.14368	0.875173	79	5	0.86468
PIM3	6	0.98718	0.98746	0.99938	528	0	0.99622	0.011567	0.050961	0.686971	31	5	0.99622
TBK1	6	0.98968	0.98979	0.99938	529	0	1.0578	0.001907	0.0099362	0.594798	9	6	1.0578
TRRAP	6	0.99077	0.99088	0.99938	530	0	1.3468	0.0092318	0.041625	0.686971	27	6	1.3468
MAPK14	6	0.99249	0.9926	0.99938	531	0	1.1466	0.0065482	0.030196	0.686971	15	6	1.1466
AURKB	5	0.99269	0.99242	0.99938	532	0	2.5333	0.0073061	0.029055	0.686971	19	5	2.5333
MTOR	6	0.99281	0.99295	0.99938	533	0	1.1577	0.0071911	0.032795	0.686971	17	6	1.1577
MAP3K4	6	0.99302	0.99318	0.99938	534	0	1.3741	0.0023246	0.01196	0.594798	10	6	1.3741
MAPKAPK5	6	0.9933	0.9935	0.99938	535	0	1.008	0.0067024	0.030781	0.686971	16	6	1.008
ULK2	6	0.99763	0.99772	0.99938	536	0	1.0057	0.0023694	0.012139	0.594798	11	6	1.0057
neg07	1	0.99884	0.99886	0.99938	537	0	3.2506	0.001157	0.0011062	0.207665	6	1	3.2506
CDK9	11	0.99896	0.99891	0.99938	538	1	2.4083	0.00013379	0.0011558	0.207665	2	10	2.4083
SRPK3	6	0.99939	0.99938	0.99938	539	0	0.78134	0.00061232	0.0034576	0.465909	3	6	0.78134
